# Supplementary material for: A Systematic Analysis Identifies Key Regulators Involved in Cell Proliferation and Potential Drugs for the Treatment of Human Lung Adenocarcinoma
Source: Front Oncol. 2021 Sep 28;11:737152. doi: 10.3389/fonc.2021.737152 (PMC8505978; doi:10.3389/fonc.2021.737152)
Supplement: Supplementary Table 1 — List of the common DEGs in both patient tissues and cell lines between human lung cancer cells and adjacent lung normal cells. [file Table_1.xlsx]

## Sheet: DEGs
UNIQID	LC_C01_ERR164550	LC_C02_ERR164551	LC_C03_ERR164552	LC_C04_ERR164553	LC_C05_ERR164554	LC_C06_ERR164555	LC_C07_ERR164556	LC_C08_ERR164557	LC_C09_ERR164558	LC_C10_ERR164559	LC_C11_ERR164560	LC_C12_ERR164561	LC_C13_ERR164562	LC_C14_ERR164563	LC_C15_ERR164564	LC_C16_ERR164565	LC_C17_ERR164566	LC_C18_ERR164567	LC_C19_ERR164568	LC_C20_ERR164569	LC_C21_ERR164570	LC_C22_ERR164571	LC_C23_ERR164572	LC_C24_ERR164573	LC_C25_ERR164574	LC_C26_ERR164575	LC_C27_ERR164576	LC_C28_ERR164577	LC_C29_ERR164578	LC_C30_ERR164579	LC_C31_ERR164580	LC_C32_ERR164581	LC_C33_ERR164582	LC_C34_ERR164583	LC_C35_ERR164584	LC_C36_ERR164585	LC_S01_ERR062334	LC_S02_ERR062335	LC_S03_ERR062336	LC_S04_ERR062337	LC_S05_ERR062338	LC_S06_ERR164586	LC_S08_ERR164588	LC_S09_ERR164589	LC_S10_ERR164590	LC_S11_ERR164591	LC_S12_ERR164592	LC_S13_ERR164593	LC_S14_ERR164594
gene16411_SPINK1	7.8909	0.4678	11.3152	69.0907	16.7588	65.4597	0.6908	0.4608	10.366	1.7179	1228.98	21.5586	41.6497	5.7206	3.0111	10.3396	105.134	0.6133	5.0542	23.5224	2.4525	18.2466	0.6208	33.5518	1010.1	2.1957	60.5779	2.0389	146.193	7.6627	2.2381	0.4512	61.5917	3.6219	4.1231	612.084	5.1221	171.442	227.673	30.8585	122.898	27.4821	449.584	386.151	78.5802	1.9793	111.15	67.1205	13.1106
gene13231_SPP1	709.098	226.986	138.454	36.2106	66.3651	38.9973	104.753	271.961	687.952	249.192	267.19	424.916	330.451	93.4714	59.0442	108.679	299.739	137.857	99.9446	378.795	168.964	138.686	4.3897	92.6407	102.146	27.9962	48.7905	75.4684	87.5528	4.8833	82.4683	95.9957	51.5134	629.1	120.421	769.564	33.6134	179.026	5.8323	574.715	572.986	2.9202	5.7414	87.8854	406.981	255.896	551.055	30.9257	866.64
gene50103_TFF1	2.9525	1.5313	0	1.8163	0	19.9723	0.0996	0.0315	0	0.3537	0	0.0959	0.0969	0.1165	0	0	0.6284	0.0362	6.9112	0	0	0	0.366	0.4185	26.9429	0	0.1091	12.5223	0.0995	0.069	4.2952	0.1064	254.722	1.6597	35.6139	0.2144	0	0.0343	0.1466	0.1487	0.1332	0.0365	0.1857	0.0367	0.3861	0.0634	0.0154	279.628	0.7071
gene52194_XAGE1A	58.5883	25.4281	4.1974	0.1863	42.6663	24.3607	0.2835	0.1222	214.415	0.1374	1.4613	0.0745	0	5.2507	0.5224	1.852	10.1534	0.1966	0.092	88.4023	0.0749	9.2688	5.914	2.2392	1.4546	0.1515	62.0515	0.2228	0.1288	0.831	0.2991	16.9866	0.1033	0.4589	0.525	23.2377	2.5966	14.3324	4.3951	184.722	1.4744	27.3207	114.879	36.453	1.462	273.949	1.2912	1.4812	95.6249
gene52196_XAGE1B	58.1602	25.3832	4.1432	0.1863	42.3829	24.2325	0.2835	0.1222	213.333	0.1374	1.4613	0.0745	0	5.2205	0.5023	1.7859	9.9581	0.1685	0.092	85.204	0.0749	9.2381	5.914	2.2392	1.4546	0.1515	61.1759	0.2228	0.1288	0.831	0.2991	16.8833	0.1033	0.4589	0.525	23.1544	2.5966	14.3324	4.3951	184.376	1.4744	27.3207	114.109	36.3581	1.462	273.899	1.2912	1.4812	95.5974
gene37313_GPX2	2.0966	0.3613	1.1463	330.366	0.5912	5.8098	7.0235	62.6079	0.2395	0.2948	12.907	2.8434	15.0792	2.339	0.2516	0.5521	0.2328	80.9049	295.385	1.8307	0.1786	1.9031	8.6796	0.3661	5.2744	0.2168	6.5169	187.383	1.352	0.2238	0.5488	0.4066	196.525	104.801	0.8165	1.887	0.1355	32.6723	162.918	0.7299	0.3393	0.9045	13.7904	93.5173	62.1573	0.5284	151.296	81.8288	0.9988
gene47136_CEACAM5	94.0341	3.2978	1.982	815.867	82.2541	18.2064	0.7566	678.309	0.5855	321.96	16.7108	6.1945	709.653	207.111	13.6789	92.1912	212.749	473.812	267.331	134.889	302.26	622.524	4.722	17.7726	36.7109	352.872	114.547	474.143	90.4362	10.2686	1.1071	2.0269	449.844	13.8097	1.6367	652.034	0.2834	71.3424	218.839	0.3905	318.277	2.9182	3.1712	90.4427	6.7758	2.3508	316.485	24.9927	135.673
gene12177_S100P	185.764	31.1529	9.8175	158.71	2.3567	812.396	2.7523	20.7531	0.5755	51.9502	26.9618	14.34	67.8483	15.3612	12.0734	1.355	24.3234	237.492	89.6574	2.3429	0.8367	0.6478	52.9169	1.3901	126.346	0.3386	2.4196	46.0331	1.6317	0.9652	1.5998	1.3855	120.803	3.0386	39.0226	82.1071	3.1835	11.9072	32.9392	0.717	4.7531	1.2498	0.7164	14.2105	55.9913	862.194	306.404	98.0419	12.0703
gene22243_AKR1B10	1.0743	0.7059	0.2323	0	0.0926	1.9484	0.0105	101.075	0.5554	0.853	0.5692	0.0152	0.1384	1.96	0.0492	0.054	0.0532	0.5049	3.183	0.209	0	0.2257	0.6156	0.2213	0.0849	0.1733	3.9343	0.0303	0.0211	0.0876	0.1786	0.3292	8.0169	49.2918	2.676	0.465	0.358	0.4353	350.555	15.0504	0.1479	0.1332	0.1375	1.2406	14.0273	0.704	0.0342	21.1887	0.101
gene31736_MMP1	6.7676	3.915	1.8912	8.4638	2.7014	19.708	2.5976	5.2526	36.1054	3.636	9.3312	7.1527	15.3388	3.8782	3.1524	0.4957	9.4233	12.8899	1.7218	12.2192	11.6173	1.9086	27.7279	0.5874	4.582	0.203	11.8442	13.4024	4.528	1.4875	0.3889	25.1941	47.2152	144.876	125.555	4.5154	19.5422	176.046	18.2284	8.1324	3.844	2.8304	1.1808	181.387	226.029	41.2673	33.5134	53.3947	79.7146
gene48566_CST1	6.9391	1.5773	0.7337	16.7701	12.6662	3.1049	0.7639	12.6429	1.1251	47.9219	1.0935	26.6893	2.6132	49.4682	0.4253	23.4388	26.2053	14.3416	54.5999	2.2749	14.6146	41.7624	5.6095	24.1592	46.2759	0.7442	338.639	17.73	12.4809	14.255	3.8577	1.3823	6.6819	2.0353	18.921	44.3129	5.6615	2.8197	51.5619	2.8165	0.1752	26.375	8.7134	0.6188	1.7141	2.4599	25.4095	46.45	1.4882
gene31998_TMPRSS4	14.0316	1.1114	11.5769	68.6487	0.6443	19.9452	0.156	9.8198	0.2097	13.5038	22.7496	12.9556	42.2501	6.9291	6.4411	5.4771	18.8006	66.3463	38.2917	12.0543	8.645	14.8378	11.7069	9.4919	10.388	14.5066	9.728	16.0647	2.4623	2.8811	0.3925	0.4131	24.5584	27.0275	1.3814	26.3807	1.0536	29.4715	13.6407	3.6221	3.5248	1.607	2.9456	92.8235	3.1901	11.2027	16.6512	36.2766	24.0352
gene31739_MMP12	6.4352	1.9985	16.6163	35.3817	5.095	22.5226	12.3647	22.9854	98.0156	1.3379	2.1397	2.5531	13.0523	0.8083	0.4053	1.6221	24.8248	10.22	10.7135	3.994	26.6198	14.4873	0.4352	0.8417	20.8692	1.634	4.9221	38.6824	9.1968	0.1865	5.8428	39.0252	38.6525	130.411	35.0138	5.2729	4.3129	7.1539	0.4594	0.7955	9.5916	0.0789	1.7563	0.7197	118.624	84.6048	53.7974	4.0243	14.2528
gene3084_S100A2	293.73	3.2715	4.6749	3.022	0.6661	1.2058	9.3848	3.9233	25.8418	25.1725	0.5479	3.7541	6.6742	3.5676	1.9569	2.7325	22.2973	1.6226	1.9988	3.6738	9.758	3.1956	39.6883	1.5769	2.1137	0.9364	167.316	1.9951	1.4194	1.3866	2.1484	316.856	3.0528	366.565	17.4941	4.4012	0.9593	8.6254	4.1149	266.664	1.4422	6.3333	1.2274	9.569	1.5864	245.939	2.0238	3.0365	31.3055
gene50717_MMP11	125.151	4.1633	1.3101	12.0786	7.1046	1.1525	10.1536	16.4818	10.5175	32.1358	5.3994	14.7507	12.8641	14.461	2.0706	29.51	26.2619	24.3639	35.7331	13.2211	18.349	20.533	8.2941	2.9156	11.1751	13.0914	73.1155	7.7797	2.6704	1.7957	1.1791	24.1422	16.6708	16.0953	44.948	18.4228	6.3554	33.8758	42.2571	1.8515	1.0367	16.3849	2.0649	32.8874	86.8494	8.5492	38.4349	103.64	17.8068
gene57764_MMP11	124.407	4.1247	1.2946	11.9642	7.0316	1.1525	10.0503	16.3139	10.3672	31.8054	5.3702	14.644	12.724	14.3401	2.0648	27.5408	24.4732	22.6592	32.8175	11.9576	16.9664	20.2694	8.1964	2.8949	11.0986	12.9265	72.4768	7.7301	2.6704	1.7957	1.1264	23.8819	16.452	15.9389	44.5168	18.3433	6.2532	33.7919	42.0094	1.8515	1.0071	16.3078	2.0373	32.7678	86.7636	8.5492	38.3117	103.472	17.791
gene11197_TM4SF4	0.3228	0.164	0.3188	0.4107	0.3221	5.8926	0.1465	0.0893	0.0376	0.2119	0.9382	0.1664	0.0764	22.3226	0.0653	2.6586	0.1453	0.114	3.3628	0.1039	0	0.9969	0.0808	1.1877	0.8557	3.5067	1.5022	0.1809	0.0628	0.1088	0.1588	0.1091	0.0168	0.0798	0.0556	0.913	0.0264	33.7673	2.5148	0.9566	0.2415	0.6274	0.0976	64.7677	1.9481	0.1599	0.1359	10.8665	0.0892
gene46996_LGALS4	0.3418	0.8096	0.6879	135.148	1.0363	0.6253	0.4584	1.7878	0.2198	1.0468	0.6388	1.2682	4.1301	57.2769	1.4086	0.9241	0.6944	2.0264	181.567	0.7475	0.6087	6.2059	0.4478	7.945	18.3847	2.9869	2.0663	115.082	4.4119	0.9534	1.5314	0.6089	287.252	1.3322	0.4291	0.6065	0.6596	29.1802	6.5715	0.2464	2.602	2.1753	6.9626	0.2989	1.8474	0.5128	6.7664	182.362	1.172
gene55601_LGALS4	0.3418	0.8096	0.6879	133.931	1.0363	0.5993	0.4584	1.7878	0.2198	1.0468	0.6388	1.2682	4.0918	56.265	1.3882	0.8737	0.6779	1.9408	169.333	0.715	0.5706	6.1591	0.4478	7.8166	18.0981	2.9253	2.0663	114.113	4.3465	0.9534	1.5197	0.6089	282.865	1.3211	0.4291	0.5783	0.6596	29.0178	6.5484	0.2464	2.602	2.1753	6.9626	0.2893	1.8474	0.5128	6.7543	181.765	1.172
gene43480_KRT17	24.3181	9.0917	3.0541	1.5453	0.9985	7.9849	255.804	7.2043	10.8647	15.6063	2.4518	15.0466	1.2016	5.5805	0.2666	27.1648	7.138	8.8397	11.1678	1.167	1.7697	0.4327	29.6499	8.0865	8.2838	1.6838	468.702	1.1494	11.08	2.123	5.8102	21.3953	2.9979	327.888	268.835	13.1922	5.3697	8.3728	4.0036	7.5567	1.6839	24.4374	3.5291	1.6488	3.6061	1484.2	8.2537	21.1997	64.1313
gene38796_GREM1	54.7039	3.2276	0.5262	10.5225	9.6376	29.9716	2.9475	11.9676	20.8508	7.0445	2.7007	7.5001	8.9848	5.7671	0.1056	2.0383	19.7931	8.316	7.5873	54.9304	6.076	6.4374	6.4165	1.5242	10.7226	0.8108	26.2464	8.6916	0.9521	1.5284	0.634	33.441	23.497	21.5418	43.8758	7.6625	22.8373	6.9368	11.2648	5.0141	0.2637	8.1784	0.6969	7.2852	186.432	37.9946	38.4504	1.7815	2.7029
gene55452_GREM1	54.3484	3.1704	0.5262	10.3996	9.5699	29.6653	2.9188	11.8197	20.6786	6.9482	2.6574	7.3577	8.775	5.6373	0.0928	2.0067	19.3836	8.1013	7.4163	53.9473	5.9806	6.3641	6.335	1.484	10.4767	0.8108	25.7921	8.6049	0.948	1.5071	0.6303	32.944	23.2042	21.4582	43.505	7.5874	22.708	6.9114	11.1887	4.9957	0.2637	8.1219	0.6969	7.2626	186.133	37.9397	38.397	1.7815	2.6855
gene24858_PSCA	3.3305	0.5116	2.315	0.0506	0.1076	24.8117	0.4081	0.4178	0.9001	1.0786	0.3443	2.8547	0.9295	0.4586	0.4707	0.4188	3.0499	0.498	0.4079	0.0405	0.1422	0.2138	7.436	0.6632	6.6734	0.3262	1.1804	0.0627	0.5222	0.0679	1.9816	1.073	0.3924	2.2001	0.1301	3.4106	0.3905	0.4386	0.1009	0.0878	0.3767	0.5117	0.1523	0.1743	6.2669	6.0959	1.393	99.038	0.5217
gene55411_GREM1	52.1033	3.0024	0.5434	10.5903	10.373	30.4576	3.2021	11.5317	19.7878	6.7644	2.6953	7.5061	8.6132	5.8152	0.112	2.2701	21.7107	8.7142	8.3494	57.085	6.7676	6.4716	6.2625	1.5012	10.4058	0.7915	26.5793	8.3921	0.948	1.5199	0.6413	34.1485	22.5923	22.9408	41.9019	7.3796	22.9148	7.4672	11.2829	4.683	0.2801	8.0158	0.7199	7.3079	175.076	35.8302	38.5551	1.7652	2.6417
gene58470_GREM1	51.3631	2.9738	0.5262	10.4674	10.2016	30.0778	3.161	11.2904	19.3499	6.6857	2.6466	7.3103	8.4034	5.6518	0.1056	2.0647	19.6065	7.7569	7.5824	51.6246	6.0283	6.457	6.1357	1.4782	10.1505	0.7674	26.1969	8.3527	0.9357	1.5028	0.6376	33.6318	22.2402	22.7737	41.5529	7.3221	22.7184	7.4078	11.2285	4.6683	0.2801	7.9706	0.7199	7.2898	175.005	35.8145	38.5379	1.7652	2.6242
gene22691_AOC1	0.2577	3.1096	0.7133	46.3702	6.6716	0.6755	0.1222	0.354	2.222	0.152	4.2073	0.2552	5.9085	4.6421	0.1905	0.8537	2.9059	1.6795	42.4226	3.9428	219.242	1.9888	0.6741	0.5423	0.8914	0.1118	4.3596	22.2121	0.801	0.2825	0.5394	0.2831	15.4429	0.3972	8.9583	0.2706	0.3762	2.5543	12.8249	12.4853	0.1226	0.7917	1.7353	0.46	3.8017	0.0713	2.6579	11.1267	0.6583
gene48744_BPIFA1	150.546	46.6073	19.694	0.3837	0.2382	18.1408	0	21.8962	0.0742	5.6262	0.551	0.2461	0.1356	0.1993	1.6892	12.6713	8.7945	0.0675	0.2026	0.1152	34.0636	0.5898	330.541	2.234	141.106	0.1274	1.9845	0.2527	20.0252	0.0805	0.0553	0.5585	0.0124	10.2358	1.0418	10.3539	35.7873	1.8558	0.7932	0.4855	0.9942	0.2639	2.599	4.0466	0.1801	0.0591	0.1436	0.0613	70.8353
gene8524_VIL1	0.1542	0.0593	0.0715	96.0316	5.9867	2.1182	0.0743	0.0528	0.1707	0.1583	16.8762	0.2952	0.0452	0.9783	6.6772	0.2065	0.2501	0.29	49.9736	0.6221	0.6653	1.7025	0.1229	0.0173	1.5968	0.0364	0.0746	23.8389	0.0619	0.0257	0.0332	0.7443	46.1532	0.2151	0.0548	8.6068	0.1559	0.3966	101.696	0.1553	0.0435	0.2009	0	0.3122	0.6931	0.0355	15.2761	6.3227	0.0528
gene24867_LY6D	98.0992	0.1443	4.7006	0.5562	0	12.4675	0.145	0.0393	0	12.8719	0.6008	1.3174	8.9224	0.2668	0.0969	0.0532	10.6964	1.8736	0.0493	0.0514	0	1.0606	1.211	0.058	0.6203	0.1218	30.4149	0.0199	1.0562	0	0.2589	8.5859	0.083	93.3002	2.4396	34.7611	0.2869	0.8778	1.0249	85.8732	0.4989	2.3243	1.4685	8.3667	0.1808	82.1699	0.7686	14.8593	3.465
gene58094_MUC21	40.151	7.2784	1.5684	0.0527	59.9324	3.4823	0.1066	0.233	0.0167	7.1209	56.3654	1.7022	27.0578	6.6057	1.3154	1.041	13.4513	0.2071	0.1269	51.35	9.5896	59.3782	1.5445	65.0597	0.9451	10.0735	2.0829	0.7524	22.7025	4.0503	0.6208	65.6832	0.405	0.1218	2.9724	79.9197	1.3836	9.9764	3.0639	0.7645	21.0673	1.27	1.1763	14.2539	0.5192	0.1107	1.5935	0.1332	0.7607
gene29531_MUC5B	12.0509	9.0098	1.0287	0.1298	0.1947	46.2762	4.153	1.0078	0.04	43.6847	0.373	6.6332	58.6221	0.8887	0.2888	1.6914	6.1546	5.8104	2.4678	0.1241	0.0208	0.0125	54.5041	0.6993	4.9023	0.0638	0.1899	2.4932	1.5331	0.0396	0.0485	2.6001	1.5786	1.6166	40.4133	1.0413	4.223	17.8859	40.8577	18.8082	66.6566	0.3819	2.1856	121.037	1.8438	0.4412	1.0108	56.1286	1.6957
gene56280_MUC21	39.9365	7.4157	1.5928	0.0527	58.2202	3.4501	0.1066	0.233	0.0222	7.4471	51.4263	1.8295	28.0055	6.7631	1.3986	1.0351	12.9011	0.2122	0.1159	48.7555	9.1115	59.6542	1.6059	65.3585	0.9825	10.6404	2.1083	0.7835	22.8601	4.2432	0.6415	58.0448	0.4236	0.1297	3.1448	73.0233	1.4478	10.6329	3.3342	0.7811	20.6392	1.3414	1.2714	14.0286	0.5934	0.1196	1.7161	0.1608	0.7657
gene27362_AKR1C2	2.07	10.8663	3.881	0.7512	3.1216	2.5083	0.8051	173.999	0.5438	3.6108	11.7345	9.3089	2.8163	1.7701	1.5799	1.8194	1.7799	81.1036	12.1001	1.4857	0.2315	0.3844	28.2043	1.5001	32.0028	1.4221	20.8883	1.4715	2.1162	1.7297	0.9849	0.842	1.2707	65.3155	2.5077	1.8794	3.8953	2.2807	664.042	4.4896	3.7031	3.475	2.8436	2.1064	78.0684	1.3076	104.605	6.057	4.6107
gene17936_MUC21	39.315	7.8557	1.5635	0.0479	60.2942	3.2471	0.102	0.2505	0.0222	6.7651	47.4408	1.7625	28.5877	6.8391	1.3407	1.0351	11.9645	0.2122	0.1159	43.7562	8.5121	56.7891	1.6723	58.6414	0.9611	9.7137	2.0118	0.8102	23.6759	4.0069	0.6084	52.1273	0.4236	0.1336	3.0586	65.6675	1.3778	11.2798	3.5309	0.7312	19.6854	1.3924	1.185	14.0525	0.5664	0.1107	1.6365	0.1608	0.7459
gene59524_MUC21	40.019	7.6256	1.5489	0.0431	57.5272	3.1364	0.0927	0.2418	0.0167	6.696	46.5606	1.7625	27.728	6.5948	1.2829	1.0291	11.4026	0.2223	0.1048	41.8866	8.1822	56.8057	1.7388	58.7389	0.8971	9.6047	2.1438	0.7791	23.2819	3.9153	0.5587	52.5771	0.405	0.1336	2.9601	65.8773	1.3194	10.8342	3.7521	0.7312	19.8204	1.3643	1.0985	13.9142	0.5259	0.1019	1.5397	0.1608	0.7261
gene58799_MUC21	38.7705	7.234	1.5441	0.0479	54.0365	3.3855	0.1066	0.233	0.0222	7.3384	50.5583	1.8094	26.8547	6.6111	1.366	1.0172	12.5908	0.2122	0.1159	46.3508	8.8084	55.42	1.5854	61.084	0.9611	10.4878	2.027	0.7702	22.1695	4.1612	0.6374	54.6586	0.3976	0.1218	3.0135	68.7836	1.4187	10.5179	3.322	0.7396	19.5598	1.3388	1.2714	13.4687	0.5934	0.1196	1.7118	0.1608	0.7657
gene3247_CRABP2	121.913	11.7065	2.6381	6.1202	3.58	6.3665	4.4339	5.1014	7.0009	39.3205	45.8575	33.9313	13.8276	84.9333	32.7815	8.5976	26.5216	38.6839	1.2295	81.0278	21.1127	111.447	11.7601	8.223	1.8013	2.345	80.7198	1.5431	12.5518	21.7876	0.935	32.5669	2.2769	26.9681	77.1006	55.1743	9.7207	4.0486	12.7277	27.4146	21.7863	17.4739	34.6653	32.6233	51.2313	150.719	11.0479	3.0993	107.672
gene29114_HABP2	4.8477	0.1018	2.0321	0.0604	0.0234	0.1374	0.1116	0.2267	0.8855	2.6054	46.5552	6.4366	5.47	11.9445	0.7373	47.4872	20.5293	0.1332	0.3289	6.5804	0.4014	10.1173	0.4396	19.1799	16.3892	1.1183	21.0314	0.1072	5.7003	14.9824	0.1471	0.2471	0.0596	0.4054	0.3388	5.2428	0.5754	20.002	27.0371	9.0383	8.3349	0.9441	13.8291	65.5105	1.8702	0.0305	0.0074	2.6536	19.4023
gene26908_LCN2	59.5593	14.8627	78.1241	1065.03	55.1599	93.2911	5.06	77.3328	0.9441	26.525	109.724	7.1715	7.3305	22.289	8.0875	11.0643	54.0393	1.8237	11.3877	31.0502	10.5525	5.1809	372.937	14.5381	67.0721	10.6018	43.7937	87.1906	23.7967	21.2542	5.0792	82.3947	23.5107	119.055	191.568	104.8	36.3693	62.3678	7.2535	356.082	14.3639	26.662	34.5626	30.3519	58.298	29.8067	16.9489	431.381	41.324
gene43390_TOP2A	33.2839	8.864	3.4615	26.4279	8.3579	102.504	62.048	35.2866	59.5382	12.1685	4.543	5.8014	5.558	3.0506	19.264	2.5577	5.1419	47.8331	6.9239	4.7599	60.9824	20.1407	15.9636	3.6344	4.5543	5.1188	4.4918	11.9906	1.8658	1.3442	2.9201	16.0982	16.8512	27.3204	12.8806	8.0598	3.4003	4.3438	47.78	37.6743	5.2268	1.4365	1.6498	5.6377	7.2394	23.3773	8.2489	2.3414	1.8592
gene16139_CXCL14	56.393	9.8827	38.2495	1.0849	25.3542	6.9755	0.2818	3.2064	2.2524	7.2277	491.301	20.3441	39.8666	102.705	4.2871	10.3551	27.4417	0.7725	12.8171	129.774	267.851	408.678	32.756	19.1106	6.354	9.4689	48.8775	12.1043	74.0428	9.0243	4.9174	5.0805	6.6462	6.5089	13.6734	182.855	14.5934	211.057	24.2735	2.4415	63.5337	10.7293	20.1708	24.1751	2.981	0.3345	0.1268	19.3608	27.7347
gene39311_GCNT3	8.6616	0.543	0.9508	5.4275	0.7273	10.4792	0.0304	0.6201	2.0058	6.9877	17.4877	2.1986	19.6	25.9281	7.8786	2.3127	5.2043	16.932	36.6855	4.4732	1.2262	8.8928	8.0203	6.0635	1.5153	1.2698	1.3084	10.1876	2.243	2.7684	0.4141	0.8232	19.8585	1.8827	7.5092	11.575	0.4884	14.3217	5.0798	1.8402	8.5634	0.1757	1.5465	24.3371	2.0573	0.4504	5.235	54.6171	8.014
gene46432_B3GNT3	27.8041	1.7394	2.8703	24.9119	3.1328	14.017	0.168	1.2862	0.1044	12.5568	3.4708	7.7722	16.6289	5.1657	2.1829	0.3194	13.7973	18.2361	20.6497	6.7414	1.3017	4.1201	7.9495	2.7206	1.197	2.7951	3.5392	19.9713	1.8852	0.7767	0.2167	7.6737	30.4598	3.1392	6.806	16.5568	0.7993	11.925	16.6434	17.9637	4.7527	0.534	1.2075	12.9579	0.9323	30.5421	4.7542	11.21	5.888
gene13088_CXCL13	5.1797	40.5714	56.4035	4.6672	12.9756	30.1705	2.3918	49.8979	10.9851	3.2013	5.2066	6.3111	1.8476	3.8419	0.1192	9.7412	6.5834	6.5157	2.0521	24.4315	18.3796	5.8612	48.1168	13.0539	7.5588	0.5559	26.4962	59.6169	39.0074	2.4006	33.1794	44.8149	11.367	39.6081	103.616	2.2466	72.6118	37.2937	1.2776	8.299	0.4744	25.3698	202.106	4.5515	41.4368	22.9242	35.4083	3.6647	5.289
gene30746_TCN1	62.3879	0.1216	0.1354	6.0347	1.8299	0.0855	0.0644	0.6212	0.0129	19.8522	0.0283	0.2639	23.2116	9.5571	0.6531	0.1103	6.4823	2.0367	3.4388	0.6131	4.743	8.1982	8.5072	0.0903	5.641	0	0.9416	2.7023	0.0859	0.0335	0.1822	0.0344	3.8911	1.2657	30.3135	0.2777	0.0271	1.6319	0.5314	14.8911	0.0755	0.2659	0.501	25.2044	0.4062	1.8057	0.1196	38.5897	2.5406
gene11186_CP	48.7676	25.1207	13.5372	10.4213	4.3499	116.243	2.4582	128.248	9.0491	151.338	19.1123	61.8739	511.651	30.9376	84.7607	90.7561	75.4646	6.6213	8.9373	16.9506	25.8308	3.8715	28.5566	26.2609	103.008	2.4625	17.4316	7.8889	17.8599	27.6272	4.4395	11.6121	9.5707	11.0459	62.7271	294.426	26.2301	50.3349	8.5169	47.2499	35.1076	3.2314	18.2027	30.6489	50.4422	5.3358	39.5979	12.6061	27.2075
gene38919_PHGR1	0	0	0	16.3447	0	0	0.1115	0	0	0	0	0	0	0.0435	0.0579	0	0.0469	0.081	207.1	0.5993	0.054	0	0.041	0	0.3423	0	0	94.4627	0.2971	0.0386	0.1327	0.0596	46.6265	0.0945	0.0329	0	0	0.0384	1.2473	0	0	0.1022	0	0	0	0	0.0172	1.1043	0.1187
gene8826_UGT1A1	0.2894	0.431	0.7763	0.2297	0.0158	0.1285	0.0502	67.5899	0.2924	0.1453	0	0.4667	0	4.0988	0.0336	0.2209	0.154	0.0235	9.7082	0.0356	0	0.0171	1.1713	0.0905	2.3466	0.0506	5.3064	0.4409	1.2265	0.0149	0.0961	0.0863	1.2937	35.3371	0.1588	0.5487	0.3975	20.8434	84.3276	9.7018	0.3024	0.2999	0.2409	1.2336	31.4274	4.7626	0.01	6.7103	0.1529
gene7855_CDCA7	4.7643	2.6515	11.7834	66.9286	2.1408	3.7134	65.2362	22.7079	21.9035	7.025	4.2296	2.8589	7.3079	33.8934	3.873	0.8046	1.9033	4.0873	48.9734	2.3569	16.9922	1.9243	4.9888	1.6138	2.896	1.2407	3.7927	24.1339	9.3141	3.9197	3.1006	6.57	38.8654	11.0983	11.7529	4.6504	6.3403	17.7683	8.359	11.1104	2.9349	1.5092	2.5537	25.1688	2.1574	9.4172	3.3731	3.5131	0.8095
gene19248_COL10A1	32.8214	3.7099	2.2733	2.5912	5.6118	3.5109	1.6796	8.7531	13.174	28.8409	9.8223	28.9243	5.7849	10.9294	2.7147	22.4686	15.8909	8.1352	8.9338	12.1784	3.9887	11.7478	4.484	20.9926	12.2647	23.0122	25.6468	4.7394	7.0616	16.273	0.6393	8.8393	13.2213	20.5194	19.4488	19.8441	5.8128	16.2034	21.5664	9.8989	6.2095	2.3436	0.5094	9.6308	75.6409	3.0019	18.109	10.1277	7.1085
gene27375_CALML5	35.1692	0.1817	0	0	0.0417	0.2264	36.513	48.4801	0	51.4103	0.1	0.0274	0	0.0888	0	0	0.0958	2.6456	0.0226	0	10.9098	0.1355	0	0	1.682	0.0446	3.741	0.0182	0.019	0	0	0	0	68.0001	0.2855	0.286	0	0.0392	0.0168	0.034	0.0761	0.0417	0	0	0	0.1993	0.4927	0	0
gene59201_MUC21	19.3661	3.5702	1.1602	0.028	28.1452	1.6974	0.0453	0.0944	0.0163	16.2903	57.0149	3.284	13.712	6.8774	0.8713	0.3949	6.4968	0.0789	0.0215	26.9443	4.3913	29.6443	0.8737	31.2123	0.5473	22.1305	1.1356	0.4737	12.0218	2.3252	0.4404	29.6659	0.2358	0.0959	1.4307	68.787	0.6041	5.2342	1.5634	0.2961	9.4696	1.0406	0.6079	5.6173	0.237	0.0389	0.9614	0.0897	0.3906
gene43413_KRT20	0.1219	0.0488	0.0392	162.141	0.0205	0.1951	0.1401	0	0	0.1294	0.0492	0	0.0136	0.5029	0	0.0479	0.0236	50.5662	55.2476	0.2665	0.1356	0.0556	0.0927	0.0523	0.1506	0.011	0.0102	14.3293	0.0467	0.0194	0.1	0.0374	44.9429	0.2138	0	0.0201	0.0118	0	0.033	6.72	0.0375	0.1181	0.0174	0.0619	0.0543	0.0178	44.5446	1.4249	0.0099
gene34976_GJB2	21.8985	1.7353	2.9619	1.4221	10.2201	20.7071	0.703	4.1158	5.1521	4.4958	0.9364	3.8655	2.8042	4.4545	0.5649	3.3941	12.5082	1.3584	9.4879	4.6853	3.1791	2.3472	1.3111	1.5334	1.8196	0.622	29.9387	10.8006	1.3332	0.5955	1.1192	11.3302	13.307	122.407	14.7543	9.7733	19.6483	7.5204	5.9548	8.8004	1.4619	0.6418	0.7436	21.1181	4.838	92.0273	2.417	5.1558	4.0307
gene59888_MUC21	18.6374	3.5333	1.1517	0.0274	27.6503	1.6447	0.0442	0.0922	0.0159	16.7685	56.5968	3.2778	13.4702	6.914	0.8959	0.363	6.0721	0.0771	0.021	24.6496	4.1478	28.9542	0.8679	30.1389	0.5346	23.0809	1.1334	0.4627	11.7773	2.2619	0.4262	28.6492	0.2409	0.0787	1.3935	68.3569	0.5845	5.0621	1.5504	0.2971	9.2713	1.0479	0.5938	5.4247	0.2314	0.0296	0.937	0.0876	0.3815
gene48963_MYBL2	13.986	3.627	2.2554	14.7769	1.4815	14.7077	31.3743	29.2064	10.4407	4.83	1.0775	1.005	1.1043	2.3349	5.4195	0.7669	1.9635	19.6795	4.9358	4.3666	83.1317	6.5359	10.2866	0.7948	1.8965	0.9537	2.0851	9.5694	1.1646	0.6407	1.7477	5.8285	25.574	14.2084	7.7393	3.9415	2.2349	1.7965	14.678	20.0697	1.1507	2.1202	2.3211	1.3069	9.8635	36.2232	8.3933	1.3959	1.631
gene57471_KRT20	0.1219	0.0488	0.0392	160.868	0.0205	0.1951	0.1401	0	0	0.1294	0.0492	0	0.0136	0.492	0	0.0479	0.0118	45.8851	50.3019	0.2433	0.1085	0.0556	0.0824	0.0393	0.1506	0.011	0.0102	14.1859	0.0467	0.0194	0.1	0.0374	44.3142	0.2138	0	0.0201	0.0118	0	0.033	6.72	0.0375	0.1181	0.0174	0.0619	0.0543	0.0178	44.5446	1.4249	0.0099
gene52897_VSIG1	16.8355	0.5202	0.8369	0.249	0.9562	0.4171	0.7127	0.1987	0.4272	0.9105	0.4007	1.0378	0.857	10.6324	9.632	0.5043	5.5511	5.2596	0.5114	15.8534	0.236	16.8229	1.6359	3.1281	4.0438	0.838	2.9688	0.473	5.5168	29.4914	0.9309	4.8695	0.2562	0.4754	0.6729	0.508	0.6665	15.3117	0.6528	0.4884	0.4838	0.7408	0.6257	2.7766	0.1905	0.1051	0.9164	1.1839	3.2272
gene53484_HMGB3	27.9918	8.0442	8.2387	11.0688	12.0709	46.4512	8.7922	106.024	8.6678	46.3234	35.9875	9.1785	9.8417	8.8356	10.0851	40.7256	7.6063	31.5357	3.1282	14.5475	149.402	25.0999	30.573	6.0653	147.878	16.8849	8.2459	8.8879	6.7862	13.8848	1.7617	11.5171	9.9801	14.0243	7.8661	22.2658	8.1598	14.3406	36.784	47.5919	34.3822	5.7521	3.4713	5.5177	9.5442	32.6712	8.0312	2.0327	57.9967
gene49048_UBE2C	13.5157	3.6736	2.9224	24.838	2.8087	19.0932	34.5925	27.4323	38.6598	6.2277	2.2286	1.5968	5.1304	3.3033	4.9589	0.6148	4.1001	33.489	6.6211	5.7967	37.1372	7.7495	15.2393	1.38	1.5022	1.3301	3.3105	13.3169	1.1177	0.9274	0.9386	18.5026	31.819	12.4566	5.3036	8.5727	1.5921	2.311	25.3873	17.6404	1.5894	8.2286	3.6003	6.5666	16.337	44.6218	8.8772	2.9275	2.5383
gene40886_ERN2	0.0556	0.943	19.9044	7.3115	4.3751	4.1978	0.0328	4.1205	0.0955	20.2988	0.1298	10.7346	33.845	16.6039	0.0585	1.2512	0.3492	1.6809	11.2602	0.4247	0.1703	1.0104	5.7303	26.1458	5.2755	0.0606	0.1233	7.8064	1.0687	0.3413	0.1465	0.233	4.3738	0.1828	9.6693	7.2163	0.4074	30.5228	0.2692	0.1344	14.7125	0.8046	0.7872	43.2375	1.0842	0.0627	0.037	53.3655	0.2148
gene31742_MMP13	8.4596	1.2364	0.4449	0.0579	0.2464	0.1921	0.3301	0.4074	2.0233	11.0259	53.9721	1.1523	6.7655	4.0904	0.0728	2.589	2.6341	0.4208	0.4373	10.363	0.1447	7.1412	17.8411	0.4189	0.7818	0.0732	2.5113	0.0957	0.3424	0.0842	0.0556	0.6241	0.4193	1.246	3.1545	9.3108	1.1214	16.8192	2.399	0.6307	0.2	0.4796	0.1278	35.4303	5.7425	240.809	1.2624	1.3699	42.321
gene2227_COL11A1	30.2094	0.5099	0.0216	1.2735	0.8625	2.0802	0.1533	4.6133	27.3567	8.4321	0.2534	0.7606	0.4109	0.6749	1.7137	1.7935	1.5655	2.5229	1.3777	8.763	4.928	7.0934	0.5855	0.1635	1.6283	0.5218	13.9402	1.6498	0.1212	0.2308	0.2491	7.0229	11.1348	12.3057	22.4746	6.2933	2.1087	4.0787	10.6578	3.9896	0.0643	2.6539	0.0555	13.8327	67.5682	7.7617	16.5641	1.2172	0.2316
gene43869_ABCC3	24.5303	8.0299	17.0385	7.3749	26.7705	16.2436	0.9552	31.9359	13.0092	53.2417	47.02	33.8763	25.2635	39.9499	40.0675	48.9291	17.7993	2.0817	29.1945	18.6505	2.1607	38.9333	28.1163	38.5852	24.4163	62.975	61.6997	11.5729	19.2366	50.8365	8.2643	20.929	14.9815	5.2933	15.0101	64.3546	6.6678	55.0849	83.6053	44.8334	6.7388	22.623	30.256	125.037	14.9096	3.6185	18.4304	118.727	33.0393
gene40429_CLDN6	0.3779	0.0853	0.2059	0.1392	0.0808	3.0102	0.0123	0.1394	1.6007	2.9771	6.8321	2.4259	0.2862	2.1226	1.2223	0.3301	0.1237	8.7573	0.0583	0.0608	0	0.0875	60.5123	0.1716	0.5079	0.0576	0.1342	0.0471	0.0857	0.1401	0.0437	9.2321	0.0295	0.0415	0.282	15.3061	0.108	0.0127	0.2922	114.975	0.4303	0.0539	0	0.0226	0.1425	11.4789	26.5923	0.9589	0.0392
gene18472_ADGRF1	17.7634	2.3882	6.116	0.1445	4.9189	13.4846	0.1455	1.3241	0.1912	12.8096	4.3653	4.6078	41.5521	8.1719	4.6249	2.1007	10.8516	1.0034	0.6762	17.5134	0.4797	5.1188	16.1681	3.0706	0.2127	1.6848	2.6343	2.0452	1.9279	2.7099	1.6015	18.7159	1.3234	3.4238	7.2443	50.3883	4.8177	22.9704	0.4154	2.9947	3.4659	1.3578	3.2581	34.2052	1.1764	0.8956	1.8992	6.4446	2.4899
gene16719_GABRP	0.3283	0.9771	1.0767	0.037	0.2197	1.3611	24.0438	37.6217	0.0737	0.71	0.4256	3.0442	0.7482	0.102	0.0559	0.6246	0.3235	0.0112	0.4879	0.1144	3.0219	0.1464	11.0958	0.7324	2.4964	0.2832	5.9574	0.2411	0.9375	0.1705	0.7182	0.2054	0.0575	0.8037	0.481	0.6237	1.5228	1.1281	0.2173	0.1469	0.108	0.4115	7.8485	0.249	1.2893	1.6886	0.0642	30.6354	0.1583
gene29006_COL17A1	4.0065	0.7866	0.4873	5.3884	0.8864	0.0875	20.2703	0.5777	0.8177	1.1439	5.6798	0.9904	4.3557	13.622	2.0252	1.6415	1.6497	0.5914	55.1022	11.6276	0.2202	1.9132	2.7589	1.2574	1.3163	14.582	21.795	14.8523	1.9064	0.3153	1.2259	0.2941	24.3674	31.4682	6.6631	0.7739	0.2787	2.82	0.8009	11.5763	0.2373	0.4886	4.8583	14.7733	0.1587	88.8986	0.4345	11.8108	1.7604
gene14141_ANXA10	0.0551	0.0303	0.1097	0	0	0.2308	0	0.022	0.0278	0	0.0612	0.0503	0.4066	0.0951	6.7372	0.0447	0.3076	0.0126	0.069	0	0	0.0138	0	0.0325	0.922	0	0.0254	0.0223	0	0.1448	0.6007	0	0.0465	0.0787	0.1233	0	0	17.3386	0	0.052	0	0.0255	0	0.44	0.0337	0.0111	0.0054	21.8521	0.0742
gene41734_NQO1	8.0009	7.9587	20.5593	41.2523	39.1456	9.0229	3.2209	241.057	54.6954	34.5213	66.5753	61.8616	38.9947	38.4606	86.4159	9.0583	6.7826	80.4574	74.9147	12.7086	3.7893	56.2133	85.0532	10.3976	37.0414	5.2181	39.9922	23.0713	10.3939	3.6176	3.4329	5.6497	60.6338	16.1204	7.5807	27.2253	6.8378	34.9054	191.93	72.8382	25.0361	4.234	5.7562	48.5849	40.4428	8.1154	69.4806	34.8345	22.2089
gene24633_FAM83A	24.7877	1.1292	3.2597	0.1204	4.7513	32.8537	0.0967	0.2858	0.0989	6.4718	6.0331	4.0697	7.2088	3.0665	0.3724	0.0912	3.35	5.4793	0.1151	5.0886	1.1649	6.8878	11.1744	0.4344	2.1454	0.4915	1.9477	0.0246	0.4265	0.2662	0.0076	25.5732	0.2302	6.5723	9.4993	10.5222	0.2793	3.0216	12.2063	1.4629	1.27	0.8666	0.4457	7.9435	0.8396	11.2108	4.3729	0.4001	6.8268
gene52876_CLDN2	0.0964	0.0955	0.8706	4.1616	1.6029	0.0525	0.6418	0.0578	0.8376	1.13	6.9089	10.7685	0.3144	84.6554	1.3172	2.9447	1.5591	0.1372	0.4883	0.1663	0.0944	0.4111	0.2733	2.5044	1.1883	0.9647	7.7315	2.4144	2.4691	0.3802	0.3517	0.0977	4.5513	1.6323	3.3669	0.1269	0.6752	13.2206	69.6131	1.9621	1.6387	0.3307	2.3113	0.0479	0.0236	0.1125	0.0584	22.1805	1.5191
gene48702_TPX2	14.8449	4.1499	2.489	21.7526	2.8639	20.3498	36.3637	23.547	34.8984	6.182	1.8827	1.6486	2.5521	2.2743	5.4714	1.047	3.0497	21.9067	6.7593	3.6646	40.6616	6.6963	9.6352	1.3187	2.0451	1.281	3.3123	12.4787	1.4554	0.6943	1.7424	13.0913	26.2293	17.6909	6.0926	4.6542	2.5279	2.7792	21.4924	44.8428	1.982	1.3235	1.3925	3.3305	8.2195	30.875	6.3954	1.7088	1.9265
gene1228_SLC2A1	89.6972	8.8876	3.3284	172.303	6.2831	24.1191	15.5267	30.365	20.8858	16.5143	6.2198	6.0568	11.73	4.5916	7.5886	4.8185	28.9392	64.7889	57.5315	14.9554	11.7093	4.7691	19.1724	3.1106	9.5293	4.8015	9.6441	7.0924	3.1164	2.0635	3.0965	13.4525	20.1458	146.641	18.0653	9.2209	6.0219	7.0889	14.9471	31.1266	3.1236	2.2896	5.0475	20.6629	29.6028	94.4624	13.946	15.0305	11.9003
gene49226_CYP24A1	0.2339	0.6371	0.8124	3.339	2.8406	9.4531	27.8536	0.7774	2.6316	2.5555	0.1984	0.285	2.2732	0.1215	0.1618	0.6392	0.6159	19.3353	0.21	0.5989	0.5126	0	12.6055	0.1309	2.4744	0.0061	0.3526	0.284	0.8612	0.1673	0.0139	4.0732	0.9025	6.3177	15.7671	1.5595	4.692	16.182	94.6202	2.9904	0.3958	1.4358	1.1811	17.8257	1.585	71.4691	10.6923	0.7764	0.5972
gene24455_CTHRC1	60.2118	13.2481	5.4963	17.3266	11.0346	32.7262	25.1664	41.1184	37.336	38.5226	15.3838	24.0891	8.1926	24.7999	7.0342	18.4916	36.9411	22.9502	19.6084	50.6872	19.5405	21.2251	28.1411	12.4258	22.3154	19.2269	60.4548	27.0888	7.6614	6.9956	2.7583	65.3296	34.5712	93.4035	58.9612	28.6676	53.6995	23.6114	40.6532	72.4845	3.0337	17.0696	3.4961	44.4726	110.87	52.2193	48.1285	15.2522	27.169
gene43584_ETV4	6.2398	1.227	3.4094	30.348	2.7542	2.2165	42.0699	0.4281	1.9987	7.7958	10.1274	5.0996	6.383	20.0942	9.2672	7.1242	3.9844	31.0973	12.8858	1.8718	0.8577	17.4829	4.346	4.3454	8.5608	11.954	4.6379	9.2245	4.5986	5.8109	0.1905	2.0647	15.8118	7.2648	1.8323	9.6951	0.3124	6.2618	26.672	4.6557	12.0058	3.1742	3.3788	4.0742	3.4423	10.266	3.5375	12.3206	9.0616
gene2330_EPS8L3	0.0259	0.0317	0.0383	52.2177	0.032	1.4131	0.0364	0	0	0	0.0096	0	0.0957	0	0.0057	0	0.0184	0.0714	39.4375	0.0723	0	0	0.008	0	0.4363	0	0.0399	22.4671	0.0801	0	0.2276	0.0175	30.0603	0.1112	0.0387	0.4551	0	0.1656	3.3917	0.0718	0.0146	0.016	0	0.0456	0.286	0.0417	0.223	69.2301	0.1009
gene25499_CA9	4.6222	0.6973	0.1364	1.0171	0.0952	0.603	3.8314	1.9496	4.2037	3.9683	0.0285	0.1877	0.3319	1.3684	1.1811	1.097	1.2981	0.7548	3.6452	40.9194	1.2419	4.5491	0.1552	0.2123	1.1592	0.5726	0.4506	1.2679	0.1082	0.0338	0	0.8764	26.4122	14.5151	2.5876	6.6447	0.1908	6.1298	0.1434	9.6892	0.2715	0.4108	0.2625	2.6978	15.6459	5.7167	0.8986	5.7692	1.0609
gene53519_MAGEA3	3.9389	0.102	0.041	0	0.0215	42.4836	0.1172	37.0239	0.0351	0.0104	0	0	0	0	0.0304	0	0	0.0319	0	0.1939	0	0	0	0	0.0225	0	0	0	0	0	0	0	0	8.6843	0.0173	0.7468	0.0246	0	55.7517	0.1488	0.0686	0.0537	0	0	9.4445	21.2388	15.1873	0.4257	0.0104
gene50100_TFF3	8.3501	3.9063	19.103	151.213	1.6727	0.6939	1.3	18.8622	0.171	5.8295	4.2847	8.7992	0.3704	7.962	7.0434	7.8513	7.2253	6.3573	190.613	4.6423	459.701	7.1352	26.0032	8.2853	28.9018	3.3363	8.0774	93.1302	4.8497	2.1928	0.6085	1.4997	215.175	2.446	110.212	4.6444	1.4972	7.0781	1.8348	2.0741	18.0088	7.22	3.1941	1.6985	0.6225	0.7571	0.9412	40.6813	13.7487
gene6696_PROM2	11.9127	5.1769	4.0911	0.2305	6.4922	3.3734	10.6728	2.1164	0.7221	8.9092	14.5196	9.4597	28.0308	15.8215	9.6584	5.0145	6.8669	8.8306	1.8175	8.3273	42.1207	7.9824	3.9476	3.8725	8.6554	8.8735	19.937	0.3368	6.6738	6.2499	1.0438	5.102	0.9542	9.0266	8.98	12.5028	2.0926	11.1548	9.5417	35.4462	14.4046	3.82	5.8435	41.551	1.9428	61.8913	1.9788	28.4193	4.953
gene56055_UGT2B15	0.984	0.026	0.2512	0.7254	0.115	0.3345	0	0.0142	0.0448	4.1336	0.2463	3.1863	0.0436	3.6742	3.3141	0.3451	0.1038	0.0489	0.2045	0.0649	0.0109	1.3702	0.0824	0.4607	64.1915	3.5669	0.1474	1.6072	0.0299	0.0544	0.2335	0.0479	0.0659	0	0.2779	0.0241	0	0.5638	0.2047	0.0603	0.1125	0.0617	0	0.5503	0.6194	0.0071	0.6897	2.6579	0
gene38941_PPP1R14D	13.0651	0.2645	0.1197	21.3359	15.3189	0.6423	0.019	0.342	0.2959	2.2263	1.0264	0.1372	0.7486	8.7809	0.6808	0.0975	0.8391	6.3524	8.949	7.893	0.8826	43.1614	0.1885	0.2927	1.3777	0.2679	0.2705	5.7252	0.2468	0.0987	0.017	0.7003	10.1656	0.1932	0.269	10.0829	0.3826	6.9865	14.9474	3.2841	0.9718	1.7129	0.7793	8.9769	0.6628	0.1814	2.9504	1.9002	0.526
gene20308_AGR2	242.839	60.6286	182.287	647.124	113.858	620.189	3.9242	250.374	4.2154	723.584	36.1937	91.4163	155.618	310.467	282.355	36.7041	132.565	885.967	111.236	101.472	103.263	32.0397	163.1	199.392	144.209	104.118	111.87	190.767	36.4624	37.4547	19.4558	45.6515	254.427	24.4821	233.087	543.058	109.671	168.144	140.613	99.819	212.82	8.8393	40.2161	600.943	62.4808	36.5568	383.752	259.319	141.716
gene44587_PYCR1	24.9212	3.5776	13.9615	36.938	16.5293	30.0757	18.5013	8.2996	12.9617	16.7186	20.2735	7.7346	22.7416	22.7091	32.1758	4.2156	12.76	41.01	16.6645	18.4598	33.1395	22.8428	16.9699	14.4289	11.5043	12.4617	9.4474	9.3306	8.2963	4.4873	1.4698	26.7123	23.9167	25.1679	16.3892	37.0196	13.0781	9.2908	27.6511	27.3028	26.429	5.6036	4.2783	37.6152	21.1446	29.48	23.9365	7.6832	8.6066
gene47087_MIA	0.293	0.3225	0.5189	0.204	0.1629	0.0983	47.0221	2.435	0.6809	0.7107	0.9117	0.2499	0.6491	12.461	0.154	0.6654	0.2183	0.1884	0.4115	0.1839	0	0	3.1055	0	3.1286	0.2323	0.433	0.5928	0.6419	0.3853	0.1543	0.0792	1.524	0.3768	0.1749	1.6758	0.2488	6.1257	0.0436	10.1802	0.1983	2.024	1.0136	0.1728	1.9754	5.7556	0.0802	121.192	78.0932
gene45442_SERPINB5	0.2057	0.0895	0.4588	14.764	0	2.0956	18.0919	0.1461	0.0539	0.1095	0.0423	0	0.1313	0.1579	0.0451	0.0577	2.1892	16.9851	61.3368	0.2789	0.5224	0	1.4806	0.018	0.2663	0.0755	5.2215	24.8211	0.6485	0.0134	0.1089	0.0257	5.1676	71.861	0.7166	0.249	0.0485	1.2479	4.403	0.7712	0.0773	0.0283	0	4.7883	0.5884	36.8176	0.1043	5.3705	0.6569
gene12903_UGT2B15	0.8606	0.026	0.2279	0.6102	0.1151	0.3274	0	0	0.0269	3.8742	0.2268	2.5837	0.0437	3.2134	2.9848	0.3455	0.0944	0.0244	0.1869	0.0835	0.0109	1.2467	0.0825	0.4401	64.6095	3.4557	0.1475	1.6446	0.0299	0.0544	0.2136	0.048	0.0719	0	0.2715	0.0242	0	0.5334	0.1916	0.0603	0.1126	0.0617	0	0.5067	0.533	0.0071	0.6487	2.3787	0
gene20616_ANLN	14.7237	3.3863	1.5331	17.6275	2.6554	18.519	14.7892	8.0894	37.7632	5.0905	1.9148	2.7351	3.2216	1.3406	6.2861	0.7929	3.6364	13.4525	3.3281	3.9551	7.6826	5.587	10.8908	2.5633	1.6847	3.4808	2.3603	4.7301	0.7469	0.4902	1.2279	14.6133	15.6799	18.5394	5.7533	5.4375	1.2485	1.5119	10.6722	28.2452	2.0215	0.6395	0.8337	2.3125	4.8388	40.3861	3.1965	1.5808	0.9374
gene17183_DSP	94.651	7.5892	6.1602	133.43	13.4672	51.4451	83.8207	11.3821	18.6548	12.262	2.6733	11.771	9.0621	5.1103	18.6047	2.7467	16.0034	79.5604	39.0367	24.3451	20.3404	17.3228	12.3753	3.9921	28.6196	11.0009	10.0007	22.3358	3.5287	2.9161	2.433	58.8807	37.4632	38.16	6.6456	7.894	3.7827	12.2228	70.5342	22.1133	12.3257	1.1201	2.7144	3.6482	1.9313	267.222	12.9276	12.209	12.094
gene16181_GFRA3	1.0157	0.3423	4.5986	0.0361	0.3649	0.1912	2.4726	5.5746	0.1781	2.4678	2.8568	1.0229	2.7045	33.6417	2.6015	9.506	2.537	1.6757	0.1144	1.0949	3.363	5.6593	0.5204	2.326	26.836	7.4987	3.4177	0.8641	10.2981	3.6164	0.234	0.4133	0.147	0.7851	1.8026	18.3598	2.9594	0.4063	1.4975	0.2271	1.8763	0.2451	0.4238	0.0129	1.1944	0.2253	4.0646	0.3636	0.7633
gene46477_COMP	33.4562	1.262	3.205	0.1711	0.6297	5.2665	0.1726	7.9636	2.6312	15.596	8.3993	8.3403	2.5698	36.4021	0.6886	7.607	8.2348	1.5043	1.3307	28.8872	3.3885	6.5089	7.6668	6.8953	2.9332	5.648	14.1425	0.7091	7.8041	9.6906	0.1664	1.1067	0.6527	7.5715	3.4471	11.2553	5.8839	8.5673	7.6833	1.1133	2.5697	31.3925	1.6224	0.9911	1.9574	4.2654	26.1903	2.0652	3.9269
gene30033_SAA1	0.6327	2.8669	26.0903	1.6045	14.9604	5.0288	217.996	2.2423	4.5032	1.7795	3.8215	1.2736	0.1693	0.9773	0.1084	1.9636	1.2881	1.4908	0.3036	0.9207	3.166	0.2209	159.018	1.2346	7.1036	0.2999	27.2118	20.5065	6.5372	0.1447	0.4968	18.776	3.8282	49.6746	43.8794	9.5406	114.165	1.8933	1.0038	254.364	2.0477	33.0846	26.4308	0.3415	10.5891	2.237	3.2158	2.2974	8.548
gene8822_UGT1A3	0.1527	0.2274	0.4056	0.1212	0.0083	0.0678	0.0265	35.5295	0.1543	0.0767	0	0.2571	0	2.1536	0.0177	0.102	0.0908	0.0124	4.9957	0.0188	0	0.009	0.6012	0.0477	1.1944	0.0267	2.7497	0.2326	0.6395	0.0079	0.0507	0.0455	0.6674	18.6205	0.0838	0.2854	0.2097	10.9339	44.1212	5.0777	0.1595	0.1645	0.1271	0.6411	16.6959	2.603	0.0053	3.5139	0.0807
gene1242_CDC20	11.3121	3.5295	3.2547	19.5294	1.8242	15.6303	19.0011	33.2813	26.7086	5.8322	2.1219	1.6138	2.5555	4.8281	5.7469	1.1744	3.2129	17.702	6.5002	3.1077	29.5709	5.5812	9.3756	2.3114	3.3131	1.7148	2.557	8.1614	1.6994	0.8683	1.6432	9.9027	14.4056	15.9202	6.1636	4.0736	1.7605	1.8193	11.4193	38.0567	2.1096	3.2919	2.233	5.4997	11.0738	33.2901	6.3683	3.3585	2.7006
gene31728_MMP7	87.4284	56.2299	64.3151	24.7457	27.0389	52.8088	4.0308	33.7436	26.531	123.716	148.582	154.854	104.132	125.701	7.0951	62.6501	194.071	17.4557	39.8984	78.1025	6.5675	7.3672	125.214	33.9899	31.6209	6.5751	111.034	40.7314	78.2572	20.7587	27.6295	63.6274	126.388	128.535	210.399	135.721	246.693	378.197	84.2957	242.755	22.3588	43.7108	185.017	319.402	47.1339	20.443	31.1405	102.551	35.1636
gene18169_SPDEF	7.2771	1.9799	3.7315	0.1001	6.8682	5.9973	0.1675	8.9491	0.1796	16.8435	8.8778	7.529	4.118	8.1308	1.6419	0.8029	3.316	11.9285	0.1259	3.9917	4.8903	5.0058	7.0776	3.075	5.8467	3.6061	2.395	0.1608	2.9077	2.0257	0.1888	3.858	0.9536	0.396	17.4275	5.6673	1.0099	6.0211	6.276	26.8144	14.8501	1.4786	3.5186	17.7765	1.0895	0.1431	0.7563	16.2161	8.5827
gene46472_CRLF1	3.2034	2.1884	1.1976	0.3667	0.1643	0.8924	2.0276	2.9321	2.1506	59.973	1.5152	2.5661	53.7113	3.0191	9.5408	14.2301	5.6034	1.0487	1.0453	0.6493	0.9907	2.4699	2.4427	3.5479	111.817	0.78	2.8769	0.4935	2.8677	1.2244	0.1084	0.6892	0.8387	3.9684	30.5307	4.9615	2.7061	2.1728	36.5447	1.6328	9.836	3.0014	0.9413	2.0332	0.4756	2.9362	0.364	1.8423	16.0077
gene53213_HS6ST2	19.1391	1.0302	3.9715	0.0384	3.1326	2.4023	5.0343	1.9719	2.0919	21.2845	6.9758	8.6265	20.4488	9.7008	4.8259	4.793	8.5308	18.6916	0.3365	8.3888	2.0159	29.2977	6.8788	3.3574	1.7826	3.4953	5.084	0.2251	3.411	9.0318	0.8436	5.2441	0.2445	5.7156	0.8138	6.6767	2.6659	1.4382	12.4324	9.1994	8.8978	0.1965	0.3818	0.5206	0.6277	0.1457	0.8387	0.2654	10.7391
gene53527_MAGEA6	1.8797	0.1068	0	0	0.0311	30.681	0.1603	29.8914	0	0	0	0	0	0	0.0221	0	0	0.0308	0	0.0468	0.0274	0	0	0	0	0	0	0	0	0	0	0.0076	0	25.4892	0.0668	0.5079	0	0	40.5955	0.0845	0	0.0104	0	0	8.1338	23.1335	11.2818	0.5046	0.0201
gene12692_OCIAD2	106.329	20.4466	53.8827	52.6983	22.4516	34.5624	28.1482	29.5067	33.0679	125.469	44.6653	36.8783	131.955	56.4669	102.961	30.7746	51.3	82.4657	43.2375	32.8803	54.23	629.366	25.3047	33.3259	31.1897	95.5458	35.4905	35.1746	27.8382	24.6108	7.7892	56.1575	39.3805	22.737	33.3281	41.5779	14.5064	55.1067	90.4124	115.724	24.0701	20.8125	26.4803	92.7323	16.4913	67.4051	22.3529	40.4979	76.6866
gene48896_ARHGAP40	3.3459	1.1318	3.0758	0.1724	4.1683	7.6879	0.0716	0.1131	0.5719	40.3895	5.1965	10.222	2.7338	3.0995	0.251	0.4896	4.8632	1.8649	0.0923	0.8583	0.0606	17.2458	2.1837	4.1858	1.7649	8.7283	2.7311	0.6871	2.313	2.8279	0.2928	1.2716	0.2581	0.7734	5.7871	26.4864	2.9583	7.8205	5.8792	3.2061	8.4133	2.4402	3.9268	1.2382	0.3729	0.7233	2.4034	22.1253	2.3887
gene10844_PODXL2	6.5946	4.6071	2.9883	12.7532	3.4877	4.6858	35.7934	13.1501	8.4971	18.9892	7.7323	2.0889	4.2536	13.9288	10.0963	8.182	5.8791	5.1327	4.8594	13.3207	20.1468	28.5607	5.2209	7.2103	19.1093	23.4637	3.6781	10.8517	4.5024	5.4712	0.7986	21.431	8.0522	3.0661	12.5668	9.6441	1.242	1.138	27.9336	0.3495	6.7985	1.8674	2.0826	0.9882	1.3344	14.3366	1.0782	4.985	10.0366
gene5276_RRM2	30.7885	5.63	4.3937	37.5345	4.651	12.5652	20.0512	15.5177	14.8509	7.2133	2.7179	1.8864	3.7894	2.4249	5.9224	1.5286	5.2364	14.9326	7.6895	4.122	21.8786	6.2276	9.2101	2.1403	2.5107	2.0459	3.2338	13.761	1.9422	1.0951	2.1844	7.5856	22.3528	34.3646	8.3654	4.5312	2.5024	4.3428	17.3039	38.6963	3.2543	1.3922	2.6099	4.8743	9.3319	20.8844	5.7644	1.871	2.0067
gene12897_TMPRSS11E	26.4352	0.0962	0.3649	0.269	11.6518	0.2513	0.0158	0.1721	0.0189	1.506	0.6973	12.5734	0.3573	1.7466	3.7778	0.0911	3.8767	9.7974	0.0282	3.8688	0.2637	0.2538	1.5063	0.1991	1.0091	0.0464	0.5708	0.0076	0.0789	0.0246	0	13.0807	0.0506	117.748	1.3001	2.6016	0.0199	1.5093	0.1255	2.8224	0.0475	0.2388	0.0295	0.2093	0.2411	4.2448	1.2082	0.0469	0.4794
gene4076_LAD1	20.2877	5.7086	10.0183	28.0894	16.4666	17.8744	29.2715	10.0427	0.8303	20.3407	35.9858	12.8774	32.4504	34.1979	10.314	9.6915	14.6252	12.5778	69.5862	17.1374	15.8198	29.5273	17.9552	10.9853	6.2511	13.6618	40.317	32.246	11.7421	14.631	2.3933	26.0949	49.6689	52.9238	12.0768	32.0223	7.9099	26.2838	30.9616	51.6908	8.9943	6.6345	8.7223	52.8396	4.316	58.768	7.6551	45.3182	9.5556
gene7060_IL37	0.2355	0	1.8767	0.451	13.0458	0.0395	0.0397	0.0188	0.1428	0.1904	1.9888	0.8033	3.6806	1.7428	0.6498	0.0509	3.5584	0.0865	0.0709	9.6297	0.6919	17.8906	0.0657	0.9734	0.1829	4.3172	0.4785	0.0953	1.0517	0.3096	0.0354	0.0796	0.1909	0.0168	0.1406	1.6675	0.05	3.4258	0.263	0.3024	1.0358	0.5786	1.1849	20.6671	1.2413	0.2085	0.0368	0.0787	1.9455
gene12605_UCHL1	6.352	5.8535	18.8758	1.5514	3.1224	4.6017	276.979	66.077	54.5597	6.1351	14.3346	8.3199	1.6505	5.3282	3.1534	2.6335	4.5255	4.8785	0.9913	6.6254	2.8085	7.2964	26.9065	2.2924	14.0804	2.2383	6.1278	3.0134	3.1672	2.5678	3.6512	23.6576	3.8025	16.3411	7.0067	4.2773	8.2406	4.5655	80.2485	8.1838	1.9254	15.3066	4.7447	4.4303	104.153	4.2335	67.9104	3.301	6.8299
gene49432_EEF1A2	4.4775	0.0659	3.6738	0.1389	0.0647	4.0308	0.0084	0.2949	1.4612	3.6466	1.1415	0.2187	22.2154	5.4815	0.6552	0.7981	2.6214	0.0641	0.1401	0.3025	0.0244	3.273	3.6626	6.2896	0.1259	1.5615	0.0737	0.0565	0.1597	0.3584	0.0225	7.4199	0.4312	0.1425	0.5955	0.5432	0.0529	0.2433	0.0297	1.0245	0.0675	0.111	0.2823	38.3072	5.2569	0.1686	0.1365	0.4081	0.403
gene23190_FGL1	0.4106	0.0471	2.6249	0.0223	0.9392	19.0779	0	0.0103	0.0648	0.6917	0.8414	1.6728	0.0316	0.1013	0.4637	0	0.6282	0.1886	0.0129	0.0403	0.0471	4.5462	0.4176	0.0758	3.027	0.089	0.5689	0.1246	0.3028	0.09	0.0386	0.078	0.052	0.11	0.6417	0.0466	0.6401	0.6372	10.2439	0.1163	3.0718	0.0178	0	39.9157	2.9101	0.1756	10.46	0.3108	0.5762
gene59148_TRIM31	0.4213	0.7839	0.3471	56.2743	0.2905	23.5338	0.0826	0.2036	0.0594	0.6075	0.5772	0.1194	0.3618	0.145	0.0451	0.0742	1.3557	0.063	22.0294	0.1332	0.12	0	1.4213	0.081	1.8835	0.0291	0.2715	12.5234	0.1734	0.2233	0.0811	0.1987	29.5636	0.1961	0.4827	3.4518	0.104	2.2964	0.8611	1.1251	0.2155	0.2226	0.6934	4.9541	1.7899	0.213	1.5593	24.0193	0.2376
gene41705_CDH3	23.8415	5.1597	7.6201	8.5615	2.2399	17.2591	32.875	5.1733	2.1483	21.9066	16.7808	1.7441	49.7353	7.0527	15.665	7.8842	20.3629	1.6947	4.239	13.0313	0.4544	10.3977	31.3723	2.4484	3.3661	21.8369	13.4125	2.5318	4.021	3.9785	2.613	25.3058	23.5528	33.6428	9.2246	19.9953	8.503	7.2747	13.7559	47.5858	1.4979	3.906	1.3423	30.426	3.7567	59.0605	0.7462	3.529	15.3032
gene11244_GPR87	6.6486	0.5775	0.3832	0.0114	0.8991	2.2544	20.1962	0.1886	0.2253	0.7894	42.9497	7.0143	0.0646	0.5565	0.0345	0.3404	3.7123	3.7824	0.1842	4.8555	0.0963	0	2.6704	0.0774	0.191	0.065	10.7557	0.0425	0.6631	0.0345	0.2467	8.0025	0.124	11.8075	1.018	7.1556	0.5707	2.6734	1.2012	24.5073	0.1442	1.4653	0.2475	7.0981	0.2894	31.4638	0.1897	0.3724	0.4358
gene31109_SYT12	2.998	1.1502	0.0418	0.3468	5.9584	9.1159	1.7496	0.1801	4.6079	5.9759	1.7475	0.728	0.4193	6.8845	1.4705	1.0941	0.2733	0.1059	0.1157	4.3638	0.1348	3.8298	7.0521	0.39	1.1856	2.109	0.426	0.0424	0.1369	2.6375	0.0276	6.057	0.1027	0.1161	2.1596	0.9184	0.1391	1.9818	0.6402	28.0755	0.1374	4.2091	0.1648	1.4787	0.2377	0.5444	1.7542	2.4033	20.4719
gene8818_UGT1A6	0.1146	0.1642	0.29	0.0831	0.0051	0.0458	0.0184	26.5926	0.113	0.0564	0	0.1696	0	1.481	0.0108	0.1239	0.061	0.0075	4.4537	0.0171	0.0033	0.011	0.5049	0.0451	0.9059	0.0379	2.0288	0.1723	0.5335	0.0048	0.0431	0.0313	0.5161	13.4971	0.0692	0.2329	0.2404	10.9968	43.9152	4.1595	0.1293	0.1113	0.0987	0.5471	14.7619	2.0256	0.0053	2.1969	0.0588
gene52434_GJB1	0.6462	0.5166	3.6173	20.281	6.6389	0.1838	0.107	0.0369	0.1049	2.6643	20.2104	4.9066	2.7409	21.829	11.5542	3.4568	0.7491	1.6535	19.2852	0.7603	0.0989	16.5035	0.8047	3.1209	0.7057	12.2819	3.3252	5.7252	6.2913	3.2775	0.4254	0.2339	14.2574	0.1979	1.5676	4.4315	0.3429	6.4136	9.1518	0.2964	3.1625	0.2086	2.6674	5.5473	0.5658	0	0.0722	9.9839	2.0933
gene55615_FCGBP	3.1998	1.618	8.8391	0.2269	1.9738	0.7861	1.8791	4.6644	17.3318	3.5385	3.9707	7.4755	16.8402	4.6361	1.8063	7.1806	16.4356	0.1826	1.1795	2.0629	0.3901	3.2513	15.0994	1.9998	3.9277	4.8114	44.8908	1.7733	6.5327	3.4646	6.5153	3.1523	5.5457	3.6043	6.8115	7.4475	1.2283	6.788	1.5727	364.316	19.2015	1.1767	1.8023	3.3263	0.1847	0.3967	2.5022	17.8388	34.5743
gene4110_UBE2T	7.6541	4.2968	5.0309	17.9889	4.4397	10.8553	39.3526	18.42	19.8074	7.812	5.5666	2.9854	4.6703	5.3923	7.2231	2.7438	3.0922	34.4371	7.9179	5.2389	19.8581	9.2058	9.5767	2.8171	1.9787	2.2779	3.3846	9.056	1.7359	1.6538	1.6316	5.6122	16.8895	12.8917	4.0301	8.3865	3.061	2.9658	16.0026	14.2663	3.4116	2.6843	2.1141	8.439	9.596	13.0585	5.1798	2.5172	2.3758
gene60223_TRIM31	0.3821	0.7551	0.3471	54.5597	0.2542	23.1147	0.0826	0.2036	0.0594	0.537	0.5445	0.1075	0.3618	0.145	0.0451	0.0742	1.1888	0.063	20.1617	0.123	0.12	0.0098	1.3485	0.081	1.7789	0.0291	0.2715	12.563	0.1734	0.2233	0.0811	0.1987	27.346	0.1821	0.4462	3.4518	0.0832	2.2451	0.883	1.1103	0.2155	0.2226	0.6934	4.9875	1.4775	0.1972	1.5784	23.0291	0.2288
gene19095_CD24	227.346	64.2502	81.9797	358.85	35.4659	153.101	71.3183	32.4193	12.3255	88.0935	61.6271	52.5544	5.2288	24.2058	89.2562	128.708	52.5198	833.224	97.0029	46.747	57.7322	21.0069	76.2153	222.329	39.4253	110.405	46.2286	62.1124	56.6543	23.9267	21.831	49.5823	136.777	118.991	78.0134	98.9045	25.8933	17.7234	13.4998	65.401	80.1883	12.3265	27.0436	45.6723	11.5017	26.9386	25.4506	115.818	38.0743
gene56053_TMPRSS11E	24.0941	0.0962	0.3483	0.2527	10.8709	0.2277	0.0158	0.1721	0.0189	1.3798	0.6557	11.9002	0.3573	1.7096	3.5194	0.0709	3.7073	9.6167	0.0282	3.7611	0.2408	0.235	1.3061	0.1991	0.9091	0.0278	0.5622	0.0076	0.0789	0.0246	0	12.1251	0.0506	107.529	1.2302	2.4401	0.0199	1.4114	0.1116	2.5678	0.0475	0.2388	0.0295	0.2034	0.1837	3.8527	1.1313	0.0469	0.4794
gene47226_KCNN4	20.5868	8.1133	6.7297	14.283	5.8299	9.7128	38.4807	5.0215	3.8531	20.8447	1.4126	8.4084	15.335	10.6351	0.7057	3.0591	10.3926	7.8684	13.5591	14.1741	2.2576	18.92	12.3676	5.0956	4.9704	1.6145	5.5391	16.6488	4.6389	3.5625	3.5495	12.9448	39.4317	6.0765	19.2219	16.936	3.4013	16.0794	15.8316	50.0142	1.6506	16.1728	21.0853	21.4852	8.164	28.8917	7.7061	62.9071	21.0615
gene8820_UGT1A4	0.1274	0.1897	0.3384	0.1011	0.0069	0.0628	0.0221	29.799	0.1287	0.064	0	0.2146	0	1.8007	0.0148	0.0851	0.0758	0.0103	4.1872	0.0157	0	0.0075	0.5017	0.0398	0.9966	0.0223	2.3048	0.1941	0.5368	0.0066	0.0423	0.038	0.5569	15.5586	0.0699	0.2381	0.175	9.1233	36.885	4.2398	0.1331	0.1372	0.1178	0.5349	13.9405	2.172	0.0044	2.9383	0.0673
gene45646_PLPP2	25.2735	2.351	36.0692	28.9619	7.6967	12.3059	22.1061	28.1167	4.3684	29.2469	10.7086	15.4842	58.8635	20.5981	20.3103	6.5202	15.2985	15.9196	16.9946	10.1599	40.9565	48.5253	17.7492	15.4559	22.7155	25.4092	22.0329	18.8759	15.6803	6.6208	0.8328	13.1465	26.2136	17.1395	2.8478	19.66	2.4878	21.8483	41.9204	22.0916	23.1637	8.4943	9.03	45.5245	8.9391	25.0352	3.5484	36.3874	32.8137
gene17880_TRIM31	0.3821	0.7911	0.3124	55.6431	0.236	23.3612	0.0826	0.1879	0.0495	0.537	0.5663	0.0955	0.3136	0.1354	0.0579	0.0742	1.168	0.045	19.2769	0.123	0.096	0	1.4031	0.0694	1.6552	0.0291	0.2715	11.3654	0.1569	0.2319	0.0811	0.1788	25.4991	0.1751	0.4169	3.0604	0.104	2.1683	0.7954	1.1547	0.1989	0.209	0.7396	5.2612	1.3334	0.1499	1.7317	22.2107	0.176
gene47267_CBLC	0.5272	1.5387	0.4669	9.0049	3.431	4.5687	1.5873	1.3142	1.9282	0.8572	4.1854	2.7378	7.9724	5.1411	1.4599	1.8193	2.9258	5.362	11.2586	2.9674	0.1537	4.7375	2.9881	4.2701	7.7874	1.8786	2.0291	10.8517	2.1581	2.113	0.4534	3.5885	18.7506	7.6609	2.4831	4.2171	1.2125	7.404	15.117	9.1983	3.2813	2.5435	2.2702	6.0312	5.6787	30.0791	6.41	16.9112	2.5705
gene43473_KRT15	70.0822	2.0664	12.4377	6.0849	3.0114	4.0019	27.9304	1.7722	0.5383	23.616	2.3921	20.7283	113.524	26.6904	27.077	6.6426	19.5745	8.1181	1.6358	7.0608	21.1092	141.272	13.6253	7.2798	6.6169	14.5873	4.0263	0.9679	8.5928	2.2014	0.319	2.5712	2.8935	96.667	1.0305	18.7326	0.3577	31.887	34.3497	2.4471	11.9818	29.0213	6.4617	24.9394	0.9595	16.6733	0.3868	7.4084	20.0627
gene42135_TUBB3	44.8892	7.3996	4.2962	22.1505	2.9595	7.6761	3.0208	7.6104	40.3782	38.4479	9.585	9.9488	22.1636	21.6718	1.961	2.6558	14.8939	89.29	5.2674	17.6761	4.4243	9.7985	45.4521	3.7256	2.6649	2.8492	6.417	9.3239	3.0788	1.8552	1.5022	37.4531	10.7964	12.048	9.0977	24.76	7.4273	5.2613	30.3007	62.578	1.1568	9.0482	3.7203	43.2926	12.017	16.4357	5.9674	3.143	12.1564
gene50062_PCP4	0.3501	3.2124	1.0853	0	1.103	2.0554	0.0295	0.2798	5.8028	0.9752	8.9503	0.256	1.1636	2.8335	0.2761	5.4532	2.9439	0.1608	0.9836	1.6481	41.7139	1.1598	0.6512	1.0753	0.2379	0.0347	1.4877	1.2754	1.977	1.4427	0.7114	1.1122	0.3312	2.352	2.5352	63.9949	16.0186	36.2094	0.0522	1.4019	0.2073	2.3865	1.6519	0.2282	0.2576	0.9867	0.0548	2.8659	2.2327
gene59485_TRIM31	0.3821	0.7839	0.2777	51.6338	0.236	21.7671	0.0991	0.2036	0.0594	0.5282	0.599	0.1433	0.3136	0.1354	0.0579	0.0742	1.168	0.045	19.9552	0.1127	0.12	0.0098	1.3485	0.0694	1.7313	0.0291	0.2715	11.9603	0.1899	0.2319	0.0811	0.1722	25.989	0.1681	0.4096	3.2116	0.0832	2.2708	0.8319	1.0067	0.2155	0.209	0.7242	5.3646	1.3094	0.1657	1.7546	22.7263	0.176
gene15231_CCNB1	16.9654	5.2561	4.4271	19.8372	4.0238	13.0337	28.1509	12.2143	30.7953	6.1851	3.7279	2.3306	4.2876	3.83	5.9985	2.3785	3.7369	21.5765	6.2851	4.9195	45.7985	9.8589	9.8121	2.1064	2.4041	1.9415	4.4638	8.519	1.9779	1.2799	2.0512	10.4474	18.4592	27.8857	7.6079	4.0774	2.5403	3.7837	16.9564	41.5323	3.5331	1.9237	2.078	6.0943	10.6258	17.8781	4.7689	2.431	2.9046
gene16634_ATP10B	0.3098	0.2705	0.5179	19.66	0.094	0.6449	0.0608	0.1088	0.0054	1.3724	0.1098	1.4641	21.748	1.4679	1.1633	0.182	4.5272	0.2379	3.2844	0.4916	0.1635	9.9491	0.8144	1.025	0.1141	0.5928	0.4267	9.666	0.5423	0.0819	0.0683	0.5396	17.3565	2.8968	5.0928	1.639	3.4155	2.2846	0.1412	0.8997	2.4961	0.1981	1.9569	1.5863	0.1571	0.086	0.0961	0.591	0.6068
gene29419_PRAP1	0.0253	0.0743	0.0897	72.6017	0.0469	0.2122	0.192	0.2427	0.4092	0.1592	0.1406	0.2467	0	0	0.1497	0.0547	0.0808	1.5345	45.9079	0.1059	0.093	0.0508	0.0471	0.0598	0.2211	0.2007	0	14.8732	0.128	0.1109	0.1905	0.7355	55.708	0.4703	0.1322	1.3788	0.1612	0.0882	0.9425	0.1338	0.1071	0.223	0.3184	0.0471	3.5062	3.1179	3.9089	0.761	0.0227
gene16416_SPINK5	1.8918	0.621	74.4587	0.2745	1.8306	1.3573	0.0886	1.2473	2.5383	3.8668	5.6124	1.4214	9.8245	1.0579	0.5214	1.7278	6.5041	0.2414	0.4903	0.2363	0.0965	1.018	2.4871	3.2895	10.6673	3.104	10.2413	0.4424	8.4849	2.2712	0.6406	0.966	1.8212	6.4515	0.9414	10.3819	0.4239	1.8633	0.6653	0.4367	27.845	0.5336	1.5536	55.0821	1.4495	6.1899	0.6205	1.5668	33.7301
gene49062_MMP9	26.8538	35.3459	30.3618	9.1237	10.5617	19.8611	1.0283	50.9058	22.9607	19.1412	1.9285	10.5087	15.3838	14.539	3.2906	7.0054	31.1114	4.6241	12.0394	15.8319	12.7899	18.3395	6.3822	2.3844	36.8365	3.2608	7.1411	22.2782	18.4096	1.1372	23.872	25.4744	18.838	94.8018	67.0595	10.4826	21.3094	26.6433	3.4099	1.6872	6.9471	3.1426	14.8329	47.7621	43.168	26.6151	70.4221	4.7855	42.7264
gene59832_TRIM31	0.4115	0.6904	0.3297	49.6889	0.2905	20.1401	0.0661	0.1723	0.0594	0.493	0.4901	0.1194	0.3618	0.1354	0.0451	0.0742	1.4182	0.063	19.562	0.1332	0.108	0.0098	1.2482	0.081	1.6552	0.0291	0.2715	11.4923	0.1652	0.189	0.0811	0.1854	29.4775	0.1891	0.4608	3.2027	0.104	1.989	0.7516	1.0585	0.1989	0.2226	0.6626	4.4036	1.7178	0.213	1.4175	21.6952	0.2376
gene47053_FCGBP	2.5571	1.2967	8.9141	0.1854	1.6369	0.59	1.4428	3.7782	13.967	2.7184	3.4642	6.358	13.4703	4.3028	1.4728	5.9235	13.1836	0.1565	1.0555	1.7077	0.3515	2.6916	12.7316	1.9544	3.2481	4.2993	37.1001	1.5896	5.8305	2.9968	5.1041	2.5393	4.5888	2.8182	5.3093	6.4923	1.0247	5.526	1.3498	276.65	14.7318	1.2412	1.7761	3.1554	0.1528	0.3848	2.0285	14.9889	30.3731
gene52998_CT83	6.7578	1.0468	0	0.0296	5.097	4.4425	0.0573	8.8202	0	8.299	0.0377	0.2896	0	0.1005	0	0.0367	0.4337	35.6857	0.1703	0	0	0	2.4629	0	0	0	0.0627	0	0	0	0	0	0.0229	0	3.346	3.2682	0	0.0592	1.8968	0	0.0575	0.4409	0	7.3778	5.1623	7.8472	3.399	0.1985	1.1894
gene10696_HGD	0.8875	0.4904	0.4769	0.7553	5.0446	7.0246	0.1513	0.3028	0.1209	0.7705	3.7903	1.1543	1.031	0.7282	1.7298	0.2373	0.2016	1.9328	3.5515	0.4381	0.5494	3.5332	0.9458	0.4829	18.5781	5.2974	1.6672	0.4278	0.3782	0.1574	0.3602	1.0446	1.7718	0.1069	2.6425	0.2082	0.6986	5.7774	22.7329	3.774	0.135	0.6149	1.0977	12.6432	3.3497	0.0723	11.2134	6.8628	0.3314
gene56253_TRIM31	0.5403	0.6345	0.1148	55.8075	0.3004	24.8674	0.0729	0.2245	0	0.6797	0.4564	0.0527	0.266	0.0853	0.0426	0.0468	0.9891	0.0199	18.9075	0.0904	0.1588	0	1.5073	0.0255	1.7416	0.0428	0.1597	13.5056	0.0546	0.0947	0.0163	0.1315	22.457	0.0772	0.4679	2.3744	0.0459	2.5044	0.9658	0.7184	0.1463	0.1203	0.3399	4.1322	0.6359	0.0696	1.5718	18.0153	0.2329
gene45893_FUT3	17.5125	1.0759	10.6047	34.7109	4.5557	7.1673	0.2811	1.5929	0.2273	4.9126	7.5938	3.3263	7.0734	9.2305	5.7074	1.8706	9.4838	1.0259	39.9769	5.4594	1.4339	9.8473	4.1178	4.7725	0.5572	3.3359	4.3769	27.9416	3.2614	5.7726	0.8696	4.843	33.9942	13.357	2.9872	20.1391	1.1607	5.1284	3.5349	4.0308	4.8877	2.5675	4.3419	17.7934	0.599	5.439	0.1122	18.9402	9.2153
gene34587_CIT	5.2779	2.4234	6.9771	4.6715	2.0976	2.8741	11.0025	3.0062	6.0772	8.6224	14.7664	4.9341	7.4106	20.9626	12.8019	48.7202	2.0758	5.102	1.2416	1.2654	8.4609	69.1093	3.2904	19.2499	8.3519	78.9156	7.7854	1.7705	11.3573	39.1395	0.9994	1.8972	2.7374	3.1013	2.073	8.5531	0.9933	8.0635	6.1943	4.3536	11.2472	1.9368	4.3526	1.4637	1.4176	4.5879	0.9042	12.1498	6.396
gene43394_TNS4	1.8313	0.3705	0.2674	10.6946	0.6695	18.6864	109.937	0.6843	0.2401	4.0423	0.7096	2.7983	0.0731	4.821	4.6928	0.9529	0.8902	1.6368	3.7539	0.3469	0.4121	0.1143	5.7851	0.9295	1.2974	0.986	11.1732	10.3642	1.072	0.1085	0.2682	0.2877	15.8629	18.4137	0.4101	1.6223	0.3362	1.0651	0.6635	1.0768	1.5659	1.7602	0.2958	0.7113	0.182	55.7244	0.5902	43.2028	3.9296
gene8817_UGT1A7	0.1028	0.1474	0.2559	0.0746	0.0045	0.0411	0.0165	23.5153	0.1015	0.0506	0	0.1522	0	1.3025	0.0097	0.0953	0.0547	0.0067	3.9012	0.0154	0.003	0.0098	0.4463	0.0405	0.7916	0.034	1.7823	0.1546	0.4767	0.0043	0.0387	0.0281	0.4285	13.4552	0.0548	0.2068	0.2157	9.8008	38.9176	3.5646	0.1119	0.0976	0.0886	0.4887	13.152	1.6404	0.0048	1.9757	0.0528
gene3412_NECTIN4	16.5211	4.437	7.4095	1.1456	5.3081	9.0596	5.5271	3.2009	0.7955	20.0375	17.2435	11.1816	8.4236	11.0243	9.1145	6.4636	11.3384	20.2168	9.4199	9.5206	3.8627	15.071	5.7226	9.8685	16.2787	7.2385	7.59	3.5908	5.4189	8.7406	1.0248	6.7572	2.2749	11.5392	9.1664	32.4729	2.9034	11.4195	11.5591	2.6653	11.9776	2.5018	11.4495	8.2826	1.3949	19.8441	5.2147	16.1115	8.9077
gene32366_GLB1L3	1.768	0.0902	8.1064	0.0535	4.1361	0.0687	0.0518	0.3109	0.0207	11.8796	0.9559	0.8733	4.4192	18.8282	0.2826	1.3879	2.5499	0.0251	0.0685	0.8853	0.0251	3.6312	0.6664	5.6678	0.2386	11.9134	1.0655	0.0663	0.8341	8.366	0.0308	0.1107	0.0461	0.0488	0.6726	36.0453	0.0869	3.3838	0.1627	0.1702	16.2258	0.7184	0.204	16.8767	0.4603	0.0385	0.0827	0.382	5.7443
gene30364_MDK	75.4849	35.3854	22.2266	114.192	25.995	26.2891	86.0609	216.058	179.685	97.7587	62.6153	45.1177	20.6816	43.6379	140.507	33.2883	41.1916	211.956	42.4297	98.008	184.001	68.5956	35.1826	23.7065	67.5016	15.3108	42.8625	52.1435	17.1449	24.2325	8.8348	38.7335	24.3496	14.8698	92.288	83.1223	23.1463	24.6818	99.3605	93.692	8.6754	31.2908	23.4158	47.8591	58.3034	83.7783	47.1783	38.291	84.4108
gene58743_TRIM31	0.4507	0.5394	0.2603	52.3504	0.1906	18.2502	0.0661	0.1331	0.0396	0.581	0.4792	0.0955	0.193	0.2031	0.0322	0.0318	1.2618	0.045	18.4414	0.1845	0.156	0.0295	1.1936	0.0347	1.5506	0.0388	0.2172	16.1321	0.1321	0.2233	0.0442	0.1589	22.924	0.1751	0.4974	2.5711	0.0832	1.7073	0.6568	1.0881	0.0912	0.1772	0.4006	3.3666	1.6577	0.1657	1.0765	17.3741	0.2376
gene49024_WFDC2	123.909	200.903	321.161	11.5767	148.229	79.3581	191.668	109.926	38.8552	239.635	212.903	423.866	449.822	389.527	243.542	317.638	165.476	13.7619	25.1647	38.6722	810.058	158.994	394.433	290.953	260.366	99.9517	295.262	27.1177	210.954	83.4742	26.9942	39.0127	20.1264	54.3163	378.709	229.025	82.0645	143.754	41.047	178.818	166.788	80.8074	173.888	625.477	111.969	8.8532	113.632	107.046	484.48
gene9694_LTF	1.8088	71.8521	5.6663	10.2684	14.9568	85.6927	0.2285	16.1596	7.6207	22.1798	4.8651	2.9648	8.4045	27.5191	3.7821	7.226	32.1413	17.2102	16.609	5.8605	2.6691	1.8805	359.012	5.0799	44.5227	0.4905	19.6943	95.2105	8.7733	1.1053	7.7939	89.5196	33.6255	127.37	131.104	7.4141	586.345	16.2046	1.0399	35.2045	1.5998	7.7008	43.8705	0.3291	7.454	1.7836	1.161	21.6167	2.7304
gene41402_TOX3	3.7521	0.4079	5.259	11.7838	2.6082	1.4899	0.4172	1.9612	0.0246	12.3984	4.8146	3.9489	7.9181	2.4859	5.2931	4.3081	3.9845	5.5741	7.6911	2.7493	6.3522	5.6795	4.6015	9.5915	9.4589	2.404	2.7837	2.9549	4.5259	3.4494	0.1068	0.1754	6.8344	0.1565	2.6433	10.4593	0.3444	1.8235	8.7273	8.7328	16.2164	0.0903	1.5245	4.5435	0.184	0.0457	1.4955	2.7001	2.9035
gene27044_CEL	0.6817	0.2285	0.4621	22.1182	0.3353	0.2258	0.2909	1.2644	0.2636	1.4442	0.2619	0.4717	0.404	0.5481	0.6414	0.5006	0.3045	0.2474	83.9295	0.2817	60.1656	0.7433	0.8608	0.6262	0.3922	0.709	3.4902	0.5041	0.3404	0.3836	0.3546	0.2161	0.8244	2.3635	0.245	0.7488	0.2501	0.5939	0.8273	0.4196	0.1922	2.3061	0.9396	0.3605	0.3198	4.0384	0.2994	1.1457	0.6651
gene8819_UGT1A5	0.1098	0.1635	0.2946	0.0871	0.006	0.0569	0.0191	26.4269	0.111	0.0551	0	0.1849	0	1.5743	0.0127	0.0943	0.0653	0.0089	4.0528	0.0169	0	0.0065	0.4534	0.0343	0.906	0.0192	2.0491	0.1699	0.4735	0.0057	0.0364	0.0327	0.4974	13.5945	0.0603	0.2082	0.1542	7.99	32.3732	3.7079	0.1147	0.1243	0.1016	0.4731	12.0549	1.8746	0.0038	2.5622	0.058
gene39299_CCNB2	6.3113	5.587	3.3079	14.7002	2.4225	10.056	20.749	20.5253	18.7295	2.7079	1.9468	1.6008	2.8377	2.6185	3.0551	1.1144	2.4263	16.7297	5.8406	3.1525	18.546	4.4472	6.8865	1.3235	1.9507	1.902	3.2954	7.9963	1.27	0.9033	1.8706	7.66	15.9412	15.6842	6.6916	3.6954	1.5996	2.0984	11.5779	22.9622	2.2227	1.1048	2.066	3.4939	6.7741	11.2831	4.0892	1.6889	2.4755
gene47174_CEACAM1	9.2983	3.3816	5.2199	67.2453	11.0924	2.6303	2.118	2.6046	1.0021	21.0731	20.3582	7.9692	10.1414	10.6715	2.965	14.214	11.3779	8.4183	26.2798	8.7699	4.884	18.4529	6.5012	9.5346	2.7962	2.3245	4.2041	37.4325	6.5776	1.812	1.6601	3.9043	72.5494	13.2096	13.665	32.0186	2.1821	20.7202	24.0146	6.1065	27.301	1.6093	3.7322	21.9994	8.4827	10.1779	7.5149	12.0093	11.8433
gene33557_METTL7B	0.3703	2.5528	1.5342	6.286	9.8757	0.5878	1.2486	0.465	1.1092	1.5209	12.7135	3.7705	2.1486	3.5629	8.9847	1.9881	1.5763	1.1905	3.9271	3.0155	0.5181	11.495	0.8977	1.7182	3.9286	3.9844	5.2525	1.5949	3.0871	7.3389	0.8061	1.2959	6.7453	1.5215	1.2043	5.9435	1.123	7.9152	20.2788	9.2307	1.1299	3.3295	3.0363	8.0653	2.1401	0.2555	5.7652	8.2618	12.5423
gene47137_CEACAM6	492.604	85.5194	235.709	313.246	217.359	216.112	8.4019	2063.13	4.8878	856.901	211.631	1112.15	512.067	544.979	917.72	241.96	756.225	13.5702	155.055	287.769	342.812	995.085	73.8975	729.341	194.203	764.685	363.104	204.035	427.466	588.548	24.845	92.3976	269.368	27.7679	822.034	1199.41	12.43	473.464	738.267	9.3473	357.527	14.4003	77.4833	666.322	24.8067	9.3728	360.278	193.754	418.729
gene21159_ERV3-1	32.5226	6.5224	10.3513	2.0212	6.4019	5.0818	3.0058	32.9749	9.9571	36.4355	18.8424	89.1501	42.3707	3.294	10.4882	13.2945	14.2092	16.4731	11.72	5.5203	8.0907	5.8536	10.6452	9.4195	13.9362	9.5824	12.7359	1.9291	3.3838	4.8806	5.445	23.9724	4.0856	1.5139	11.3589	46.0899	5.7262	18.655	27.4403	3.9496	5.595	4.5772	13.8391	21.2601	13.8464	3.4164	9.8095	4.948	6.6703
gene43479_KRT16	9.026	0.4183	0.4738	0.1924	4.1274	2.4775	5.0495	0.0837	0.8698	3.1874	0.0646	0.9354	14.0295	1.32	0.0994	0.1761	1.2998	1.4103	0.3267	1.5207	0.0712	0.5604	3.9584	1.731	0.1694	0.3804	64.0087	0.1977	0.2058	1.0503	0.7177	13.7795	0.4715	81.8222	3.3253	5.5442	0.1728	11.2581	5.6045	6.045	0.3837	3.1063	3.0363	101.928	2.3528	62.5769	0.3547	1.0977	8.2212
gene47453_FUT2	5.1609	3.0541	1.8454	8.72	1.9427	1.5678	0.6895	2.511	0.8987	7.0399	4.3216	4.904	5.4251	2.8636	2.862	1.5867	2.577	7.7282	9.9576	3.8839	7.7655	1.7853	5.9155	3.2279	1.3991	1.261	2.1166	7.5454	2.615	2.4016	0.4738	1.9654	7.5871	5.2003	8.005	9.118	2.0327	6.7641	4.0562	6.9977	6.7929	0.5779	2.103	9.4917	0.6446	2.2684	1.6879	9.808	4.1977
gene18305_UNC5CL	9.9375	1.3729	1.9525	6.7094	2.5132	3.2935	1.0241	0.5959	1.8382	8.5184	6.3937	4.4172	4.6282	9.439	1.3937	1.5086	5.1101	1.9839	3.2243	1.701	0.7555	28.413	1.5241	1.6626	0.9298	2.115	1.8999	4.2039	1.3813	1.8145	1.0883	6.0164	13.3314	1.7501	1.7801	4.3012	3.6229	9.2848	13.0112	2.2724	2.088	4.2529	3.8007	16.6562	1.3554	0.9316	0.7414	25.2641	4.8377
gene25277_CDKN2A	0.1734	1.4852	0.8021	1.3673	0.6606	0.3475	12.0702	25.8585	25.7836	8.6919	1.1458	4.931	1.4113	0.2092	0.114	1.2401	2.4611	13.4094	2.668	0.9776	51.2379	1.9053	1.111	1.9689	0.3742	0.8117	0.4628	1.1465	1.0313	1.6726	0.2538	23.4621	1.2694	11.1274	4.3586	1.8809	0.4909	1.5614	0.3014	16.7267	0.595	3.9762	2.2881	7.0967	4.1817	10.4192	4.114	0.7404	0.7615
gene8816_UGT1A9	0.0928	0.133	0.2309	0.0673	0.0041	0.0371	0.0149	21.4084	0.0915	0.0457	0	0.1373	0	1.1947	0.0087	0.0884	0.0494	0.0061	3.5527	0.0139	0.0027	0.0089	0.4067	0.0365	0.7313	0.0307	1.6304	0.1413	0.4319	0.0039	0.0349	0.0254	0.4134	12.2033	0.0577	0.1905	0.1946	8.8707	35.366	3.3576	0.1047	0.0901	0.0799	0.4429	11.9084	1.4799	0.0043	1.7971	0.0476
gene3238_IQGAP3	6.3219	2.1572	0.5288	8.4485	1.3044	3.497	6.904	5.2283	7.6593	6.2945	1.6351	0.7642	2.0859	1.9161	4.0946	0.6062	1.7149	4.6089	5.0537	3.2033	13.169	5.468	6.4429	1.4264	1.1336	1.6631	1.4852	9.5887	0.551	0.6054	0.6452	4.7842	9.3329	3.0634	3.4365	3.0744	0.5666	1.5346	10.2908	7.1671	1.2135	2	0.8971	2.4094	2.6298	4.4589	2.9791	2.399	1.0007
gene39027_CKMT1B	0.0709	3.4412	0.9237	18.9186	1.8577	1.7239	0.1622	8.7322	6.6822	0.9826	9.9377	1.8508	0.86	2.7882	5.0701	0.5586	0.485	2.986	11.297	2.5315	1.9466	0.061	3.7947	2.4639	2.1825	0.5118	5.6682	9.2622	0.4864	0.364	0.1067	0.4038	21.1326	16.4343	4.6109	2.0687	0.8492	0.8911	17.5795	2.3943	3.4351	0.7794	2.755	1.1755	2.3712	0.636	2.9932	8.8974	7.2576
gene12356_PROM1	0.3557	1.5148	3.1125	120.285	0.078	11.7266	27.2958	10.7639	0.1371	11.315	25.0228	1.6479	5.7773	1.6719	1.2792	3.1533	4.3929	0.086	38.8837	0.9154	4.1428	0.4979	24.4688	1.5311	2.0627	2.3469	1.5129	16.3832	3.8729	0.1969	0.074	0.8065	17.1708	0.8194	6.4172	26.82	4.8681	2.797	5.2175	1.3328	2.5139	0.1693	2.0754	2.1947	0.2123	0.2412	0.8984	13.5278	0.3278
gene32447_FOXM1	6.2134	2.6892	2.673	15.2617	2.4387	10.5089	25.0023	17.4544	29.6594	3.4358	2.0728	5.7552	1.3923	3.1149	6.5117	1.3906	2.6897	8.4801	3.4322	3.1109	64.6509	3.6942	19.872	1.5316	1.9821	2.4118	4.3578	4.9979	1.3765	1.132	2.2131	5.9666	12.1901	16.4001	4.0819	3.5371	2.1554	3.0335	6.4108	25.3979	2.1192	3.344	3.4537	2.682	6.3319	11.085	6.2588	2.7145	2.0121
gene5621_XDH	2.9285	0.4848	2.6216	0.3875	3.9799	1.4249	0.3216	0.638	0.0428	3.4119	1.912	2.3673	0.4348	9.4963	2.4418	1.3181	2.7633	0.0779	1.6727	2.8266	0.1557	2.0104	0.519	6.1	1.4369	0.3186	4.2548	2.013	1.0806	1.1799	0.1914	3.2372	1.6204	0.9113	2.8557	2.6364	0.4162	3.1576	0.7419	15.0024	13.8895	0.6683	2.2165	29.2945	0.7579	20.4872	0.6188	1.9325	2.7919
gene45804_SMIM24	0.239	0.1914	0.0577	2.3078	0	0.656	0.055	0.3299	0.3074	0.039	0.2898	0.3177	0.0267	0.1072	0.928	0.235	0.1156	0.6986	3.2045	0	0	0.0436	0.3435	0.0257	2.004	0.0431	0	1.9171	0.0183	0.2095	0.1472	0.0734	23.0178	0.3106	0.0162	0.2367	0.0461	0.1325	5.1461	0.0657	0.0735	0.0806	0.205	0.0809	0.8258	0.035	0.5607	16.0974	0.1171
gene28273_DNAJC12	1.1473	0.4402	0.3579	13.9604	4.3606	2.6349	0.2528	1.2086	0.4743	2.9753	19.025	4.8927	2.1182	9.8813	2.7155	1.1281	4.1903	1.4371	0.3924	6.1365	2.0592	2.4078	1.9033	0.2618	2.8732	0.1551	3.0948	0.4116	0.6372	0.2972	0.6475	0.5727	1.0217	1.4162	2.2675	1.385	2.4633	3.2485	46.9942	1.3591	1.0257	1.3118	0.4921	11.8439	1.1188	0.5039	3.9301	1.8729	8.2432
gene44472_BIRC5	5.4236	2.1351	2.0556	11.1789	1.9094	7.2559	16.6886	9.0077	13.946	2.6002	1.1658	1.0697	1.6666	1.7107	3.2996	0.5472	1.6231	13.0325	3.4258	2.3734	25.8519	2.8152	4.1161	0.7733	1.069	1.0618	2.3845	4.5827	0.5768	0.4696	0.8453	5.9831	6.7551	19.868	3.5264	2.4588	1.1845	1.3871	9.325	19.2992	1.4853	1.0176	1.1466	3.1126	6.7949	13.2442	4.4301	1.1557	1.3497
gene4404_CENPF	4.8773	2.8156	0.8124	8.1431	1.3085	7.3549	16.4061	10.6637	27.6027	3.3567	1.3841	1.1536	1.7794	1.0119	4.6644	0.803	1.8564	9.7399	4.8753	0.978	14.2235	4.1955	4.8785	1.0556	1.6324	1.1077	0.7947	6.2993	0.4271	0.3392	0.8233	2.9868	6.5236	1.4851	3.3885	2.3613	1.2718	0.9926	9.377	10.0099	1.1864	0.5638	0.7784	1.6753	2.6513	5.5876	1.897	0.7973	0.5839
gene43781_HOXB9	0.0297	0.0328	0.0329	45.0358	0.0689	12.779	1.5172	0.8737	0.1954	36.6171	0.0083	0.2265	1.1991	4.0807	0.4349	0.0322	0.0791	0.0068	37.5138	0.1322	7.1572	0.0523	0	0	0	0	0.0206	17.3969	0.1128	0.013	0.0056	0.0201	23.6241	0.1966	0.0167	11.8706	0.0553	1.1922	0	0	0	0.0069	0.0468	0.0046	0.8753	0.1497	0.0233	0.118	0.0134
gene41305_GPT2	4.1716	1.2769	2.7045	10.3126	1.4775	8.3927	5.3379	2.8853	3.4782	9.2567	9.0282	5.1569	8.3405	6.0967	22.5606	2.2761	3.703	23.4814	2.4256	1.7952	6.9572	12.8146	9.1754	1.994	14.1654	8.8064	1.7106	1.8056	2.9046	1.1029	0.9748	1.8268	19.7528	4.9161	1.8641	14.9888	2.3132	8.0428	6.8578	10.2733	34.0028	1.6436	2.3019	3.0409	2.1787	3.0914	17.5335	5.7691	1.9195
gene26112_GOLM1	75.2461	19.1538	17.1462	46.5745	27.3872	78.9599	23.0896	41.7411	87.7688	72.3008	35.0984	54.2538	76.6853	16.8996	53.6672	25.912	69.7316	8.3604	57.4117	38.124	31.0471	89.0323	38.1489	22.8024	113.005	32.3312	34.6395	35.9367	18.8089	20.8039	8.1284	54.512	32.4753	21.8239	40.2656	38.5426	31.7424	56.8472	53.7161	126.292	42.5928	8.9828	14.3902	91.694	31.0259	26.8563	56.1219	40.5086	36.7641
gene40413_ZG16B	2.5223	1.1876	1.6858	10.6682	1.2346	2.7936	0.0401	1.198	0.0481	12.1861	0.1587	3.2472	0.0879	4.4382	0.3909	0.7463	1.722	0.0874	16.543	0.3733	0.0583	0.4538	24.0284	0.9275	17.0714	0	0.7253	14.9844	0.4211	0.5007	2.3098	1.0774	13.1496	3.0268	4.92	0.7345	0.3031	0.3524	0.7266	8.5201	0.5233	0.3089	0.2994	0.3249	0.2625	2.4523	0.5861	30.1083	0.6839
gene8814_UGT1A10	0.0845	0.121	0.2209	0.063	0.0037	0.0337	0.0136	19.5533	0.0833	0.0416	0.0045	0.1299	0	1.1452	0.0079	0.087	0.0449	0.0055	3.533	0.0168	0.0025	0.0081	0.389	0.0333	0.8728	0.0279	1.4954	0.1384	0.3932	0.0035	0.0348	0.0231	0.3968	11.1589	0.0525	0.1735	0.1772	8.0935	32.2892	3.0629	0.0953	0.0821	0.0727	0.4033	11.135	1.5352	0.0039	2.13	0.0434
gene18646_LGSN	0.799	2.743	0.5997	0.7486	0.1527	8.0318	0.006	0.1432	3.0705	1.8189	16.0126	0.6199	16.1543	0.5269	0.5297	2.8251	4.1832	3.0972	0.0252	0.0262	2.9175	5.186	0.5831	0.1566	2.3619	0.1634	0.0099	0.0232	0.0544	0.0063	0.0324	0.9565	1.6146	0.0102	0.0241	14.0638	0.0951	10.1204	4.7713	1.8568	6.8411	0.6346	0.0282	3.274	0.2284	1.4713	1.796	0.2903	1.0201
gene28668_ANKRD22	3.1928	3.8154	4.3666	4.3232	8.8604	5.3084	0.592	5.6887	1.797	3.6221	6.541	6.6294	1.2125	8.8992	1.3908	4.4367	4.5378	7.6152	7.729	1.8653	1.5155	5.7755	4.2935	3.8427	3.5067	6.8043	6.8267	10.4763	1.6306	2.3119	0.7489	5.3807	10.6689	3.7762	6.4295	4.5134	3.019	3.9304	5.1507	15.6504	3.7009	1.0869	8.5324	8.3008	3.6789	4.0757	4.2605	6.637	7.7767
gene25536_MELK	6.5344	1.7844	1.452	11.2856	2.0505	9.8756	7.8982	12.1483	14.3488	2.6125	0.7181	0.7676	1.5807	0.7572	1.1463	0.5416	1.3324	6.5291	4.0029	1.7065	21.747	2.7726	5.7454	0.6773	1.5447	0.9366	1.5741	5.289	0.6194	0.3399	0.9421	6.4629	5.2657	9.1947	2.4116	2.0314	0.8659	1.0485	6.0333	13.5147	0.8951	0.94	1.1559	1.7097	3.4954	6.7244	3.1138	0.85	0.8415
gene55459_ZG16B	2.5223	1.1876	1.6858	10.6682	1.2346	2.7138	0.0401	1.179	0.0481	12.0792	0.1587	3.2472	0.0879	4.3912	0.3909	0.6949	1.6714	0.0874	15.1585	0.2987	0.0583	0.4538	23.6743	0.9275	16.8634	0	0.7253	14.8881	0.4211	0.4381	2.2382	1.0613	12.9889	2.9927	4.9022	0.7345	0.3031	0.3524	0.7266	8.3583	0.5233	0.3089	0.2994	0.3102	0.2625	2.4523	0.5861	30.0686	0.6839
gene25461_CCL19	18.8704	24.7367	88.121	3.5647	15.361	34.2185	0.2897	69.0186	2.8068	51.3004	29.3737	20.0266	4.9341	39.9576	0.9031	37.8141	25.7509	3.8666	7.5839	37.8875	6.0303	32.5346	129.72	20.8336	41.0036	5.8177	44.7775	34.1405	65.9745	12.4011	19.5863	35.7036	5.9389	34.9094	74.7884	20.4868	105.286	45.6778	5.1181	10.0367	9.4953	80.7092	483.219	1.7952	1.6148	6.9858	47.9064	15.9995	158.546
gene41939_HSD17B2	0.6799	0.2037	1.6344	0.5798	0.36	0.0931	0.503	0.3105	0.028	0.8353	0.2776	1.4371	0.0512	6.9429	0.1915	0.5553	0.0886	0	6.5707	0.1597	0	0.0696	3.2128	0.3606	1.8321	0.3988	2.8582	0.7638	0.3625	0.073	0.261	0.2438	5.9903	0.5355	0.29	0.126	0.4566	3.4333	3.5756	0.6709	3.2867	0.489	1.9858	17.576	0.6124	0.8715	0.2658	19.5051	0.7353
gene4064_INAVA	5.878	3.3641	1.5637	18.6806	2.9074	9.7435	2.5296	2.314	1.2342	6.3251	17.1731	5.646	11.1757	11.5474	6.2516	10.4636	8.7628	8.1138	40.8608	10.6647	6.8273	23.0389	7.9878	6.1862	11.5772	6.7413	12.5189	23.3075	2.1163	8.1087	1.191	4.4856	20.2538	11.5391	9.202	22.7303	2.5782	17.5668	24.0681	10.6463	6.2222	3.2196	3.309	12.9251	1.7777	16.5368	5.242	39.4117	10.0939
gene30354_LARGE2	2.6816	1.7193	4.2036	41.7583	1.6706	1.4604	23.0465	6.1704	0.4283	5.9332	8.0757	2.2909	5.7378	5.5436	6.4958	3.8336	5.3468	28.787	15.1051	4.7955	13.8123	6.2801	6.5631	4.3867	8.0792	4.1315	2.4412	9.4554	3.3183	1.9185	1.0263	2.8797	1.9001	6.1893	2.364	12.9989	2.4783	8.3713	15.5	1.298	9.1126	3.0833	4.8834	6.3281	1.1147	21.6836	0.8616	2.8124	4.2007
gene29347_MKI67	5.4978	3.0287	1.1082	11.5721	1.7399	8.094	7.5958	9.6801	14.2472	1.904	1.7164	1.3176	2.3691	1.3468	2.5571	1.0243	2.145	7.257	5.0071	2.0709	34.888	3.5813	5.3694	0.9771	2.084	1.7697	2.1054	8.5593	0.9768	0.6827	1.8955	5.6749	10.0925	5.9764	4.134	2.5031	1.8283	1.3512	10.6567	17.8742	2.2459	1.2423	1.4944	2.1711	3.9654	10.7652	3.7256	1.9849	1.153
gene39092_C15orf48	23.8938	13.5133	12.2929	9.545	31.1267	37.2291	0.8196	20.2194	18.0408	4.8325	4.7132	5.9234	7.9441	6.7166	0.9923	4.0273	17.613	36.5993	23.0781	32.738	25.8357	9.7382	14.7538	3.7628	6.7681	2.1528	16.8721	27.9299	6.6596	3.5909	7.8767	61.3884	41.5497	46.0056	37.4618	21.337	12.8676	41.0921	5.9777	50.3507	23.6071	3.6353	5.8558	26.9987	187.8	36.9603	64.4477	8.9844	7.3017
gene21305_CLDN3	41.6083	3.803	17.5116	99.7538	7.0275	16.0589	3.2364	26.679	0.9463	30.162	48.0463	5.1343	36.4779	77.5793	15.6382	15.7487	17.1246	75.6091	97.8414	10.7576	72.7097	101.46	17.037	13.2168	25.3029	46.2484	23.4971	57.4275	11.6661	10.2754	1.9612	9.714	104.498	1.5168	3.2503	96.8097	2.1204	20.0555	26.0124	13.8645	47.2905	3.8859	7.9765	36.4066	22.0797	11.5481	79.7293	6.9475	24.5573
gene31195_MYEOV	0.1207	0.0591	0.1283	8.737	0.4474	11.5681	0.1153	0.2187	0.3172	0.0289	0.7066	0.1177	0.4458	0.1033	0.3543	0.0435	0.1456	0.9685	0.2099	0.101	0.2661	0.0889	16.793	0.2757	1.2658	2.2972	1.2117	2.4559	0.217	0.1623	0.1635	0.1142	7.2749	1.3918	0.3484	0.6576	0.1965	3.3586	1.1508	2.6325	0.1294	0.2426	0.5948	0.2398	0.3651	15.9668	6.2682	13.6923	0.9324
gene35995_CLDN10	0.2803	0.8933	7.121	0.5298	1.4697	7.0184	15.1533	2.8306	0.3178	0.6881	1.2007	0.2999	39.8314	3.0365	0.1752	0.3106	1.2516	1.1745	0.2469	0.5149	0.2009	0.0549	5.7284	0.1938	1.6263	0.2778	0.3474	0.2324	0.2305	1.3307	0.1132	2.2827	0.3926	6.4058	0.4185	7.2448	1.6402	0.6612	47.6629	0.4752	0.1793	0.3614	0.1935	1.1714	0.7209	0.1486	1.2699	0.5197	0.4483
gene20395_IGF2BP3	8.9502	1.0913	0.4117	8.4198	0.866	1.9211	0.1061	6.6031	0.7782	3.455	0.323	5.1575	0.1013	1.778	7.9841	0.1676	1.0927	17.5239	0.5442	0.7193	4.7558	4.4722	7.2369	0.3089	1.0532	0.3024	0.3176	0.2979	0.253	0.1231	0.9475	9.9533	4.813	9.5627	0.7989	3.3771	0.3599	1.1519	30.3698	9.6183	0.3319	0.1729	0.4113	0.2225	1.0272	14.3267	6.1731	0.2751	0.2827
gene8813_UGT1A8	0.0775	0.1124	0.2058	0.0578	0.0034	0.0309	0.0124	18.7596	0.0801	0.0381	0.0041	0.1214	0	1.125	0.0073	0.0838	0.0432	0.0051	3.3901	0.0232	0.0023	0.0074	0.3619	0.0305	0.8166	0.0256	1.3919	0.1269	0.3622	0.0032	0.0319	0.0212	0.3751	10.636	0.0496	0.1591	0.1625	7.4596	29.753	2.8439	0.0905	0.0753	0.0667	0.3698	10.2889	1.4079	0.005	1.9781	0.0398
gene48306_FERMT1	3.8534	0.9485	1.4011	49.3679	1.0558	2.7126	11.4417	0.5414	1.2267	3.9477	1.7409	2.2283	5.0271	2.4154	4.0114	1.1478	3.4008	6.8095	18.6336	2.6051	0.9398	2.5824	3.1024	1.1887	1.5549	0.7723	3.2083	26.3531	2.0032	0.6695	0.3742	2.2151	19.572	10.609	2.1836	2.8515	1.804	7.4443	10.9862	4.1208	2.6833	0.4612	0.5358	5.4998	0.6913	16.2128	0.2327	6.8586	1.1079
gene28171_ZWINT	11.4984	7.1226	5.1392	11.694	4.846	10.9565	24.059	20.4079	11.6084	4.078	4.1196	5.0167	3.6444	4.7138	6.5964	2.2558	3.1513	30.1676	5.5508	4.0805	51.1139	8.3411	6.1296	2.9229	2.9481	2.9775	4.1025	6.9802	1.9034	1.819	3.1958	7.3471	12.2871	16.3256	5.9774	7.4177	2.4089	3.3329	24.5549	27.3883	3.0167	3.4423	4.0786	4.6286	6.028	11.1199	4.8337	2.8702	2.7079
gene16130_PITX1	3.8359	0.4627	0.3969	2.2285	1.0768	2.274	0.8452	0.3157	7.7986	0.4573	0.1182	0.3609	1.8511	0.3523	0.6937	0.115	0.2668	0.0209	5.7229	1.2076	3.004	2.6532	1.236	0.1884	0.2139	0.3689	1.326	1.5186	0.1792	0.0133	0.0114	4.2607	3.8846	58.6398	4.3091	0.3517	0.0968	1.5221	3.0378	9.9496	0.0386	0.6621	0.0478	5.4034	0.2514	5.5043	0.0683	5.6335	0.9073
gene44469_TK1	10.7507	4.8649	6.0808	16.9947	4.7945	10.4865	37.0423	14.1091	20.7525	7.8466	2.7294	5.0533	7.8497	10.0159	8.8091	1.7482	5.414	17.0919	4.6761	6.2383	20.9105	8.3758	11.9421	3.5814	2.7126	4.3215	6.7935	7.4442	2.2069	1.45	2.1026	16.6138	10.9789	45.8804	9.2593	13.572	2.66	5.6328	15.5649	41.5141	5.0453	5.461	6.0492	14.2761	16.6205	35.7133	9.5677	3.3697	4.445
gene3516_NUF2	2.5392	1.8859	1.9275	6.8597	1.4844	8.678	16.7927	10.6215	16.7905	2.7974	1.5006	0.6998	0.9301	1.1435	2.0987	0.7193	1.1367	5.7201	3.538	1.0012	22.2688	3.6004	4.9563	0.726	1.0956	0.5592	0.94	4.6652	0.4331	0.3622	0.7506	5.0527	5.9291	4.3204	3.4598	3.4399	0.8556	0.6759	14.423	7.0027	1.1592	0.883	0.8874	1.2916	3.1994	6.1496	2.1038	0.7827	0.3982
gene30763_MS4A1	6.8456	22.2108	17.0708	1.385	8.7351	9.9405	0.0897	12.1504	1.2794	1.7717	3.748	4.8462	1.7996	3.3557	0.0957	6.3072	10.2484	1.0961	2.4559	6.416	3.9576	6.5842	24.987	5.28	13.7158	0.3442	7.8545	8.3567	17.7599	1.8466	13.017	6.9167	1.3359	6.6413	24.4201	1.0834	29.9686	21.4594	0.801	1.2145	1.4975	17.4076	75.7964	0.4555	0.7898	1.8448	6.3912	1.0995	2.4099
gene23317_ADAMDEC1	2.2855	21.65	4.0771	4.2441	5.5375	16.8082	3.9294	28.8364	6.1393	5.1262	0.7218	2.8849	1.71	1.0466	0.1945	0.9781	2.3536	1.9031	1.6908	7.5155	6.0295	2.3765	7.2086	0.2622	13.177	0.5133	6.3785	18.4126	4.15	0.3099	3.1859	18.0012	5.1375	20.6387	41.7476	8.4794	15.402	3.1013	0.5939	1.2172	1.7247	0.7776	2.0556	2.3245	15.1684	4.5276	28.8583	1.4556	1.1518
gene3366_IGSF9	4.5301	0.4792	1.8227	4.1259	1.4545	1.6007	35.8562	6.249	1.9741	5.4403	4.7079	2.8114	1.8095	6.9936	3.9359	1.1589	2.7633	12.2778	4.5247	3.2423	6.2667	5.4623	0.797	0.83	2.3949	2.3708	1.9794	0.7906	1.7765	1.6559	0.3263	5.9916	3.2927	10.7197	1.8265	12.7328	0.6665	2.6702	4.992	2.6428	2.3566	2.1004	1.7085	3.9241	1.1669	1.585	3.5911	4.0915	3.0928
gene39035_CKMT1A	0.058	2.7911	0.719	15.5647	1.6504	1.3826	0.0768	6.555	5.9275	0.9007	8.3238	1.706	0.8056	1.5616	4.0283	0.448	0.4585	2.5952	8.295	1.6032	1.0956	0.0499	3.0815	2.0745	1.858	0.4598	4.7139	7.7991	0.3351	0.2905	0.081	0.224	17.172	13.5285	3.8157	1.7376	0.6859	0.8301	13.7347	2.203	2.5511	0.7836	2.4885	1.1983	1.6556	0.5537	2.2254	7.5631	4.9556
gene52635_POF1B	2.0967	0.9014	0.42	46.1851	0.518	2.0597	0.1052	3.5069	0.0958	2.3772	5.8756	3.3637	0.2581	1.1972	5.7665	1.636	3.48	10.0107	53.1478	4.9136	5.5012	1.6585	1.699	5.118	2.9855	0.099	0.3412	17.2744	0.8919	0.1225	0.5898	1.7611	19.1901	8.7083	2.7538	3.9615	0.5193	1.0612	4.6288	1.5122	0.1689	0.2523	0.1806	1.3821	0.3795	1.1817	1.3214	3.494	1.0312
gene57752_PRAME	0	0.0768	0.0097	0	0.2652	0.217	0.4872	4.7379	35.9559	0.0049	1.04	0.0335	5.2642	0.8692	4.058	0.0417	0.164	29.2765	0.1104	0.1324	0.31	1.5028	1.6481	0.026	2.4849	0.0055	0.0407	0.0312	0.0464	0.0097	0.0373	0.1116	0.0112	4.4686	0.0205	0.07	0.0234	0.3693	6.9896	0.0291	1.1827	0.0408	0.0693	0.0103	1.3632	12.3299	2.8215	0.2666	0.0643
gene11394_SPTSSB	0.5405	0.0178	0.4195	0.0476	0.0506	5.9183	54.2548	1.393	0.1534	2.6629	0.1147	0.259	0.2093	0.0779	0.5268	0.092	0.2844	7.6209	0.0548	0.0508	1.6434	0.3475	0.2937	0.1291	1.8337	15.3071	0.3983	0.0344	0.1433	0.6549	0.0411	0.2052	0	0.1693	0.1723	0.2702	0.0709	0.1323	0.0362	17.3884	0.2004	0.0704	0	0.0584	0.7073	0.5086	1.7216	0.7406	0.1418
gene12764_NMU	2.7997	0.2303	0.5985	0.3152	0.9168	0.8905	0.0814	0.4822	5.3168	0.1518	20.2783	1.9997	0.7129	0.1191	1.9188	0.1566	0.9504	0.2217	0.3632	0.7573	10.6382	1.4777	12.4775	0.6841	1.9213	0.7415	0.3121	0.0195	0.1017	0.0635	0.1271	0.3425	0.0978	1.4833	0.8287	1.2929	0	0.1682	6.4168	1.3856	0.1633	0.4476	0	0.3895	0.1479	9.9882	0.7172	1.532	0.4552
gene26023_PSAT1	5.235	2.0418	3.6128	11.5134	2.6763	10.0397	17.1724	23.4684	16.4719	4.4719	0.968	1.4945	2.4395	1.1403	3.2177	1.0093	1.7783	0.3919	1.3018	2.6495	11.1544	4.8173	5.347	1.1232	4.4437	2.6426	1.5762	1.1367	1.85	1.5428	1.0701	9.9168	14.6629	14.3415	2.4613	6.4234	3.0755	3.6161	8.8829	18.3561	2.1277	0.7253	0.9644	3.0178	4.5655	7.1347	8.3053	1.2026	4.4302
gene34253_MYBPC1	0.02	0.0661	0.0221	0.357	0	0.1384	0.3794	0.032	0	0.0449	0.0056	0.0305	0.0308	0.0049	0.5882	0.0325	0.0213	0.0092	0.1806	0.0418	0	0.0151	0.0465	0	71.3426	0.005	0.3141	1.2062	0.0253	0.0088	0.0452	0.0068	4.3818	0.0679	0.0075	0.0091	0.2229	0.061	0.0372	0.0076	0.0085	0	0.0157	0.014	0.2084	0.0322	1.4801	23.5105	0.0225
gene21157_ERV3-1-ZNF117	35.5781	7.1108	13.4997	2.2206	8.2413	5.3655	4.8025	22.9802	11.3414	40.5915	17.7135	111.874	41.9554	5.1809	12.7861	15.4466	14.1902	12.7454	11.6066	5.2678	10.8222	7.9332	10.2833	9.9778	18.4163	10.8158	8.575	2.6031	3.5795	4.7049	5.2863	19.6256	3.7865	1.0343	10.4376	46.561	6.6721	15.074	23.6927	4.3749	7.9332	4.4785	10.2843	14.0464	10.3896	3.2625	5.504	4.6849	4.1316
gene50617_PRAME	0	0.0768	0.0097	0	0.2652	0.217	0.4779	4.6499	35.5054	0.0049	1.04	0.0335	5.1829	0.8583	3.9857	0.0417	0.1406	27.0467	0.1049	0.1094	0.2898	1.5028	1.6225	0.026	2.4742	0.0055	0.0407	0.0267	0.0464	0.0097	0.0373	0.1116	0.0112	4.4057	0.0205	0.07	0.0234	0.3693	6.9486	0.0208	1.1827	0.0408	0.0693	0.0103	1.3632	12.3211	2.8172	0.2666	0.0643
gene920_SERINC2	13.9317	8.7056	12.9706	39.3526	10.9	6.7834	1.0376	10.4538	1.9489	26.3694	27.9027	13.6917	40.5426	41.2008	13.056	7.6749	13.3657	7.149	38.8903	20.4871	8.7233	22.5917	18.7033	29.7471	23.5696	75.3104	29.8908	16.2122	10.4641	16.6345	12.4595	13.9117	17.8656	10.3935	20.2521	26.261	4.2147	13.4025	4.3512	46.5095	11.1181	12.556	8.2335	33.3818	15.9666	58.451	11.81	25.3794	26.6085
gene43382_CDC6	6.1341	1.9343	1.2253	11.6495	2.5211	18.935	16.4624	13.0637	11.6848	2.504	1.4206	1.5895	1.2002	2.4383	3.8009	0.4703	1.5076	12.9034	1.6393	1.4265	20.5631	2.956	4.0312	0.7704	1.3816	1.208	1.8135	2.1919	0.8884	0.4217	0.6693	4.5551	6.0313	13.3576	2.6017	2.7338	1.2588	2.1583	5.9667	9.9194	1.4714	1.0937	1.1397	3.1635	3.4248	11.1668	2.8981	0.7374	0.8225
gene2933_HORMAD1	0.1581	1.1523	0.1493	0.055	0.4979	0.1679	0.0178	8.7241	0.1065	0.1231	1.2999	0.2568	0.0648	1.3102	0.0485	0.1709	1.9288	5.7978	0.3911	0.1433	21.7133	0.2644	0.4017	4.7791	0.1637	0.1775	0.2141	0.2729	0.1687	0.0554	0.4282	0.1424	0.0641	0.0904	0.4798	1.569	0.2908	0.7895	22.4121	0.0955	6.2039	0.0293	0.116	0.0621	0.5684	0.017	2.0105	0.1672	1.0883
gene37246_SIX1	18.0151	0.4336	4.3312	0.8138	2.4527	0.6773	2.2568	14.7497	2.8716	15.4737	12.8739	6.2051	11.9746	9.1954	2.8449	5.2653	3.9873	39.2375	0.3301	5.1624	10.4931	6.1698	4.332	2.1816	5.2199	2.1938	2.0998	0.0847	4.966	0.3606	0.045	0.1769	0.0707	2.0147	0.4968	21.8153	0.889	13.8511	6.3935	2.8189	23.8173	0.6449	1.6582	9.0635	0.8618	4.2268	2.6987	1.2554	2.9686
gene51529_ARSE	1.0619	0.3538	0.747	6.248	2.4072	2.2167	1.949	0.1384	0.4186	2.4968	11.9855	3.7622	4.1804	6.8449	2.3207	7.3713	2.9495	0.2767	2.7803	2.6624	0.0738	3.1067	0.8683	9.7844	3.6775	8.0161	3.8536	1.7556	2.583	1.3733	0.5044	0.967	12.18	0.4252	1.4278	0.3692	0.5995	8.8574	11.6322	2.8729	1.599	0.4819	36.0146	6.547	1.1448	0.5275	0.1237	2.409	3.8959
gene26680_TNC	125.725	10.4709	13.1234	14.6302	5.241	12.013	2.5071	5.5729	35.2333	91.7509	7.3136	43.2647	9.1355	33.3876	17.3309	11.7427	37.4495	6.1982	4.2361	29.5415	2.775	43.9464	29.1673	14.5898	3.0334	44.5936	19.212	8.3999	4.3054	17.0478	3.7435	81.8017	9.9286	31.4635	30.3466	4.9075	12.6799	24.221	3.1219	123.242	5.2127	8.3589	6.6292	44.5511	56.6745	36.1616	12.7801	2.9258	57.5096
gene57834_MUC20	6.3144	8.2642	8.6312	30.0783	3.3583	28.7638	1.9016	28.2668	1.1495	12.5158	14.946	14.6472	7.9141	13.5759	15.9176	6.2558	14.7738	15.7093	37.476	23.4032	11.0008	6.4732	16.0184	14.7223	57.4916	13.4523	14.416	24.9383	6.0199	5.5272	3.9172	8.4955	44.0192	9.6515	11.5062	18.5119	3.827	13.0347	12.643	11.5934	1.5005	6.7538	13.3407	20.4085	7.5283	3.6714	17.0668	22.5924	4.5281
gene7916_HOXD1	2.505	0.9007	5.1553	1.5451	2.0484	0.3572	0.2565	0.1621	0.164	3.5628	2.5248	2.8174	92.9695	13.6216	22.8297	3.1151	5.0189	0.0838	0.875	3.9673	0.3601	8.7542	3.6023	16.0512	3.062	6.8851	3.4847	0.2627	4.2563	5.0946	0.5953	0.6922	0.1576	0.2899	1.1658	25.0091	0.8397	6.5384	0.1208	0.1915	3.792	1.3731	3.6363	15.2725	0.5098	0.1715	0.1427	0.4659	8.3069
gene32908_SLCO1B3	0.6072	0.6567	0.4698	8.3461	0.1303	3.9984	0	0	0.0129	0.1206	0.206	7.2968	20.5787	1.2489	0.063	0	4.2717	0	0	2.6941	0.2504	0.0321	0.0713	0.2944	0.2172	0.0253	0.0236	0.2225	0.1508	0	0.0048	0.0173	21.6108	0.8952	0.7776	0.1973	0	0.5011	0.019	0.029	0.1081	0.1778	0.0402	0.6546	0	4.3535	0.8047	0.1335	1.0504
gene48979_HNF4A	0.0258	0.111	0.0425	28.8007	0.1538	1.318	0.0249	0.1091	1.2378	0.0066	0.0738	0.0135	0.0091	0.1456	0.0412	0.2873	0.0471	0.0508	29.8842	0.0965	0.0542	0	0.0618	0.1656	0.9957	0.0293	0.0818	18.8286	0.0964	0.0679	0.0639	0.0125	31.3504	0.2241	0.3084	0.0167	0.3485	1.3982	6.2949	0.092	0.0031	0.6107	0.0696	0.5302	0.0543	0.0119	0.0115	5.4202	0.0133
gene37142_DLGAP5	16.1536	2.6219	1.4952	5.919	1.2502	5.0074	6.1161	10.3828	13.7939	3.8128	0.7535	0.8022	0.9949	0.8749	2.0773	0.4724	1.1031	7.0838	2.0077	0.9818	9.522	1.8974	3.4126	0.7391	0.886	1.0079	0.9212	3.0181	0.5164	0.2686	0.7407	3.8239	4.8267	7.2438	3.1093	1.4915	1.204	0.8405	6.1461	9.5138	1.522	0.2055	0.8406	1.05	2.6932	6.6185	2.5334	0.6533	0.6908
gene59019_MUC20	6.3144	8.2359	8.6056	29.8769	3.3583	28.5293	1.8853	28.0434	1.1593	12.3858	14.871	14.5533	7.831	13.4046	15.8099	5.9639	14.148	15.0894	36.0834	22.1226	10.3634	6.4151	15.9019	14.6768	57.1266	13.3472	14.3447	24.7823	5.9955	5.5019	3.8737	8.4759	43.4526	9.5964	11.4343	18.4331	3.8065	12.9423	12.4778	11.5351	1.4842	6.7002	13.2953	20.2769	7.5283	3.6714	17.063	22.5441	4.5195
gene13618_MAD2L1	14.8451	4.4314	4.5743	28.1012	3.7079	18.1276	36.7131	21.6027	27.7353	5.1136	1.8007	2.5647	2.2839	2.4599	7.5702	1.6774	4.3476	21.5611	7.113	3.3748	26.6029	4.142	10.6359	2.3062	3.1862	2.141	2.8267	8.4514	1.3887	1.2262	1.8861	7.2903	13.7429	18.0007	6.7085	3.3067	2.8222	2.5939	12.3757	29.6668	3.444	0.2632	1.1324	2.1017	4.5498	10.7929	3.0591	1.0987	1.5919
gene38966_ITPKA	3.0724	0.2382	0.1533	1.3468	1.4734	0.1633	1.523	0.4323	0.1858	0.1652	0.1202	0.2504	0.466	1.2064	0.6326	0.0351	0.2303	0.1987	2.6373	3.8699	2.5035	3.2792	4.3355	0.0767	0.4936	0.3431	0.1899	0.8406	0.0821	0.0285	0.0488	3.9699	1.1547	1.1364	0.6056	0.1866	0.1033	0.7823	0.2498	40.0109	0.183	11.1254	0.1021	4.9391	0.4775	0.1219	0.3299	0.8493	3.3423
gene8903_HES6	3.4727	1.4709	2.2609	18.9516	3.0649	2.3482	3.101	23.1347	1.2622	5.1056	2.334	2.2243	20.3911	6.38	4.3741	0.9649	3.2722	4.5517	14.0869	1.5649	180.766	4.4637	6.2284	3.0479	8.395	2.9792	2.0539	8.8326	1.712	0.8183	1.508	2.0686	4.9796	1.334	5.0511	5.471	0.7722	3.2407	7.8303	1.9078	1.5907	1.5401	1.4894	5.8406	1.2284	0.6299	2.2433	1.4215	2.6134
gene38961_NUSAP1	9.0986	6.2939	4.3654	12.5394	4.5065	12.6001	35.5099	18.286	25.3357	4.4215	3.9339	3.1774	4.5981	3.2592	6.6872	2.2722	3.1755	12.5778	8.7833	3.6425	38.0446	7.1466	8.2625	2.7518	3.5633	2.5197	3.6545	11.2023	1.9427	1.6555	3.3033	7.1156	11.3269	16.4738	9.33	5.7002	3.7745	3.4969	14.2156	23.5215	4.2943	2.3386	2.6868	5.153	7.2558	12.0318	6.2645	3.325	2.3053
gene25420_PRSS3	9.4987	0.0356	0.2432	28.4637	0	15.3349	0.2315	0.2324	0.0326	0.029	0.0359	0.059	0.0398	0.1594	0.0637	0.0524	0.3438	0	26.5941	0.1014	0.0593	0.1135	0.0451	0.0191	0	0.0961	0.1492	15.6644	0.0817	0.0991	0.0243	0.2074	20.5715	1.039	0.1085	0.132	0.0686	0.0563	0.3248	0.1342	0.0137	0.1198	0	0.1805	0.3367	0.052	3.5938	3.4674	0.2176
gene33386_KRT80	11.0291	2.0313	1.2186	4.9764	2.406	11.8605	0.4448	11.2327	5.3216	8.7473	4.9731	2.7355	4.1004	6.9532	2.8959	3.0716	3.028	14.4743	4.2245	4.7182	16.9559	15.8312	8.4418	3.22	3.4251	15.7756	1.7823	1.2185	1.164	2.4308	0.2608	6.9326	7.769	21.9736	3.9078	8.4684	0.5766	4.944	16.8667	16.7449	1.3434	1.4919	1.2284	3.9433	0.9703	6.8683	5.5824	2.7738	8.8646
gene23957_SULF1	43.1931	6.0103	4.6778	27.6139	9.7229	45.0526	10.8404	52.4028	21.0032	42.0764	6.4832	18.8683	5.9832	15.7603	1.484	11.3283	28.9753	25.6323	21.9341	36.375	28.2547	19.8555	31.265	10.0153	34.7641	15.1853	30.0326	25.6421	4.5922	6.0631	2.8685	79.1346	49.9003	118.047	90.3788	25.2139	40.4601	27.492	28.6216	35.2251	5.2794	4.4041	3.1682	13.8246	173.536	45.1524	83.4823	10.9607	22.2195
gene57472_KRT23	0.0992	0.1213	0.4538	59.7611	0.1991	0.3951	36.3885	0.0727	0.0167	2.6732	0.1194	0.1309	0.0102	2.2185	0.0326	0.3307	1.293	53.1503	21.4331	0.1902	0.8197	0.0747	2.0903	0.2636	0.9789	0.2621	2.084	0.1672	0.8636	0.0217	0.0187	0.1061	0.5583	1.76	0.728	0.3452	0.1755	1.1665	0.0985	3.3401	0.2237	1.6286	0.013	0.0051	2.3608	17.2082	3.5997	0.4901	0.1781
gene8066_COL3A1	754.638	221.991	114.078	80.3829	113.487	591.127	127.089	223.241	436.379	244.788	259.388	254.659	64.5914	326.294	57.9055	184.171	389.055	179.869	117.105	1338.07	140.037	266.515	244.194	135.842	122.248	94.7317	781.718	304.69	121.217	140.349	53.5969	777.082	502.273	1804.25	967.261	204.298	2232.54	261.557	143.405	403.742	83.6652	164.956	27.4128	309.577	2208.08	553.295	460.133	122.885	300.792
gene7011_BUB1	9.9899	3.1882	3.2041	9.1405	2.2587	9.9061	13.643	11.0788	15.5092	2.4492	0.8929	1.2894	1.5412	1.6404	4.4924	0.8869	2.624	8.0313	3.6353	2.2834	9.674	2.9864	5.3323	1.4593	1.4738	0.8786	1.8987	6.5253	1.1626	0.6315	1.551	4.5383	12.9513	7.6417	4.0531	2.0776	1.535	1.3419	12.1191	12.615	2.6716	0.4958	0.7842	2.1169	4.0484	10.2115	3.2321	1.1523	1.0599
gene39777_CEMIP	10.0145	6.5405	1.4371	28.9992	4.0625	12.6111	1.3562	1.2791	2.3025	0.764	2.5292	15.6147	2.736	1.9716	0.9311	1.8062	2.9424	1.4779	13.3082	8.6901	2.8647	1.5061	5.7333	1.8346	2.4953	0.7463	9.101	4.2868	2.7608	2.4945	4.5017	8.2326	7.079	7.0889	23.9522	1.8619	4.0525	2.6387	12.4702	1.547	8.6031	8.6192	0.7865	6.237	37.7204	5.4254	19.6523	13.6646	3.8806
gene30086_NELL1	0.252	0.0705	0.0425	0	1.0895	0.0252	0.0101	9.8967	0.0182	4.8516	42.9358	4.6567	1.3145	0.7638	1.7582	3.0888	5.9128	0.0386	0.0181	5.8425	2.0349	1.0478	0.0948	3.2881	2.6794	0.4043	0.8867	0.0194	7.5792	7.5953	0.0406	0.0081	0	0.0429	0.6091	38.7749	0.0127	9.4611	0.0313	0	0.5837	0.0389	2.2078	0.0894	0.0441	0.0531	0	0.0351	0.6897
gene29598_PHLDA2	12.6575	1.8738	2.8498	33.0198	12.4427	2.5367	1.8085	2.1431	5.3764	11.353	16.8092	8.3646	19.8036	12.9993	11.756	2.8539	8.7674	7.7053	12.5906	13.7552	4.3341	15.2667	9.4754	6.3093	3.9363	11.1412	6.7373	7.1716	3.5797	5.9997	1.6627	12.889	16.8702	6.4389	3.6031	15.2125	1.6623	9.8124	36.6354	76.1841	2.94	10.6731	7.8607	37.3337	13.2818	12.0394	7.7336	12.632	24.6238
gene40885_PLK1	5.4891	2.5867	2.3252	12.303	1.5755	7.758	10.3015	9.1114	11.6723	3.6414	2.027	1.7713	2.3749	2.9737	7.3058	0.991	1.9129	11.7839	4.3488	2.6357	24.4989	4.2006	5.4234	1.5506	1.916	1.4233	2.3112	7.2956	1.1657	0.5252	1.3658	22.3585	13.0176	18.5235	4.5445	4.0718	1.6834	1.9113	7.0603	20.6924	1.7813	1.8179	2.3139	3.2158	6.0812	9.7258	4.4473	4.2533	1.7567
gene56739_PHLDA2	12.5717	1.8738	2.8498	32.8517	12.403	2.5367	1.8085	2.1431	5.3764	11.2952	16.5708	8.3385	19.6451	12.9569	11.7137	2.7379	8.1966	7.3703	12.0955	13.3962	4.0189	15.1375	9.3357	6.2587	3.9363	11.0987	6.7174	7.1543	3.5797	5.9997	1.6627	12.6715	16.6528	6.4083	3.5871	15.0956	1.6623	9.7377	36.3958	75.7466	2.94	10.6433	7.8607	37.1939	13.2818	12.0394	7.7336	12.614	24.6238
gene24901_MROH6	12.0985	1.6851	3.0471	4.4123	2.5687	3.4044	0.7564	0.732	2.2638	10.3196	12.6688	3.6796	9.9475	5.6125	9.3277	1.5059	3.9516	2.7854	5.0971	4.3109	3.3794	16.1558	7.0144	3.428	4.7823	8.5559	2.6922	3.1357	5.1369	2.8754	1.2759	12.4964	5.0545	1.5257	1.0809	21.7275	0.8277	11.5323	3.0925	14.3516	5.235	5.073	7.9217	21.4619	2.1698	20.8225	2.047	4.631	10.8546
gene21768_MUC3A	0.4736	0.1176	0.3784	18.2164	0.5889	0.0433	0.042	0.047	0.2015	1.3757	1.1971	0.4512	4.5382	3.9515	2.7666	0.1983	1.3301	0.0131	12.0385	2.0298	0.0632	2.3821	0.3294	1.2323	1.4502	4.7889	1.1166	4.9573	0.8837	0.8912	0.0884	0.2527	7.8013	0.1171	0.2618	8.8163	0.2778	0.9322	1.2981	0.1426	3.2697	0.2947	0.4424	0.652	0.1397	0.1821	0.6857	30.6823	0.873
gene56630_MROH6	12.0304	1.6851	3.0362	4.3907	2.5515	3.3733	0.7512	0.7221	2.2263	10.2306	12.5244	3.657	9.8256	5.5758	9.2504	1.4658	3.7145	2.6263	4.917	4.1038	3.2051	16.0005	6.9627	3.3842	4.7642	8.4884	2.6808	3.1056	5.1369	2.8483	1.2759	12.3333	4.996	1.5213	1.0717	21.559	0.8277	11.4514	3.0741	14.2955	5.2088	4.9984	7.9217	21.3101	2.1698	20.7677	2.047	4.6207	10.8546
gene11469_LRRC31	3.8072	0.2083	1.6823	2.4292	0.6938	0.423	0.0332	0.126	0.0159	9.1996	1.06	5.0422	1.4455	2.707	12.2745	8.0648	2.0301	0.2245	3.9855	1.0058	0.1641	16.4797	0.3665	4.3384	3.5354	10.2572	1.8347	1.3271	2.4046	5.9429	0.2906	0.0586	1.3632	0	0.7296	3.3278	0.0251	20.3269	0.4461	6.8058	2.9339	0.1023	0.2851	0.7535	0.0483	0.0254	0.037	4.9045	2.8175
gene43414_KRT23	0.0992	0.1213	0.4538	59.1279	0.1991	0.3951	35.8938	0.0727	0.0167	2.6584	0.1194	0.1309	0.0102	2.1777	0.0326	0.2771	1.1962	48.9596	19.7914	0.1729	0.7691	0.0747	2.0826	0.2636	0.9548	0.2621	2.084	0.1672	0.8636	0.0217	0.0187	0.1005	0.5583	1.76	0.728	0.3452	0.1755	1.1521	0.0985	3.3401	0.2237	1.6171	0.013	0.0051	2.3608	17.2082	3.5997	0.4901	0.1781
gene5864_EPCAM	195.834	44.5284	89.8827	668.297	96.5585	85.5037	97.507	135.336	7.9265	146.462	250.446	87.3213	135.849	148.824	195.061	83.7037	93.599	205.566	521.273	60.8519	146.941	166.537	100.466	80.6188	130.552	132.724	69.0117	201.231	62.8667	76.5619	17.5585	86.5547	372.737	38.3481	47.6228	150.045	21.3462	158.992	391.144	219.697	199.555	16.0802	32.6134	101.824	37.3095	108.771	78.6513	71.6557	89.5126
gene17217_TFAP2A	7.4639	0.2609	0.7135	2.2608	0.3293	5.2021	45.6052	0.3371	2.6578	11.313	0.9164	1.8708	8.6966	1.8988	0.9621	0.6817	0.9179	13.6558	0.6038	0.3718	2.2165	1.1083	1.3087	0.2183	0.8465	0.9957	1.4445	0.1304	0.5671	0.0623	0.0713	2.0049	4.2612	3.9521	0.7429	4.8792	0.2867	6.0031	0.06	0.7052	0.0882	0.9207	0.4993	3.1535	0.4067	26.6902	1.0635	4.1717	0.9832
gene18161_HMGA1	22.815	16.6347	17.9242	89.5922	13.5395	48.697	65.2308	54.7861	29.9739	19.2215	31.9715	11.6531	27.103	26.0545	27.9761	10.3078	21.2289	165.47	64.3287	32.2579	25.2525	22.5385	100.38	13.5672	17.8637	9.6941	20.8568	82.5085	11.7797	8.861	17.5515	89.0303	148.907	74.6127	20.5621	54.0366	11.2343	25.6815	74.6013	185.026	16.4425	9.6054	17.3408	29.8289	69.4989	183.5	58.7252	24.8432	21.6916
gene17484_HIST1H2BD	3.918	3.628	4.0749	7.2976	3.1868	3.4575	2.1314	21.9364	29.7402	10.4583	6.0759	2.3037	26.8309	5.8897	6.2263	2.5868	3.2	14.6261	14.0999	5.5514	22.2009	6.5389	7.1803	5.8921	14.8166	3.0929	2.1671	1.9913	3.9545	6.4303	1.3713	19.0735	3.5548	4.8997	7.4305	6.1012	1.5958	7.2833	2.7313	13.5939	8.2087	7.4671	8.6689	3.7895	14.2701	14.6542	20.903	7.7051	1.1047
gene1292_KIF2C	4.9042	1.9056	1.0871	9.1585	1.1999	7.2267	12.1487	14.4655	10.4449	3.6397	0.9755	1.032	1.5713	1.3447	4.3071	0.4647	1.4502	12.0769	2.7463	1.3995	11.2953	2.8277	3.8581	0.7394	1.1858	0.9185	1.2302	3.4876	0.5017	0.5704	0.7898	3.2562	6.3526	5.8117	2.8268	2.0842	1.1401	1.262	5.5265	11.3689	1.0696	1.7218	1.0521	1.6269	4.3267	8.9498	2.5822	0.9945	0.8875
gene55054_GSDMC	3.3086	1.7384	3.048	0.3673	0.1852	2.4208	0.0998	0.6921	0.4114	7.4017	0.946	3.4	18.8578	1.2491	0.5106	0.072	1.5282	4.195	0.1931	0.2632	3.8244	13.7885	1.7137	0.1136	0.1725	0.3301	0.7657	0.1318	0.7548	0.1038	0.2061	6.978	0.425	5.4745	2.9061	13.071	1.3435	1.5025	0.3142	1.012	2.8865	0.7928	0.3492	9.869	0.8257	18.2064	0.6454	0.0804	0.6049
gene46473_TMEM59L	0.3202	0.4701	0.3272	0.0429	0	0.2169	1.2148	0.4922	0.8961	14.209	0.8487	1.5157	23.5881	1.3006	8.7644	7.633	1.2453	0.0566	0.173	0.1288	1.2668	1.1621	0.9735	1.5129	29.5824	0.1709	1.0353	0.1495	0.5397	0.4967	0.0649	0.2247	0.1997	0.845	5.3784	1.8787	0.6537	0.3863	5.3936	0.2884	2.0109	2.0958	0.3874	0.6155	0.9966	0.5256	0.1252	0.6584	3.584
gene8828_HJURP	6.6064	1.6024	1.3914	6.6741	1.1049	5.0215	8.053	13.6605	6.2359	2.0125	0.4909	0.5997	1.1261	0.9652	1.9154	0.3822	1.3833	3.4834	2.8549	1.4255	7.8956	1.4693	4.5294	0.3875	0.8943	0.469	1.1015	4.7396	0.4679	0.4038	0.6172	3.7738	6.2747	5.5011	2.6752	1.7473	0.9711	1.1544	9.3607	8.7798	0.7793	2.4663	1.2106	2.4891	4.2622	5.9847	1.9465	1.2121	0.6574
gene21158_ZNF117	35.6221	7.1113	15.0863	2.2233	8.6205	5.1823	5.2944	18.4068	11.3362	40.8038	16.8198	116.652	40.3198	5.859	13.1114	15.011	13.3449	10.4467	10.8968	4.673	11.0756	8.5729	9.7656	9.9393	19.6419	10.8993	6.902	2.7919	3.6136	4.5138	5.0677	17.287	3.5444	0.8156	9.7599	45.96	6.7001	13.1053	21.2668	4.3634	8.5349	4.7804	8.543	10.7173	8.6622	3.0666	3.3395	4.3344	2.9818
gene10509_HHLA2	3.5192	0.4862	1.2772	3.298	0.3069	12.7364	0.1396	0.9265	0.2371	7.0616	75.1944	1.8917	0.4841	3.3232	0.2267	2.5524	15.1942	0.0697	1.9037	20.3822	0.076	30.6958	1.3538	0.9617	3.6108	24.2095	3.5118	0.4357	1.3026	0.2359	0.1973	0.1492	5.4869	0.0789	0.1494	47.289	0.4028	7.3162	1.6239	2.4239	0.6304	5.1063	4.0367	0.7774	0.0761	1.0112	0.1349	2.0171	7.2695
gene33882_TSPAN8	10.1718	7.028	27.6142	887.237	17.9547	14.001	2.735	6.0547	48.6824	28.4412	12.6106	85.9648	34.6011	15.1957	25.247	14.9275	19.2429	0.7088	381.138	3.577	2.1258	5.4744	33.0707	38.6726	94.7651	8.9165	15.1133	196.632	15.6513	15.052	9.1849	2.2874	245.939	3.5342	20.8144	3.7737	3.4066	30.1453	30.5754	15.0099	14.9986	3.3827	26.9999	17.7063	8.6215	0.3954	0.048	143.807	7.009
gene44418_ST6GALNAC1	15.8922	4.8587	13.6748	0.4953	3.9702	4.2999	0.2616	29.0502	0.2986	18.8522	18.6969	9.1551	23.9977	12.1398	22.6849	11.8263	17.6838	22.3147	9.5096	5.2163	14.3833	15.1501	14.8458	10.777	19.402	25.1376	10.1476	2.9064	9.906	11.8532	1.1508	1.1933	13.6862	4.5353	7.9525	20.0302	1.8194	18.5957	33.5751	6.3792	12.3998	0.5515	5.8674	10.4312	0.308	4.8125	2.4149	10.5826	7.2327
gene17494_HIST1H2BG	0.6429	0.3146	0.2657	7.5	0.278	1.5096	1.2646	23.7035	18.8408	2.0025	0.7145	0.2089	0.0528	0.2115	0.1408	0.0927	0.6386	5.7089	8.9438	0.269	0.7347	0.086	1.1956	0.3544	4.5355	0	0.1979	0.5551	1.4809	0.8267	0.3548	3.9394	1.332	2.1134	1.8556	1.5177	0.9099	0.2987	0.0958	1.1332	2.2842	3.8951	10.5148	0.8248	7.5665	6.5224	34.6221	2.4342	0.077
gene59717_MUC20	4.9351	5.3656	5.8902	20.3501	2.4883	17.2532	1.2995	18.7357	0.9406	9.9917	12.4564	10.0414	5.4893	9.6351	11.0528	4.4566	9.0184	9.9749	26.0287	14.4815	7.4313	5.4983	10.584	9.9056	41.1518	8.677	9.9404	17.8851	4.3795	3.9865	2.9694	7.0306	28.7547	6.6791	9.3939	15.8188	2.6757	8.1766	9.6684	8.0711	1.1482	5.7451	10.2459	13.3939	5.7648	2.8025	11.0957	16.5597	3.4134
gene42001_GINS2	3.8192	1.9017	2.816	18.2057	1.7303	5.9963	22.5928	17.6138	5.6955	5.2907	1.5146	1.2915	2.7127	3.5863	1.9787	1.1282	2.5067	17.0618	3.747	1.8829	9.2492	2.5499	5.3033	0.9141	2.2867	0.9504	2.6729	5.7604	0.9783	0.5605	1.0001	4.116	8.2745	9.955	2.1475	3.0093	0.8751	2.0374	4.4982	18.3775	1.6225	0.8269	2.9368	3.9894	3.362	9.1979	3.3745	0.8009	1.4052
gene43847_COL1A1	629.364	96.5077	39.1951	88.5986	61.6919	197.643	60.3359	215.898	364.874	160.67	131.688	113.102	39.2751	351.385	27.3036	170.706	225.77	100.293	79.7965	944.264	104.669	208.349	144.218	58.9557	66.9999	54.0807	666.616	149.589	75.1354	81.8085	29.7777	518.799	295.838	1012.08	482.747	175.479	1235.64	171.895	98.4473	382.654	29.6613	725.718	37.5475	585.463	1640.91	502.539	437.107	134.946	295.397
gene20000_THBS2	81.2897	9.6293	5.8823	42.1655	10.6734	25.8789	24.9578	25.2604	35.8811	34.8293	15.0922	31.0425	7.9175	15.759	3.3809	15.7711	34.7568	16.6772	17.9383	77.5424	13.1216	20.3071	16.8593	15.4877	21.8112	14.7071	45.8945	23.3281	6.1154	11.6944	2.9111	53.7364	35.6133	75.6712	69.4563	24.1446	75.7615	24.8189	27.7118	31.9232	9.0337	16.5843	3.3846	24.7725	116.948	41.5929	44.4349	11.0808	15.7599
gene36840_EGLN3	263.371	3.4721	2.5686	46.6896	6.2566	19.0807	2.7436	19.1215	3.4082	2.4866	1.6322	8.8304	8.7111	4.2607	1.0765	4.9329	28.15	1.5864	12.2609	10.8225	8.6025	3.3038	7.7751	2.3884	4.9366	1.3532	3.3879	8.0047	2.8609	0.9899	2.077	7.4864	12.33	15.5582	13.8935	6.4327	2.2796	5.3559	1.8138	5.2015	2.3724	1.4064	3.1336	10.484	14.9558	25.4207	43.2599	6.8542	7.4899
gene42533_AURKB	3.2301	1.4938	2.0698	7.6815	1.0949	6.3094	13.4263	9.0349	7.6294	2.2297	0.788	0.8799	1.5838	1.4254	2.7953	0.5822	1.4812	8.0811	2.819	1.3322	15.5945	3.242	3.5895	0.4342	0.9688	0.7157	1.2734	5.3034	0.7524	0.3223	0.8398	4.1085	6.7505	7.3283	2.5385	1.979	1.0174	0.9838	6.6691	8.064	1.3218	2.4048	1.8584	2.3677	3.8794	6.8084	3.953	1.1186	1.2972
gene58038_TRIM31	0.2646	0.3524	0.243	48.0596	0.0726	10.4768	0.0661	0.0861	0.0297	0.2465	0.3376	0.0119	0.1568	0.1741	0.0193	0.0318	0.876	0.045	11.9142	0.1742	0.132	0.0197	0.7927	0.0347	0.9608	0.0388	0.181	13.7765	0.1073	0.2062	0.0442	0.1391	14.1066	0.112	0.3072	1.6725	0.0728	0.8793	0.4087	0.8956	0.0746	0.1772	0.339	2.1684	1.0691	0.1183	0.6819	10.3934	0.1408
gene24758_KCNQ3	3.8218	1.7957	2.1381	15.1285	2.5385	4.4663	2.1438	4.9681	2.0078	7.242	5.4003	3.8765	44.9898	2.6491	1.8061	1.234	4.1054	0.5011	0.5203	1.6592	0.3504	14.0066	2.3148	1.0287	0.2361	1.753	1.5874	0.4183	3.5327	2.9382	0.8357	7.7738	0.4072	0.5138	4.4334	8.299	3.1645	6.0157	0.1292	2.04	4.9622	0.8284	1.5159	6.9494	0.3508	0.2837	0.5454	1.3398	4.3849
gene28754_CEP55	4.3449	2.9005	2.0276	8.1701	2.8704	7.5216	5.2104	7.8262	18.8221	2.0435	1.7803	1.8321	1.8693	1.4914	2.0852	0.7927	1.3912	7.524	2.8958	2.1497	8.6874	3.0716	7.272	0.9996	2.8169	1.4528	2.017	5.4373	0.8087	0.7353	1.5352	6.4904	8.7751	13.1971	3.3447	3.2725	1.2271	1.106	12.9149	21.2966	1.8281	0.988	0.808	2.038	4.8355	8.7548	2.3576	1.1486	1.3912
gene1079_CDCA8	5.5974	1.9563	1.545	9.2394	1.2198	5.4187	7.1764	11.7158	11.3207	3.8317	1.2029	1.1514	1.5011	1.5543	3.8317	0.6552	1.6246	9.5562	3.5329	1.7065	10.018	2.8861	4.0406	0.8586	2.2583	1.9212	1.4175	3.8376	0.6943	0.439	1.1852	4.7107	8.1795	5.5988	2.7071	2.5227	1.0545	1.1681	4.9024	10.2321	1.1615	1.101	1.1813	2.5419	3.3865	8.9745	2.5296	1.8889	0.9358
gene21299_STX1A	8.9015	0.8513	1.1691	4.4903	1.258	2.0481	1.8998	12.4416	2.6776	10.0818	1.572	5.4918	12.6503	5.2577	1.0409	1.0708	3.693	3.4734	2.4501	3.9846	5.0453	1.4764	2.9986	2.8511	1.959	2.327	2.7261	1.5417	1.2238	1.5789	0.7308	9.9793	3.5865	1.9541	2.731	3.6386	1.2211	5.5534	7.9424	12.3443	2.1856	5.0322	2.7433	14.1004	9.1208	6.1573	5.6961	18.3025	8.0283
gene32308_TMEM45B	25.5643	2.3032	10.3538	61.6513	7.4548	25.562	0.2097	6.6979	0.9668	8.0201	9.187	11.0628	27.2487	11.4812	9.5677	6.1672	14.6012	7.2505	27.9692	6.3645	11.2926	6.6644	29.8288	4.441	3.5853	11.2742	5.8678	12.5531	4.0072	3.7493	1.0727	16.326	27.4376	6.9054	3.0209	17.3384	2.9247	10.6108	11.8207	2.3416	10.1571	0.936	2.0612	28.8153	4.9145	7.7495	15.479	6.9359	7.3209
gene11618_SOX2	3.58	0.5513	3.4393	5.9689	0.074	0.0871	0.0202	46.7156	0.0646	9.0895	0.1865	4.6444	2.6949	2.0504	4.1164	1.1754	2.832	30.94	0.1042	1.6967	86.561	2.1335	5.2013	1.7933	9.0069	0.5306	0.8488	0.0647	2.7543	0.0771	0.0481	0.3078	0.027	24.6923	0.7039	1.9517	0.7634	2.1512	14.9793	0.2656	2.3524	0.1	0.5529	1.8577	0.1078	0.3925	2.1871	3.7508	1.055
gene24736_GSDMC	3.1828	1.5646	2.7006	0.348	0.1852	2.427	0.1123	0.6211	0.3964	8.08	0.8884	3.1294	17.3456	1.0518	0.4669	0.0961	1.3155	3.5831	0.1634	0.2245	3.2172	12.637	1.6105	0.1049	0.1868	0.2421	0.6426	0.1018	0.761	0.1103	0.1949	6.2877	0.365	5.0831	2.6575	11.7135	1.2963	1.4122	0.2866	0.9058	2.5671	0.7653	0.3259	8.7319	0.7894	16.5914	0.6222	0.0804	0.5584
gene3429_PCP4L1	29.6617	2.8959	3.965	0.0731	27.8315	1.0442	0.2713	0.984	0.41	30.7857	11.7711	15.0529	5.2178	9.9552	9.6159	0.4691	7.2664	0.9125	0.3369	1.961	16.1372	33.4788	6.726	0.314	9.6303	0.7349	2.2228	0.2378	3.9499	0.5274	0.8212	7.0916	0.5104	2.7795	0.9713	55.6272	2.0494	8.4838	0.8857	0.2431	31.7903	0.7785	1.3641	0.5515	0.1029	0.9012	0.1586	1.4373	19.2381
gene49331_SYCP2	0.4412	0.6901	0.759	27.9408	1.0655	7.4422	38.1643	1.1387	6.2198	5.6991	0.5989	1.1104	0.8947	0.4354	0.8031	0.6688	1.3047	17.7723	0.653	0.4199	9.4579	5.8185	5.6492	0.7389	2.0749	1.1756	0.2171	0.3981	0.2316	0.1649	0.4517	0.5719	0.3909	0.0362	0.3509	0.6633	0.7907	1.0838	27.3257	6.6247	2.8603	0.4259	0.7052	0.2986	0.3768	1.8344	0.5359	0.6675	0.1494
gene52738_XKRX	7.4889	1.2111	2.0983	1.9337	0.8624	0.8279	0.3685	0.4508	0.5772	5.0939	5.2273	10.9719	0.4426	2.5609	12.9129	10.0824	1.9512	1.5287	0.8206	7.9436	0.7166	13.7308	8.6354	1.3909	2.4919	3.0331	10.9618	1.5639	1.0399	28.4991	0.4988	0.9626	0.4764	0.4233	1.3685	1.607	0.5314	2.4267	6.9269	1.2198	0.7695	0.3564	1.9406	3.6287	0.0519	0.335	0.5845	0.5242	17.6821
gene49953_CLIC6	39.5459	14.2681	9.5512	0.3735	2.7825	2.4069	0.4989	4.8515	1.1561	10.8909	67.8356	8.292	44.2116	12.999	27.9309	46.92	24.62	34.9215	1.5733	16.5215	162.213	202.727	14.0454	58.1532	37.0654	25.6349	30.4319	1.7763	41.1516	9.092	2.8574	3.1861	6.2101	6.0474	3.2872	136.935	15.1383	22.3412	0.4995	3.4943	80.0126	6.2719	10.3996	0.3842	2.6057	1.3063	9.8547	10.0209	14.1463
gene16179_KIF20A	5.2408	2.5232	1.1038	3.866	1.5792	4.7984	7.8535	12.6577	6.7254	2.245	1.1404	0.9112	1.5198	1.3273	2.1293	0.6584	1.1846	6.0656	1.39	2.1102	14.3527	3.4564	3.2451	0.897	1.075	0.7469	1.344	2.2852	0.64	0.4269	0.7242	2.7621	3.7442	5.2117	4.176	2.5897	1.2923	1.394	4.4298	10.8958	1.2407	1.4193	1.1122	2.5622	2.9566	7.5291	2.0581	0.7553	0.8279
gene30030_SAA2	0.155	0.8656	3.019	0.2773	4.0119	0.8519	6.7562	0.1789	1.4615	0.3713	0.928	0.1888	0.1271	0.1784	0.0679	0.3259	0.5955	0.3242	0.0691	0.1621	0.2846	0.1123	32.8911	0.2542	0.936	0.0512	2.9738	4.0833	1.2841	0.0226	0.1101	5.4047	0.6688	3.2605	8.8549	1.6726	23.3193	0.6075	0.1475	64.3409	0.5025	2.9377	2.0577	0.1309	1.0554	0.3743	0.451	0.1941	0.835
gene37582_TMEM63C	6.8898	0.1151	0.3175	0.0455	0.2076	0.2067	0.0504	1.3937	3.8339	9.0588	2.1083	5.7421	0.6021	3.0071	3.3958	3.7076	0.6239	2.8196	0.7418	0.7031	3.6715	17.2263	1.3924	1.2791	0.3118	5.9548	0.4967	0.2267	0.9032	0.4321	0.1574	2.1754	0.8174	0.1147	0.1645	0.6849	0.0793	0.6377	3.1454	1.7518	2.9315	1.1514	0.9807	0.2202	0.1694	1.4222	0.327	0.0904	2.0592
gene2438_BCL2L15	4.1528	0.7352	1.002	12.0285	2.5663	3.1288	0.1914	0.4926	0.0738	5.0866	3.6734	3.706	2.2911	1.4208	2.1024	1.1843	3.2802	0.2123	7.2623	3.368	0.2234	2.2958	2.1117	1.6525	0.9292	1.0209	1.6032	3.3154	1.0321	0.5866	0.2563	0.5618	5.0604	0.2087	1.9556	6.1786	0.6027	4.0243	1.5343	6.2037	3.3792	0.4212	0.6186	2.53	0.2138	0.0555	0.2141	6.842	2.0834
gene42986_SPAG5	7.9444	3.5559	1.9486	11.0278	3.0334	8.8976	16.0422	12.3724	15.4786	3.7542	2.2102	2.0751	2.4217	2.2653	4.3336	1.7047	2.1672	18.0543	2.5735	3.0261	23.0482	5.1548	6.0296	1.8991	3.5892	1.3734	1.4558	3.8659	1.1946	0.9274	1.5602	4.7147	6.5997	11.4412	5.0496	3.9426	1.8807	2.5114	12.8098	14.975	2.4921	3.4382	3.4851	4.3666	4.7724	9.1986	4.1918	3.1806	2.5414
gene30698_FAM111B	3.3902	2.3556	1.1309	4.4172	1.7276	4.7099	6.6921	10.1104	5.7897	5.8991	0.7159	1.7074	1.4326	1.3104	3.0703	0.6111	1.5996	4.6038	3.112	0.6619	15.9673	3.6466	2.0543	0.7608	1.1081	0.7392	0.6993	3.6359	0.4952	0.2031	0.8121	2.9212	3.1416	0.9489	2.5686	2.1444	0.8217	1.1716	4.4899	9.689	1.281	0.3222	0.622	1.3907	0.7412	3.5212	0.7843	0.6324	0.3248
gene41029_SEZ6L2	13.676	4.8007	4.1941	7.0439	5.5726	1.2195	0.4102	10.1019	10.6121	9.1355	8.2253	9.769	12.6329	34.581	62.9672	9.8587	7.2562	0.5977	5.8581	10.1379	0.9214	1.5618	3.3672	14.208	5.8117	2.8319	10.4734	2.8945	4.2295	6.7313	1.1666	4.7645	6.7697	7.1892	16.7548	16.8349	3.8798	8.6168	4.8797	10.442	19.8349	1.7866	2.5448	12.6599	7.3736	5.9361	4.6015	5.3211	11.2204
gene6219_CD207	1.1655	0.4159	13.8915	0.0279	0.5449	0.269	1.8388	0.47	0.3998	1.0087	4.4802	2.8923	12.7789	4.2842	1.7845	8.9048	32.9784	0.1179	0.4291	0.4362	0.0655	2.8763	1.5411	3.5867	2.4083	2.3208	64.2754	0.0952	9.5517	13.3112	4.0874	0.2385	0.065	1.8033	0.1916	5.5823	1.7706	2.8319	1.0034	14.4746	11.4603	0.823	2.4382	8.5721	0.0918	0.0517	0.046	2.4648	11.5527
gene30337_SYT13	0.0113	0.2094	0.1396	0.5262	0.0835	0.1606	0.0095	0.288	0.4894	1.6225	0.0668	0.0091	0.2772	0.8151	0.634	0.0325	0.016	0	11.0657	0.0393	12.1539	0.1281	0.0768	0.1375	0.8347	0.0149	0.0277	9.1651	0.0569	0.0165	0.0904	0.0152	12.1313	0.0939	1.2555	0.0443	0.008	0.0981	7.7029	0.0227	0.0762	0.0348	0.0295	0.0047	0.4188	0.0242	0.0029	10.6077	0.0607
gene52410_KIF4A	5.3663	1.1967	0.5831	5.7479	1.2948	3.1516	6.0075	6.2073	11.5786	2.9419	0.6422	0.8514	0.7884	0.6763	3.0903	0.3101	1.2204	8.8299	2.0267	1.6117	12.3619	2.6391	3.6111	0.3968	0.8088	0.6881	0.8647	2.2261	0.2907	0.1846	0.5157	4.5256	5.7738	7.5959	2.4141	1.5251	0.6086	0.9093	6.5851	8.7333	0.6176	0.5338	0.3733	0.8731	2.2624	7.7577	1.902	0.5163	0.5833
gene49246_AURKA	5.5919	2.5673	2.088	14.1787	2.2635	9.5217	10.6763	10.6732	11.56	3.7907	1.2843	1.323	1.5655	1.7374	9.6159	1.0401	1.9892	12.617	4.6684	2.5634	18.7071	4.3826	4.3413	3.7741	1.7242	1.1914	1.5903	4.6015	1.6993	0.8907	1.6516	4.256	15.2785	7.0443	3.4561	2.8941	1.3501	1.2906	10.2985	14.717	3.7396	0.9242	1.4758	2.3782	5.1533	18.465	3.1991	1.0364	1.3304
gene37126_CDKN3	11.2815	1.9108	2.4691	6.4617	1.8475	5.249	4.8562	15.8331	12.9674	2.787	0.7798	1.4623	1.7271	1.3848	1.7955	0.4393	1.0415	4.6981	2.3895	1.545	14.7398	2.8354	3.8286	0.567	0.7887	1.1711	1.0574	4.364	0.7469	0.3885	0.8058	2.9823	5.6132	7.9563	2.3706	1.3579	0.7447	0.8043	5.129	9.7913	1.0465	0.8732	0.784	1.341	7.6961	11.6998	3.7684	0.7865	1.2105
gene46286_ASF1B	7.4813	2.9827	3.0059	8.4829	2.856	7.0096	11.4744	12.1792	10.6633	4.4604	1.5526	2.1523	2.3588	4.1586	4.5515	1.1488	2.5311	7.6782	5.629	3.2605	38.5768	5.4811	4.5302	2.1	1.289	2.2884	3.3164	8.0553	1.2843	0.7085	1.5377	4.9857	11.3797	13.9596	6.1359	4.9162	1.6299	2.4542	5.5888	12.0616	2.1681	1.7933	2.9231	3.6191	4.331	6.098	3.1688	1.5814	2.1878
gene60060_KIFC1	7.1729	2.3149	1.73	10.3792	1.9481	8.8976	21.7286	13.2166	17.6461	3.6376	1.1601	1.1629	1.4775	1.3539	3.4098	0.8064	1.4839	8.7805	5.4306	1.6222	15.675	3.1058	5.8931	0.8542	1.1871	1.7957	1.7355	11.1229	0.842	0.5948	1.3409	5.311	11.0567	6.8042	3.3895	3.4187	1.1951	1.3901	11.2668	11.1353	1.9427	1.1305	1.8526	1.6824	3.4278	14.7863	3.5508	1.4759	1.4063
gene26659_KIF12	0.9597	0.9098	1.0181	7.1972	2.084	0.5868	0.8511	0.5273	0.6162	3.5658	28.4643	4.0926	3.6051	4.6861	2.8441	8.3684	2.5853	0.1561	6.7896	0.481	0.1714	8.4785	1.4873	1.8419	14.5575	6.2913	3.1763	0.6878	1.2889	4.8815	0.662	0.8985	9.097	0.2357	1.6193	2.9044	0.6897	2.5779	23.4962	5.1275	3.2642	4.2457	11.1145	7.1237	0.6495	0.2254	1.0319	48.8763	1.2929
gene45871_UHRF1	5.6322	1.6239	1.0106	5.4471	1.7478	4.7231	7.8693	9.3092	7.327	4.1954	0.9189	1.1824	1.7676	1.199	1.4945	0.5667	2.334	5.4196	1.9976	2.4847	12.4422	2.0843	4.4827	0.5089	1.1418	1.3849	1.6564	3.8142	0.5626	0.3539	0.9463	3.0744	3.8757	7.5198	2.3845	3.1083	1.1124	2.029	4.0731	11.3591	1.1065	1.114	0.9766	2.1046	2.76	5.738	1.8576	0.9239	1.1295
gene16630_PTTG1	8.2292	5.0981	7.9542	10.4852	8.4802	11.2767	15.4891	21.63	16.8907	3.3202	3.0232	2.9184	3.2217	11.025	12.2078	2.0169	5.0617	12.5409	5.6639	3.3821	34.8563	13.1707	7.0313	3.0108	2.4415	1.933	5.9258	7.7409	3.5035	1.2899	2.4717	7.4574	15.2103	23.926	7.2791	4.5823	5.8837	3.2642	9.7598	33.7826	2.9379	6.0128	6.8336	6.1754	16.5064	13.3891	5.9934	3.5436	5.009
gene23674_MCM4	8.6716	6.7562	5.517	47.6456	7.0381	14.9019	68.5744	30.1573	29.1541	11.5669	7.8267	6.5405	4.743	3.4223	11.8241	3.6086	6.7916	17.341	11.7956	6.2327	43.138	10.6438	8.8798	3.8923	4.5818	3.0139	5.5646	6.0656	2.663	2.2558	3.749	20.6234	14.2146	32.3654	7.0304	11.3497	4.5478	9.1244	19.7073	17.3452	6.8078	1.4176	3.769	7.0017	7.4512	24.8747	9.7092	3.6915	5.5323
gene4524_CAPN8	28.8097	14.2606	27.9746	15.4673	26.5695	41.2995	0.8925	1.8906	1.1368	97.1838	40.3838	64.1481	42.5241	66.1922	48.5054	61.0831	22.6411	8.2438	31.3087	16.8879	1.0836	30.7676	22.6658	61.8997	18.3166	47.6367	25.8461	32.0628	16.1159	60.9266	8.4648	3.8011	16.9428	2.0097	17.7508	64.9911	20.4656	37.4506	16.047	5.8797	39.5122	13.0701	52.095	82.3378	2.1599	1.0056	10.669	213.065	47.3133
gene18130_KIFC1	7.2453	2.4137	1.7882	10.4499	1.9671	8.8274	21.8459	13.3543	17.9586	3.7217	1.221	1.1487	1.6081	1.348	3.3997	0.7226	1.4142	8.2374	4.9525	1.4986	14.679	3.0847	5.8948	0.868	1.1675	1.7952	1.7073	11.092	0.8383	0.5857	1.3015	5.3379	11.0482	6.838	3.4632	3.4307	1.2056	1.4164	11.3611	11.3444	1.9593	1.2253	1.9145	1.7257	3.4765	14.9007	3.5961	1.5376	1.4201
gene16422_SPINK13	0	0.1113	0.0671	0	8.6017	0.3496	0	0.0303	0.1915	0.034	1.6846	1.5237	0.6996	0.1496	0.3735	0.4918	0.121	0	0	2.6556	0.0464	0.4184	0.2466	0.0895	0.0368	0.1878	0.595	0.0307	0.2874	0.0664	0.0285	0.1024	0	0.0271	0.3111	0.172	0.1609	0.2641	0.1129	0.2576	0.6732	0.0703	0.7747	65.9094	1.533	0	0	0.1582	4.8667
gene44687_NDC80	3.9126	2.7565	2.0757	5.3984	1.3337	11.0117	6.4253	12.8318	6.7978	2.6697	0.8512	1.0007	1.7718	0.938	2.116	0.6487	1.6106	7.6457	2.4625	0.9845	24.6983	3.2139	3.4064	0.7629	1.6573	0.567	1.1762	3.3611	0.6377	0.364	0.9513	3.0495	5.8101	5.1765	3.5129	1.4662	1.4007	0.9888	6.9204	14.0599	2.4511	1.0867	1.4802	1.9475	3.0884	5.5129	2.5327	1.1946	1.1603
gene60418_KIFC1	7.2156	2.4028	1.7816	10.3917	1.9533	8.7901	21.6143	13.2891	17.9061	3.7017	1.221	1.1397	1.6172	1.3553	3.3753	0.7146	1.4063	8.2033	4.945	1.4908	14.5609	3.04	5.8189	0.868	1.1531	1.7804	1.6936	11.056	0.8383	0.5922	1.3015	5.3078	10.988	6.8168	3.4632	3.4172	1.2056	1.4164	11.3555	11.3332	1.9655	1.1978	1.9145	1.7234	3.4765	14.9007	3.5903	1.5376	1.4201
gene8623_SGPP2	40.0182	5.9531	10.9156	4.5189	11.4883	10.6396	20.1743	8.8965	2.2946	18.9137	11.6374	15.3545	56.3561	13.5798	37.4735	12.9987	26.1527	6.2576	11.4605	11.6925	5.2987	15.997	15.6441	11.8853	15.7559	15.9152	15.5616	13.0012	12.753	16.3484	2.4401	9.7146	5.8788	22.2232	15.963	14.3718	8.9436	35.8228	27.6253	40.1957	24.0537	2.8953	11.0551	38.674	1.8161	1.9347	0.9486	10.2067	26.3897
gene34542_TESC	8.0278	6.9905	4.9059	30.2049	12.7143	7.2536	0.5735	1.9573	1.0803	4.3485	5.7031	16.2468	25.7659	44.2534	10.0128	4.667	4.6131	27.1217	24.0826	5.8349	4.9264	38.5509	2.5123	6.1527	19.5308	10.5375	25.4402	15.5286	12.957	2.2494	3.5542	2.9293	21.1811	2.6808	38.9568	5.4885	4.1264	19.9655	18.6594	82.7694	2.6308	4.5693	23.3837	6.7688	2.8833	0.8451	3.2603	178.17	18.0157
gene56217_UBD	10.257	48.9623	20.3134	234.514	22.4955	49.7604	1.3679	53.457	15.5269	6.5336	6.7016	21.4798	3.4766	7.0183	1.3294	11.0933	26.3303	2.7603	26.3879	12.4464	23.6207	15.0402	45.3019	8.0685	11.9024	3.0178	31.8631	310.843	13.5227	3.7759	6.6177	62.3174	192.382	14.5019	52.0233	7.9848	34.1712	10.4718	6.1468	90.4954	4.2705	17.1836	127.746	10.1969	35.4636	38.1304	28.8003	67.0428	15.437
gene30984_CDCA5	4.778	1.8135	1.6912	11.7254	1.0977	9.4647	13.4565	10.7826	12.9883	2.8432	0.5284	0.9497	1.5158	1.5846	1.0499	0.5817	1.8415	12.859	2.557	1.4756	12.5878	2.1827	6.4938	0.6905	1.0064	1.1201	1.7782	3.3311	0.7225	0.3553	0.9443	5.6047	7.5616	9.2908	3.7469	2.4132	0.9266	1.4804	7.6449	14.3843	1.266	0.8131	0.9438	2.6078	3.1533	11.3465	2.8555	1.0676	1.141
gene59790_UBD	10.2169	48.8594	20.207	233.921	22.3841	49.542	1.3679	53.2969	15.4864	6.4616	6.6348	21.3334	3.4273	6.959	1.3294	10.6166	25.2217	2.6315	25.4634	12.2159	22.8358	15.0201	45.0784	8.0685	11.8829	3.0178	31.6966	309.935	13.5227	3.7759	6.6026	61.9248	191.354	14.5019	51.9036	7.9848	34.1074	10.4543	6.1468	90.3895	4.2705	17.1465	127.62	10.1782	35.4636	38.1304	28.8003	67.0428	15.437
gene33292_TROAP	2.3818	1.1689	0.7738	5.8033	0.6529	5.9625	5.5779	10.3677	5.3193	1.8614	0.603	0.4379	0.3469	1.1892	2.0048	0.4649	1.2674	8.8226	1.5341	0.9066	21.311	2.9635	2.4702	0.3163	0.7936	0.6425	1.087	1.8024	0.4691	0.3892	0.6734	1.662	6.8933	3.8019	1.2887	2.1113	0.546	0.8472	5.038	6.5474	0.8465	2.5583	1.2079	1.1285	2.6176	10.5757	3.0334	1.6244	0.7405
gene59097_UBD	10.2169	48.7564	20.1183	233.084	22.347	49.3572	1.3679	52.8646	15.4257	6.4616	6.5902	21.1625	3.4273	6.8404	1.2768	10.5516	24.9232	2.6131	25.2022	11.9855	22.4924	14.9396	44.6872	7.9501	11.844	2.9781	31.4375	308.216	13.5227	3.7057	6.5423	61.5592	190.028	14.4733	51.6793	7.9121	34.0436	10.4194	6.1468	89.8145	4.2366	17.1093	127.305	10.1533	35.4636	38.0982	28.8003	67.0428	15.401
gene38907_BUB1B	4.4406	2.3978	1.1329	7.0136	1.1755	5.3553	12.9545	7.4271	8.5472	1.6434	1.0458	0.9855	0.8849	1.0277	2.2925	0.5889	1.1815	5.6524	2.8585	1.4376	10.421	1.8412	3.2147	0.6993	0.9597	0.7125	1.1182	3.5429	0.548	0.4681	1.2172	4.823	4.8463	7.9861	3.4449	1.8479	1.111	1.4462	7.7795	8.5858	1.4086	1.0393	0.956	1.9098	2.696	4.8608	2.3769	0.9625	0.7454
gene3291_CD1A	0.5892	0.8312	9.246	0.0401	0.7592	0.6872	0.0776	0.4783	0.3163	0.5625	3.039	1.2788	5.5299	1.4901	0.7804	2.6686	20.3316	0.2537	0.3602	0.5585	0.0225	1.7188	1.3441	2.0444	1.5374	1.2775	49.7989	0.4248	4.5311	4.3828	3.845	1.5182	0.2861	2.3422	1.4776	1.8641	0.5473	0.8422	0.7268	15.565	5.0624	0.3927	1.4623	5.0063	0.1016	0.0741	0.1224	1.3226	6.3752
gene37347_PLEK2	4.3168	1.273	3.3791	16.3182	1.9402	3.7924	3.8664	2.187	4.4531	6.4757	2.1846	5.2597	8.1436	3.3725	2.6591	3.3487	4.2249	0.9441	8.6871	1.9619	8.3057	5.1194	1.3499	3.5053	1.8459	2.1519	10.6563	6.7906	2.2953	2.4216	1.2664	6.043	20.2925	12.8259	3.9415	2.9162	0.9273	2.2945	10.2761	13.0242	5.2927	0.6255	1.7173	13.4736	4.8668	10.8925	2.5769	11.4706	3.9577
gene2108_ABCA4	5.8145	0.1579	4.2796	0.0288	0.2402	0.2359	0.0302	8.1781	0.131	5.12	0.1288	0.7192	0.0849	4.1566	1.7924	1.6795	0.684	0.826	0.0332	2.9543	0.0507	0.18	0.4463	0.2118	0.0964	5.6505	8.1552	0.0558	0.1395	18.3754	0.1432	3.5194	0.0335	0.1143	0.5888	0.7137	0.2284	1.2784	0.0945	0.5667	0.294	1.3544	0.1431	0.2012	0.8826	0.0977	0.9706	0.1106	9.6191
gene24046_HNF4G	1.4999	0.2306	0.2939	34.8515	0.7789	1.6103	0.1567	0.0601	0.9658	1.5822	3.5946	1.0351	3.7412	0.9781	2.5467	0.7657	1.2008	1.5241	20.7203	0.9256	0.9318	2.9666	2.1764	0.6898	2.3539	0.364	0.3678	2.7075	0.4959	0.1939	0.0766	0.7057	4.4149	0.2371	0.3038	1.2855	0.3147	2.2203	5.984	2.8577	0.0898	0.0698	0.2018	1.3938	0.2983	0.2886	0.9169	3.9541	0.5404
gene22602_EZH2	10.0639	3.647	2.5699	14.0732	3.1797	6.6227	13.3145	13.3005	19.0405	7.7622	2.4446	2.5509	1.1579	4.0406	3.3127	1.5836	2.9191	23.3818	5.8756	3.1738	35.8548	5.925	7.7622	2.8953	3.3575	2.4558	2.9863	7.749	1.3567	1.092	2.1587	7.3206	10.026	9.6158	8.788	4.1025	3.0099	2.5801	5.0673	18.0522	2.1129	3.0688	3.0006	3.9604	3.1839	5.7131	5.2662	3.3034	1.3983
gene3328_AIM2	3.4616	7.1044	3.4589	1.956	2.6868	4.0531	0.3744	4.9483	17.7146	0.845	1.0017	1.5757	0.6431	1.0184	0.2661	1.2998	2.2243	0.624	1.1794	8.0202	3.6466	1.0882	4.8221	1.0646	3.9566	0.1942	2.0149	15.6907	3.7538	1.0421	2.5065	6.7622	5.9568	2.0257	6.2111	6.6179	7.626	4.5749	0.1848	3.4932	0.8398	3.9671	12.695	7.3747	6.7259	22.0447	5.4444	1.5056	5.7838
gene52186_MAGED4	10.5521	4.2074	6.1702	0.9642	2.4684	2.2907	22.3072	11.226	46.5922	15.6196	6.4209	2.7811	22.6405	6.957	5.6253	9.9475	4.3646	20.8569	2.1097	3.7494	30.0363	1.9229	5.1842	3.3058	2.63	0.9197	6.6912	1.896	2.2641	1.1613	0.9517	10.2567	2.4318	8.9739	15.2894	2.1335	5.6161	16.3649	1.0367	1.7751	1.0192	18.7721	2.3773	8.9656	17.4134	7.0619	4.3773	2.6501	4.0865
gene44662_TYMS	14.7777	7.9255	9.0411	12.7975	5.5124	19.6984	35.1244	54.1096	32.2379	9.5371	3.0164	6.9786	6.1698	4.7754	13.6062	3.7188	7.4318	21.1335	5.5328	4.1521	88.1976	11.6138	10.9478	4.6544	6.6668	3.4269	5.5401	27.1201	3.8012	3.3955	4.0846	10.1631	14.1855	21.2172	10.3242	5.7264	4.2854	6.4204	15.0839	36.1816	11.2915	2.6511	3.5998	7.9949	10.8699	12.326	9.4446	6.4696	5.5603
gene50443_CDC45	3.4788	0.9929	1.2751	8.6143	1.4056	3.5574	17.3262	10.0008	7.7045	1.9361	1.5572	0.8595	0.7136	1.2111	1.3714	0.3449	0.5553	8.548	1.5996	1.0916	13.9494	1.4354	2.8214	0.5478	0.6567	0.6895	1.2317	2.0727	0.399	0.288	0.5163	2.7559	5.5751	11.6771	1.9836	1.5178	0.6359	1.0439	2.8498	6.0441	0.7112	0.7437	1.3525	1.5026	3.3881	11.4371	2.8563	0.8958	0.6856
gene56027_MUC20	8.2303	3.1284	3.8159	13.8508	2.2833	10.6322	1.0845	17.3044	1.3392	10.2494	12.2304	6.742	5.0744	6.1719	9.0892	4.2663	6.359	9.3541	19.5145	9.8244	7.0596	9.8398	7.0187	6.4073	27.5439	5.2151	6.2848	11.9183	4.2059	3.4106	2.7292	13.24	18.4448	4.2532	8.5094	15.0998	3.167	5.5229	16.2526	10.5493	1.7766	8.4729	6.3251	8.5291	11.0114	3.4319	8.9901	14.8222	6.3546
gene58616_MUC20	8.1993	3.1227	3.8159	13.8036	2.2833	10.6062	1.0779	17.2115	1.3313	10.2285	12.1873	6.7609	5.0363	6.126	9.0586	4.1741	6.3342	9.3185	19.3823	9.7595	7.0407	9.8009	7.0043	6.4439	27.4912	5.2228	6.3134	11.9309	4.1928	3.3902	2.7583	13.0515	18.2982	4.22	8.4631	15.0787	3.1505	5.4959	16.1545	10.5259	1.7766	8.4621	6.3251	8.4714	10.9924	3.4319	8.9628	14.6862	6.2989
gene32304_BARX2	10.6232	0.4816	2.2643	1.3788	0.6604	2.8936	1.0967	0.1899	0.3773	7.2474	0.6287	3.2118	0.738	12.1583	1.2042	0.5384	1.7819	2.7227	1.0555	0.9467	1.1774	17.0214	3.4714	0.3608	0.8018	3.5319	1.4107	0.1557	0.5434	0.0496	0.0426	3.6699	0.3745	5.6835	1.1907	3.1431	0.0841	3.5384	0.4718	0.4871	1.3494	0.7291	0.4092	1.5555	0.319	5.5564	0.1769	5.3575	5.9033
gene59372_MUC20	8.0598	3.0772	3.6992	13.4123	2.2761	10.4958	1.0779	16.7408	1.3392	9.9291	12.1529	6.7137	4.8455	6.126	8.7837	3.9981	6.0043	9.29	18.9625	9.6541	6.8224	9.4664	6.8313	6.2243	26.784	5.1691	6.1345	11.68	4.1014	3.3834	2.5717	12.8105	17.9317	4.2422	8.1102	14.5369	2.8709	5.3271	15.4677	10.3444	1.6586	8.0237	6.2276	8.19	10.8214	3.2447	8.5083	14.5633	6.0066
gene11901_MUC20	8.1683	3.117	3.7129	13.5067	2.2761	10.5543	1.0779	16.8523	1.3313	10.0057	12.1529	6.7137	4.9314	6.1566	8.9619	4.0568	6.161	9.2829	19.0636	9.6298	6.8319	9.6297	6.9106	6.3249	27.1	5.1921	6.1774	11.6925	4.1863	3.3495	2.63	12.9938	18.0731	4.2366	8.1681	14.6284	2.8873	5.3676	15.7274	10.4439	1.6848	8.0453	6.2276	8.2717	10.9259	3.3071	8.6598	14.5633	6.104
gene52184_MAGED4B	10.4734	4.1894	6.1282	0.9639	2.4675	2.2396	22.0152	11.0484	46.2273	15.4458	6.2689	2.7619	22.4204	6.8733	5.5593	9.0619	4.0684	19.2961	1.9813	3.4507	27.7537	1.9222	5.0988	3.2869	2.6291	0.9194	6.668	1.8832	2.2128	1.1477	0.9513	10.1417	2.4107	8.9064	15.1665	2.1124	5.5982	16.3068	1.0363	1.7745	1.0189	18.7096	2.3764	8.9461	17.3886	7.0533	4.3757	2.6492	4.085
gene47926_PTPRH	6.9596	0.6738	0.0045	6.8846	0.613	3.5138	0.0216	1.6641	0.9018	2.4975	0.1653	1.4997	3.8505	2.3231	0.3033	0.1442	3.8261	3.9431	5.8397	2.7841	0.5903	1.4207	0.5484	0.321	0.2191	0.0813	0.1563	2.416	0.1599	0.054	0.0502	2.1454	6.978	1.1948	2.8137	3.1431	0.0544	1.0009	1.2986	3.6417	0.4121	0.4661	0.6533	1.8496	0.4527	11.9089	1.8709	5.1872	3.4545
gene29326_ADAM12	6.1524	1.5987	0.5108	1.3961	1.2197	5.0285	0.4996	3.0278	4.6194	1.701	1.2921	1.965	0.284	1.2768	0.0907	1.5216	3.0692	1.4627	0.3653	6.7639	2.1325	2.3747	2.9466	0.4969	0.9486	0.3071	5.7641	2.944	0.568	0.3312	0.6383	7.7546	3.4428	13.5485	12.1462	2.8731	22.3835	1.5509	1.4234	5.7547	0.4937	0.9911	0.4197	5.4322	18.4041	3.2235	5.843	0.4024	2.0314
gene56503_PRSS2	0.2909	0.115	1.3079	15.2141	0.0829	0.6005	0.2264	0.1609	0.2487	0.0201	0.0497	0.4362	0.1102	0.1767	0	1.8151	8.9543	0.5961	4.4449	4.6576	1.5343	0.1348	0.0208	0.0529	0.4345	0	3.8443	3.8941	0.0377	0.1373	0.0505	0.3781	0.9977	14.0719	0.1169	0.1016	0.7363	1.0722	0	0.8959	0	0.6433	0.8094	0.0278	0.2195	0	0.1575	11.9983	2.4116
gene18820_TTK	4.1612	1.8618	1.138	6.7409	0.8389	4.7626	11.7806	8.0132	12.4131	2.3808	1.0285	0.649	0.7539	0.5716	2.0911	0.4032	0.9353	10.1462	1.3693	0.9123	8.0541	1.7842	2.3154	0.6134	0.5947	0.5939	0.9224	4.5915	0.3984	0.2335	0.6262	2.7987	4.0301	5.4239	1.6798	1.9042	0.8268	0.6206	4.9039	9.6565	0.8448	0.179	0.3769	0.6034	1.559	6.0093	1.4005	0.5116	0.4544
gene36802_COCH	28.9818	0.7581	0.5963	0.5691	1.5628	3.9638	6.6023	7.8006	0.5483	0.464	0.1889	3.2899	5.5521	0.6065	0.116	0.495	3.3815	3.0447	1.5741	12.8762	1.1367	0.164	1.5319	0.3089	0.8124	0.3045	0.5193	0.6138	0.6501	0.2923	0.551	5.8674	0.318	2.392	6.2806	0.3799	1.0687	2.9902	5.088	0.1877	0.3208	0.5759	1.4702	0.1238	0.7213	0.7948	1.4826	0.486	0.4345
gene10029_FAM3D	1.7794	0.5916	1.6432	3.1379	0.5777	0.3189	0.3974	9.6142	0.2305	1.9131	0.7775	10.7294	0.1685	5.1481	4.207	0.329	2.2013	5.4904	59.1391	0.2545	0.6518	0.5953	16.0085	0.2335	3.6174	0.2864	0.3933	30.0495	2.2558	0.12	0.3204	0.5036	41.9207	1.0434	2.0548	13.6567	0.339	7.1418	0.8268	0.1264	9.6491	0.684	2.4156	2.4263	0.5966	0.6123	0.5054	20.2348	25.2149
gene40826_CRYM	6.0193	1.3254	44.5387	0.2564	3.5004	11.4916	0.2483	1.7195	0.0259	20.7234	3.231	12.2651	4.9338	8.746	27.5417	11.3719	10.2632	1.3058	0.5011	0.5224	0.8781	37.3548	6.502	21.0711	13.0424	10.1541	20.0623	0.2281	7.1448	9.6333	0.2698	0.4933	0.8219	2.3521	1.2619	53.1974	0.7069	10.979	2.8995	0.5805	30.7027	0.9441	3.021	13.1409	0.3925	1.258	0.0401	1.5189	59.27
gene57990_UBD	6.8313	39.0816	16.2152	149.599	14.6443	35.8671	0.8275	55.8264	13.1584	5.2737	6.991	21.4554	3.1807	5.496	1.3163	10.66	17.5038	2.9259	31.4123	14.3951	20.0886	10.7372	36.9382	5.2055	8.8101	2.3428	20.835	347.084	13.911	2.7924	8.2759	50.4848	175.546	12.0396	46.7297	6.2933	28.7489	9.8784	7.1762	73.7735	2.847	14.4064	68.6772	8.0331	29.2746	34.6787	29.8107	43.6858	10.2733
gene7723_FAP	19.4067	5.8783	2.9056	5.5754	5.8607	13.5589	2.639	14.473	9.9755	13.1624	7.7785	13.1714	3.0772	11.2266	4.5422	8.1431	20.2189	6.2251	6.5112	16.4395	5.9206	7.708	6.9209	9.4257	8.29	7.1353	14.5702	6.6914	3.1694	5.0996	2.1239	17.6514	12.2394	30.9974	23.3999	8.1693	19.4737	10.1855	6.7702	8.5123	3.7935	6.8291	3.3459	13.3604	45.106	20.5799	14.5395	4.1343	8.3768
gene55471_CRYM	5.9937	1.2314	44.1871	0.2564	3.4766	11.3305	0.2483	1.7195	0.0259	20.5623	3.2025	12.2183	4.8865	8.5564	27.2219	10.43	9.5272	1.1999	0.4882	0.4956	0.784	37.0463	6.4663	20.7685	12.9305	9.9511	19.8849	0.2281	7.0584	9.5884	0.2698	0.4933	0.8219	2.3338	1.2428	53.0463	0.7069	10.9567	2.8995	0.5805	30.6052	0.9441	3.021	13.117	0.3925	1.258	0.0401	1.5189	59.27
gene48600_GINS1	4.9492	1.9598	1.7694	7.3512	1.2907	7.0556	23.8013	8.3793	3.2663	6.0991	1.0593	1.489	1.2785	1.4954	2.3124	0.912	1.2485	10.765	2.2987	1.3421	11.1545	1.6865	2.1078	0.9887	1.5482	1.1687	1.061	3.279	0.6282	0.4178	1.2506	1.8458	4.5695	4.8772	1.5644	2.6517	0.7523	1.1126	6.5026	7.5558	1.0441	0.5156	0.5285	0.9027	1.3858	2.8288	1.4931	0.5052	0.6256
gene38944_RHOV	9.6501	1.0155	1.7134	1.8884	6.9093	13.7956	3.2816	3.3828	0.5095	1.3169	1.1728	2.4287	2.3379	2.511	0.4468	0.3931	1.8968	7.0226	0.8822	2.5632	3.1441	0.8474	2.9547	0.5678	0.9562	0.1627	4.7653	0.3322	1.6403	0.4009	0.1765	9.4298	1.006	16.9846	13.2687	5.4082	1.145	9.7761	0.5065	2.3118	1.0514	1.5005	0.9035	9.4292	0.92	13.6137	2.847	1.6746	1.9903
gene10842_MCM2	4.6239	4.5292	2.965	14.1666	2.7437	9.096	66.1214	17.0831	23.9633	9.7351	2.6817	3.8403	5.215	3.851	7.3999	2.5785	3.1885	13.6913	5.3684	4.0031	24.9003	6.7905	5.0938	2.0591	3.6147	3.9247	4.3295	7.2984	2.554	1.7105	2.6671	7.5722	10.1512	17.0205	7.4932	2.1017	2.2855	3.1734	8.5466	24.049	3.5159	1.4801	2.678	2.2324	5.5412	14.4919	5.2972	1.8947	3.0951
gene30028_SAA2-SAA4	0.1273	0.6985	2.8964	0.2509	3.3593	0.7363	5.5592	0.2303	1.1784	0.3432	0.797	0.1633	0.1155	0.1455	0.0528	0.3117	0.4707	0.2524	0.0538	0.1402	0.2462	0.0874	30.1179	0.2216	0.7677	0.0399	2.6432	3.6237	1.1917	0.0294	0.1059	4.2982	0.5478	3.3381	7.8791	1.436	20.5232	0.5547	0.1198	53.9986	0.4139	3.3933	2.0025	0.1414	1.0188	0.3022	0.3511	0.1959	0.7103
gene52093_PCSK1N	7.2445	1.8548	10.7259	0.0326	0.6591	0.3454	0.1894	1.8102	19.503	34.5294	16.8726	15.3502	23.0632	32.8093	11.5864	33.8516	6.1759	10.1453	1.2207	1.6056	12.7666	41.0915	1.8799	10.7012	3.8164	14.3226	3.2506	0.3788	3.234	6.4988	0.2395	8.008	0.3667	0.7491	6.6373	1.8526	0.8743	5.1862	19.7547	0.297	7.696	11.1445	2.9438	26.8944	1.7671	14.7707	0.3733	10.7097	1.5467
gene4355_NEK2	2.1447	1.3576	0.9306	6.9013	0.8199	6.349	11.7957	4.7049	10.619	2.5895	0.7786	0.3369	0.8547	0.473	2.4832	0.3523	0.7914	6.7739	2.9716	1.1891	6.0495	2.6954	2.8742	1.1178	0.8054	0.3045	0.7549	3.8649	0.2745	0.1778	0.3144	1.5865	6.4059	4.049	1.4816	1.6794	0.4762	0.5514	5.0801	7.1211	0.6186	0.2165	0.2996	0.6847	1.5218	3.6169	1.3023	0.503	0.3698
gene59438_UBD	11.3988	49.6386	30.6741	235.02	22.9038	46.2661	1.6043	87.8462	27.4302	9.9534	9.3955	31.0969	4.3149	7.2951	1.9086	16.8783	25.3709	4.1956	41.6017	18.8792	33.4075	17.634	44.3147	8.0211	12.4275	3.8319	33.0659	429.57	18.2328	3.7584	10.2054	92.4674	291.774	21.0299	79.2985	12.3683	56.6472	17.4006	10.2048	143.733	4.3213	23.8063	84.9014	14.8787	54.1286	58.2602	46.314	67.5113	16.7864
gene20156_SLC29A4	3.0987	0.8312	0.4368	1.0282	0.2317	1.9052	8.9491	2.9761	1.018	2.5781	2.9805	1.6846	6.4049	2.4135	5.09	0.4659	1.4714	7.6265	0.2509	1.0246	3.2666	1.7713	2.7585	0.4677	8.4851	1.9693	0.8792	0.2362	0.6265	0.5116	0.3137	6.5359	0.5398	0.9582	2.5723	2.9459	1.3348	2.0943	11.6109	0.7295	1.4928	0.7602	0.9724	2.0593	1.4906	0.6209	4.9385	0.6905	1.1918
gene58693_UBD	8.7945	42.184	24.4116	180.346	18.0409	38.4711	1.0808	77.1836	23.2803	8.2075	8.7499	27.1915	3.8464	6.01	1.7375	16.4449	19.4013	3.57	47.2692	16.8676	26.7358	13.7935	37.199	6.2939	12.408	2.9583	24.7948	399.621	16.5446	3.3018	9.7532	73.8521	293.452	17.1933	76.5769	9.7309	46.7808	17.994	9.2798	115.752	3.4401	19.3757	62.9751	11.6518	44.4277	58.5344	41.3246	52.5367	14.1776
gene17823_UBD	8.7945	42.2575	24.4471	180.468	18.1152	38.5551	1.0808	77.4237	23.3208	8.2435	8.7499	27.2159	3.8464	6.01	1.7375	16.5749	19.4439	3.57	48.0128	16.9096	26.7358	13.8337	37.3667	6.2939	12.4469	2.9583	24.9613	400.594	16.5446	3.3018	9.7833	74.001	294.197	17.2219	76.7414	9.7673	46.9934	18.0638	9.3096	116.191	3.4401	19.4036	62.9751	11.6642	44.4768	58.5344	41.3246	52.5367	14.2135
gene30010_USH1C	0.0303	0.0222	0.0322	17.9077	0.0505	0.1474	0	0.4311	0.5267	0.0109	0.7612	0.0148	0	0.634	0.1633	0.0197	0.0645	0.412	27.3857	0.0761	0.0519	0.1825	0.4452	0.0644	0.5413	0.018	0.0224	18.0138	0.1124	0.0106	0.1414	0.0287	19.2811	0.0693	0.0543	0.044	0.1608	0.0053	3.444	0.1236	0.0256	0.1152	0.0858	0.0207	0.2823	0.0488	0.0308	13.5002	0.1252
gene40017_PRC1	7.9984	4.5464	2.6646	10.5708	3.4773	17.3344	29.9633	13.9285	18.4915	3.2984	3.2669	2.3288	3.5635	2.4775	4.4886	1.4668	3.5378	13.6397	7.0748	2.6061	42.9259	6.1286	5.9357	1.8849	2.3331	1.913	3.455	7.199	1.6426	1.2719	2.2451	3.9048	10.3936	17.3139	5.8479	3.4076	2.2162	2.9785	11.3966	19.4268	3.9273	2.6849	2.3311	3.8059	7.0912	14.0631	4.0891	2.2864	2.1471
gene46733_CCNE1	3.0088	1.7651	0.8429	2.2986	0.9671	2.7806	3.4163	16.0221	11.8308	2.2895	0.5232	0.7357	2.0783	1.2725	1.1498	0.4981	1.4377	2.4818	0.924	1.1668	11.2773	0.9861	2.5503	0.6406	0.6557	0.5578	1.106	2.6839	0.4571	0.4127	1.4709	4.8897	4.2934	5.0096	6.5314	1.1986	1.2058	1.5335	2.477	6.9036	1.2207	0.726	1.2553	1.8613	2.6974	6.699	1.7486	0.6154	0.7904
gene43881_NME1	27.9409	15.3594	24.8631	53.2821	24.3738	29.5869	65.768	41.1269	43.789	17.8006	23.044	13.5333	41.5559	22.7758	17.3989	10.0384	16.8722	76.1148	18.9891	21.9688	60.3977	28.0635	21.8528	14.7529	11.1188	8.3608	25.4349	21.6359	12.8582	11.7759	10.0642	40.3884	28.0804	51.1941	21.5734	28.8404	24.6807	21.379	56.8298	75.1214	15.833	28.2354	21.909	51.9301	48.4594	68.0313	31.0601	14.5569	30.8064
gene803_SFN	41.4692	10.1862	28.3968	26.4014	18.8534	8.9126	22.2386	13.4956	46.6717	23.8112	20.4312	9.0813	36.4705	68.7639	19.9164	9.8106	24.3594	24.6914	41.2384	21.9799	21.9349	73.6096	43.6201	20.3382	5.1516	20.3322	61.9718	23.5193	19.1743	17.7733	5.0396	35.9227	29.7925	239.926	16.0809	50.389	9.885	38.9337	25.8957	75.5452	14.7454	18.197	20.1844	99.5491	11.732	322.739	18.8913	23.5738	56.6462
gene60092_MUC20	4.2225	3.3551	3.0633	12.4635	2.2093	8.7891	1.0249	14.4545	0.7619	7.5282	9.9826	6.1209	3.3525	4.6506	7.2022	2.5076	6.209	6.3634	19.4309	7.7584	4.2467	4.5124	8.5885	5.3879	23.5522	4.3903	4.8403	13.4878	3.2883	2.7185	2.3759	5.7772	15.6318	3.9199	6.8031	13.1184	2.1909	6.4376	8.4301	5.9521	1.3235	4.4225	6.6253	9.118	4.6218	1.8668	7.5249	11.6896	2.9373
gene3220_MEX3A	1.8236	0.6486	0.5227	4.4381	0.5163	0.4701	17.9823	1.4257	2.2159	2.9005	2.9282	1.0888	5.1951	1.0121	1.807	1.1912	0.9089	15.1756	0.7576	3.2042	5.2649	3.8195	2.3088	0.9231	0.7619	1.036	0.798	0.6593	0.428	0.2573	0.1067	3.7439	1.4659	0.9544	2.2399	5.5688	1.2776	1.6634	18.1534	0.2665	0.3654	0.8165	0.5912	0.7185	0.4406	1.3089	1.0469	0.807	0.6279
gene43863_EPN3	2.4014	0.29	0.7361	1.6662	1.3121	1.1446	0.917	4.2074	0.2541	1.9824	4.1117	2.5571	2.9493	1.4331	1.8779	0.1498	1.5891	8.6585	1.951	0.5474	3.8135	3.3682	1.6842	0.3879	1.9029	0.9001	1.782	0.1744	0.7221	0.1934	0.0541	2.7603	1.8164	6.3729	0.3447	3.1959	0.2887	2.414	4.3908	3.4149	1.3239	0.9255	1.283	3.0099	0.8492	11.6506	4.8169	6.5355	1.318
gene1163_COL9A2	5.4872	2.3601	2.6528	2.3174	2.4203	2.8157	15.6658	7.2444	1.119	16.9394	52.5498	10.7595	4.7004	7.7268	7.1827	11.8385	6.7916	0.7825	5.9392	1.9379	1.6079	5.4719	4.3497	4.6783	24.9329	12.192	5.1666	6.1077	3.4218	2.3275	2.6067	2.5665	1.3907	1.9986	2.6493	26.2311	1.9892	7.2295	3.0609	2.8742	5.3803	10.0022	13.2169	2.6019	1.2009	1.9261	3.2528	16.0311	6.388
gene4259_PIGR	31.6791	35.6728	340.346	276.416	52.8451	12.3138	2.5289	57.8303	0.8913	235.523	372.262	58.467	280.596	436.464	305.439	146.028	71.4245	3.449	26.6702	54.6506	134.78	538.145	156.461	190.692	202.784	451.619	179.401	20.9913	532.532	69.9436	11.5994	23.5478	165.23	20.9359	242.701	493.988	96.2554	186.433	0.9133	89.2438	779.706	13.4044	110.161	117.807	7.3903	0.5887	0.4297	111.442	122.514
gene6942_SULT1C2	6.8969	10.6343	2.9738	1.5918	5.6105	5.0899	0.4396	1.778	0.8009	6.8462	2.3103	13.4521	1.7371	5.2762	14.586	5.3689	4.9278	4.9495	3.1526	4.3486	6.3248	4.1869	1.4869	2.7263	3.179	5.6088	5.9465	4.2431	8.226	0.8289	12.221	2.7862	11.1223	3.135	6.5753	5.8074	4.1843	20.3639	3.8212	8.86	8.7337	5.3318	18.3023	36.8922	2.1394	0.6437	2.7047	78.9647	7.0808
gene28319_HKDC1	0.3766	0.8494	2.1222	9.3378	3.0648	0.4669	0.0506	0.2356	0.2427	1.3095	15.0634	2.3877	4.4342	4.622	1.4705	3.1231	3.2707	1.5444	5.1969	2.5693	0.0201	8.5963	1.2232	1.4635	0.6041	3.8302	3.3882	4.5686	1.5824	2.8809	0.7024	1.7264	15.6691	0.6163	1.1938	3.9599	1.3268	4.204	13.0901	8.783	2.2118	1.9893	3.6397	16.0067	0.5822	0.2417	0.1323	7.6181	2.8532
gene30135_LGR4	9.7994	3.3755	5.9744	14.5214	5.7754	14.6542	25.1394	1.7222	2.5516	11.6203	7.2577	9.7323	9.9544	3.9984	14.0425	9.1434	8.4433	8.2685	12.9171	5.3144	2.2892	24.5505	12.4526	19.0778	7.8592	33.8085	5.017	6.6119	2.6087	6.455	3.0081	5.7367	14.3889	5.0551	5.5249	8.9532	5.1435	6.1293	19.3387	19.3042	8.27	0.6649	1.7641	11.3951	1.7061	8.6411	2.3257	7.5952	3.1091
gene22610_PDIA4	110.166	40.9458	63.0225	172.573	52.9619	64.5726	94.2962	75.0941	146.916	54.4798	61.4791	32.1862	56.4679	113.604	141.126	36.7309	60.7707	211.512	56.821	63.7789	83.2311	83.0617	62.9358	47.9545	80.4524	34.8666	79.035	69.1665	41.5041	32.46	30.0341	113.8	96.6139	104.713	75.1209	92.3992	62.6997	60.5221	47.1766	327.291	93.3471	13.6752	27.7904	136.905	68.7513	165.831	92.3256	29.6271	58.8494
gene43363_GSDMB	14.5916	7.9673	9.1531	25.2997	6.6469	30.5076	4.1653	12.7478	5.4289	9.6736	26.1802	8.6604	12.1225	18.2943	11.8607	8.5841	6.8587	5.2192	12.4538	4.4399	8.1614	8.399	7.8529	13.7221	14.3696	16.1047	12.5586	12.5533	5.9899	9.0611	5.3319	6.0287	14.1069	4.1156	11.3868	29.3165	10.9238	17.0749	6.0262	6.1292	16.1118	25.9856	26.5272	23.1274	9.7844	7.2716	6.8806	45.2018	5.9369
gene31097_SPTBN2	6.3523	1.1949	1.1011	4.605	1.6266	5.6495	3.9615	3.815	4.2255	7.4198	3.0601	4.5218	5.7934	2.612	4.22	1.94	3.7247	17.568	1.4594	2.7684	4.5229	6.4809	4.6424	1.581	1.7839	5.3331	2.5625	1.233	1.9192	1.4373	0.5574	7.9938	1.7726	3.3569	2.5001	3.7516	2.9327	6.551	10.7732	2.8236	3.7579	1.7031	2.0092	5.5647	0.3852	6.9359	5.466	6.2961	3.7554
gene574_AKR7A3	1.1219	0.494	0.5393	18.3328	0.2227	1.5187	0.9052	3.1764	0.6316	1.6991	1.9949	0.5468	0.572	2.6412	1.0951	0.7107	0.8528	3.1062	12.0424	4.5427	1.2362	0.9812	0.7004	0.9464	5.959	1.5883	0.9178	3.9176	0.6078	0.6744	0.7115	0.4332	10.7187	0.4696	0.4067	4.8891	0.4933	7.7631	4.428	0.6659	2.4403	2.7717	1.0081	15.2704	1.5914	0.7484	2.7884	7.75	1.2234
gene37105_ERO1A	253.823	18.54	10.8787	41.1729	19.7502	27.4654	7.3428	21.1969	38.6275	21.4455	17.3554	17.9252	17.8277	13.5283	12.991	16.5647	30.6552	36.381	20.4855	23.7748	17.7259	19.4665	20.4818	17.8864	15.7077	9.8557	14.904	14.6997	9.1642	9.3697	11.6901	48.8229	41.279	58.9212	29.927	17.8384	14.0533	18.7629	24.3886	58.9379	17.2612	4.8909	8.7289	16.3856	39.8328	92.8508	43.8344	9.8499	9.2831
gene18474_TNFRSF21	27.5432	21.6345	12.3965	39.6745	16.859	60.1342	11.176	12.551	25.4827	28.2655	22.0342	16.248	60.0559	12.2877	12.562	8.4301	36.9789	14.2436	13.4279	22.0891	9.8479	22.8657	37.1472	20.0238	9.2188	15.2911	22.3176	22.0122	10.8701	17.134	9.6977	41.3341	48.0224	72.7144	34.5501	28.5232	15.4797	40.2626	38.1696	32.9285	17.5469	5.2045	10.5374	33.1309	13.1042	10.2298	17.4168	16.3647	22.5091
gene7717_DPP4	42.3041	22.5113	25.94	20.0651	20.6219	6.7563	1.3505	2.032	10.836	23.2342	40.4797	14.6145	41.3882	29.7938	37.8974	19.5623	19.904	1.8514	16.0511	20.9942	1.0377	74.9465	36.6496	40.6816	9.6176	34.0594	17.9046	4.1244	19.6108	29.2763	20.3067	27.0246	13.0922	6.5661	7.3794	32.6003	9.6927	26.6354	29.5886	14.3387	39.8907	6.0334	5.258	37.9136	10.5485	2.8877	1.7801	6.5389	20.2406
gene11520_ECT2	7.4123	4.5216	3.1119	20.872	5.8632	17.996	17.3003	18.4218	12.4755	4.7816	3.4234	2.8211	8.0204	1.7197	4.8837	2.1281	5.3243	13.5988	8.3144	3.624	16.9591	4.9557	6.0859	2.5511	5.0912	2.4649	2.7242	7.6353	1.7305	2.1625	2.8288	8.3709	17.7973	14.8969	7.084	5.0288	3.3347	10.5383	14.1235	26.4514	3.9864	0.459	0.7977	2.4097	2.9939	8.5041	2.551	2.3437	1.4181
gene40619_RMI2	2.4191	3.1273	4.881	4.1042	1.3499	9.5091	14.2397	14.6532	13.5004	6.1993	1.9858	3.5504	1.0489	4.1506	9.4644	2.096	1.7114	6.3759	3.0611	1.9408	13.278	2.497	3.489	1.9481	1.7213	2.7517	2.4756	4.5613	1.0193	1.5906	1.2928	8.9079	5.1906	7.4255	6.4123	4.4301	1.4297	2.5745	1.4535	9.5418	3.0346	1.5868	2.6154	1.3267	1.7861	5.0353	3.2512	1.6071	1.2961
gene47618_KLK6	0.127	0.0155	0	4.6426	0	7.9238	25.8847	0.0423	0.1497	1.0838	0.5645	0.1031	0	0.5117	0	0.2289	0.0676	28.2645	5.8383	0.0885	0.0518	0.0319	2.3121	0	0	0	0.2737	2.8691	0.0268	0.0186	0	0.0501	9.8289	0.4991	0.0237	0.2306	0.0225	0.4609	0	8.8003	0.0179	0.3581	0	0.1149	3.1262	4.1915	0.0372	4.6307	0.038
gene176_ARHGEF16	7.2998	2.6662	4.8408	19.2153	3.3079	4.4447	10.219	3.8708	2.0137	11.3393	9.0049	4.9741	9.4956	10.7205	6.2284	7.476	5.8763	6.8389	15.1047	2.7357	15.8678	13.1883	7.2444	11.9889	8.0473	20.744	3.9368	5.2197	4.0817	3.9671	1.234	3.5865	8.5122	3.837	5.5367	11.7352	1.7847	9.7354	7.6059	6.774	10.2255	4.2765	5.2338	16.0827	1.2045	14.3399	3.0651	26.4558	7.6249
gene39347_C2CD4A	2.6809	0.2229	0.5586	1.2712	2.7545	1.3568	0.0394	0.2614	0.3305	0.6717	0.3505	2.32	0.8052	2.4613	0.7791	0.1011	3.9099	38.3077	0.6035	0.9225	0.093	0.1466	0.4834	0.1794	0.3402	0.1216	1.3649	0.4302	1.0189	0.2816	0.0483	1.646	6.7119	1.6696	3.9326	1.1295	4.315	2.7885	0.4306	0.7148	0.9585	0.2654	0.8175	3.9428	0.1002	0.569	0.0845	0.6	0.9967
gene3158_EFNA4	6.1564	3.4383	5.3399	11.8488	2.7273	4.3266	12.4873	6.539	4.382	9.7545	10.2895	3.7024	6.9929	8.4183	8.7556	6.0422	4.9519	12.6332	12.5271	7.416	7.2472	8.5302	5.6803	4.9161	4.5632	7.4504	5.9349	8.7493	3.601	4.4121	1.8102	8.5136	8.5	4.1393	8.2339	12.3431	3.2757	4.8534	7.6376	4.0887	5.007	3.9111	7.5659	9.5243	4.0162	3.5297	4.579	4.97	6.9931
gene11032_IL20RB	0.2641	0.8829	0.5803	0.1447	1.631	4.0596	2.1517	0.7894	0.3657	0.5096	0.3043	0.4766	0.662	0.608	0.1285	0.1587	0.3539	0.1258	0.3238	0.6649	0.1796	0.3141	1.0821	0.1964	0.3798	0.2714	1.9421	0.3641	0.1813	0.18	0.3974	0.423	0.4691	13.3135	1.0147	0.6837	0.4567	1.8489	0.6628	72.1479	0.4302	0.9522	0.7536	13.1733	2.1221	39.4575	0.8986	0.9475	1.0716
gene48873_VSTM2L	19.3575	1.6807	13.9341	0.0975	10.4478	21.1832	0.815	6.8647	6.6438	62.6369	11.8765	7.1055	15.7331	8.969	0.8626	3.0931	14.8605	16.8277	0.9087	16.4041	8.3988	38.9399	27.3112	5.4574	1.3437	12.9411	4.2208	1.7052	3.7309	5.6568	1.7384	10.1863	1.2307	1.8691	5.3938	12.6316	4.5696	3.6885	4.2597	1.3454	4.0033	3.9261	12.5957	9.2741	0.3119	0.6883	1.6832	3.179	27.9423
gene26278_BARX1	4.6278	0.2073	0.0119	0	0.0249	0.0113	3.4815	0.4838	0.1767	0	2.0184	0.0656	5.7455	3.9297	10.0148	0.0145	0.1432	0.0124	2.5373	0.0704	3.0802	1.1477	0.738	0.0159	0.3657	0	0.0124	0.0327	0.0113	0.0118	0	0.0182	0.0364	0.1442	0.3515	2.2474	0	3.0121	10.2392	0	0	0	0	0.0084	3.3315	3.0328	0.1525	0.0562	0.0604
gene18876_NT5E	45.9077	2.9636	12.6625	8.2682	6.6054	5.3471	0.3968	3.0092	4.7061	14.9343	9.7736	22.595	29.7942	10.952	18.451	24.6111	11.8161	0.9785	2.7486	7.6125	1.195	9.2195	10.1027	14.5005	29.7919	8.475	26.0612	1.0386	9.4401	16.5832	1.5211	24.9944	3.906	4.0999	8.0657	6.5135	4.7908	13.1648	20.7768	105.69	18.1891	1.2519	4.3786	5.5649	24.8054	43.8715	6.8786	5.1641	9.7313
gene11385_ARL14	0.1543	0.1812	0.041	5.7487	0.0286	13.5854	0.078	0.0986	0.0156	0.5545	0.0171	0.1692	0.2089	0.5481	0.0203	0.0834	0.197	0.1559	2.9254	0.0484	0.0378	0.1084	0.0143	0.0911	0.2247	0.0612	0.399	1.9357	0.117	0.0406	0.0464	0.6256	3.4605	0.2977	1.1632	0.1541	0.1638	1.6399	0.2758	3.9161	0	0.0429	0.6066	1.494	0.8701	2.5839	0.0241	9.5228	0.0554
gene39075_SORD	13.6205	7.1226	7.3157	24.2186	5.151	4.866	12.9093	19.6229	6.8457	12.0192	9.7607	14.5059	20.0447	15.6982	8.1276	5.6497	6.3884	25.5086	16.2809	12.8411	20.3865	8.3058	16.1865	5.9588	14.985	3.8032	5.4124	17.8557	7.4072	3.4958	6.3398	11.3731	22.6129	16.5201	13.1327	12.6714	5.9392	15.7511	16.1627	15.3092	39.2443	1.8654	3.7197	14.3831	5.6331	7.8768	9.4102	4.6374	6.572
gene11957_MELTF	1.2867	0.6583	0.6904	40.268	0.3922	1.0298	48.6872	10.5244	19.1313	1.5553	0.736	0.8018	2.2234	1.001	1.9801	0.544	1.2579	1.4515	29.7658	1.9114	7.59	0.8456	0.7678	0.3515	0.9033	0.3614	2.7603	5.3873	0.6287	0.5916	0.7569	4.5037	6.8523	8.3206	1.1638	0.5746	0.9565	0.9165	2.2568	7.2061	0.9998	1.0669	0.8041	0.7636	1.819	3.8302	0.6211	3.8296	1.0992
gene44212_KPNA2	28.8881	15.7171	12.7979	35.3693	15.4275	31.4121	32.4628	29.7224	47.1934	12.465	10.0433	10.3428	13.0643	21.4909	10.8434	6.0645	12.6917	47.6488	12.3206	16.3783	73.1164	19.382	19.7119	6.7015	7.2917	8.4202	12.9855	16.5296	6.7228	5.3378	9.7986	29.0637	24.2147	50.3546	17.2119	15.7437	13.3345	12.3514	39.9993	48.5513	9.474	5.258	6.8725	9.2394	17.8436	67.7141	25.5984	6.1926	12.0875
gene49224_BCAS1	1.5085	0.6333	0.9463	1.2287	1.0694	6.3203	0.0626	1.3471	0.0346	4.5845	1.74	2.5064	3.0171	1.7988	1.8246	0.6922	2.8338	18.0873	2.5165	0.1375	0.3568	2.3342	3.7139	0.7626	5.1257	0.9627	0.8708	0.3376	1.0497	0.4008	0.4171	1.4018	2.8875	0.3512	3.0837	3.3774	0.5883	8.7665	11.0769	3.8157	4.2101	0.6491	1.0513	4.0843	0.3152	1.1824	9.4457	21.003	0.4208
gene4215_MFSD4A	11.2778	3.947	7.1763	0.9526	6.494	2.3272	2.5138	11.0298	0.5628	14.5569	4.0812	12.8704	50.6148	12.9148	12.4559	3.6571	14.3682	3.7716	2.5219	12.4353	6.2524	21.6694	4.8628	21.302	8.4507	20.2244	13.2896	1.3605	14.659	7.9857	2.3478	2.3651	5.6976	0.5143	15.1734	38.8277	1.512	24.7265	0.8333	3.3958	17.2123	1.3804	7.4956	32.2183	1.0152	0.5596	0.6379	4.7425	6.4942
gene24973_RECQL4	3.7624	1.5104	1.4113	13.4505	1.5694	5.4075	12.2058	8.3118	7.7905	4.248	1.8708	1.3566	3.2798	2.812	2.7945	0.6107	1.8195	6.1268	3.6474	1.4736	12.786	6.5939	4.4453	1.4148	1.337	1.8199	1.623	2.5499	1.2762	0.7217	0.7147	6.4403	5.9961	4.3666	2.3239	4.216	1.025	2.3124	5.2817	7.5776	1.1383	4.6657	2.6056	1.8261	2.5553	6.7043	4.4605	1.331	1.7961
gene39487_ITGA11	11.5199	1.5042	0.353	2.31	1.399	2.9208	1.1405	2.1013	8.7195	8.8561	1.4454	5.3377	0.8772	3.4809	1.8652	3.2531	1.8941	1.9973	2.7347	9.6697	4.082	5.1003	1.7297	2.2923	2.361	5.1638	11.4697	2.1445	1.0078	2.8593	0.9514	5.2191	5.0188	6.8913	7.4568	6.8985	4.462	4.0762	10.3394	3.0234	0.8072	8.2256	0.4496	4.9463	39.4949	4.6976	12.5865	3.6218	2.723
gene29344_CLRN3	0.0517	0.0759	0.3203	39.9618	0.0319	0.1444	0.029	0	0.0348	0.0155	0	0.0839	0.0212	0.17	0.0113	0.149	0.0183	0	17.0208	0.2162	0	0	0	0.1831	0.1672	0.5804	0.0955	14.8342	0.1597	0.1359	0.013	0.0698	10.2052	0.0739	0.0514	0.0782	0.0914	0.2101	0.1026	0	0.0291	0.0559	0	0.0748	0.0633	0.0416	0.0202	14.5298	0.2475
gene24773_WISP1	7.9695	2.8761	1.8419	2.6262	2.6653	7.9708	5.4957	5.3623	6.1401	4.0726	2.3676	4.4146	1.4976	4.9337	0.6539	3.124	8.3408	3.9138	2.7924	18.8385	2.5465	4.5965	4.6341	2.3417	3.7325	1.8031	6.1545	10.6765	1.7101	1.1008	0.8074	8.4386	4.7983	9.1954	9.3119	4.5885	14.3516	4.6569	3.3989	5.6824	0.7892	1.9034	2.3475	2.6182	14.3024	5.0112	5.2028	1.0974	6.3614
gene31303_P2RY6	5.7339	1.6435	2.0557	1.0873	2.1273	3.3272	0.3297	3.8262	4.7488	2.0289	3.1126	4.9573	1.7701	1.2014	0.2238	0.846	2.8262	3.0246	0.5695	1.1216	0.7105	5.1599	2.9678	0.7674	1.0472	1.1065	1.3983	1.016	1.6266	0.5641	0.6028	14.4426	1.6193	2.4927	3.004	8.9343	4.881	3.5666	1.7522	6.2088	3.8152	2.0794	1.5871	16.312	6.3566	6.4907	5.411	1.3381	4.3508
gene41842_FA2H	2.8254	0.5639	1.5583	2.8696	1.6074	5.6186	0.2855	2.6277	0.0501	3.8375	1.1385	1.6206	11.7441	4.4596	1.8239	0.6969	2.5058	24.3522	2.793	1.6418	2.8019	1.9403	1.9281	2.3321	2.1173	0.7778	2.2053	1.859	1.4899	0.3766	0.3792	0.7705	9.4824	1.104	3.6568	2.4678	0.6489	6.0026	10.9638	1.5352	3.5292	0.4405	2.0397	11.628	0.5469	0.7583	4.409	5.7821	3.8434
gene13772_SLC7A11	6.2046	0.7182	1.7202	3.964	0.7455	2.548	0.1802	6.6416	0.54	0.8114	0.5333	0.3677	12.3176	1.2842	1.0822	0.6595	2.1319	11.5201	1.3055	0.4537	0.998	0.7046	7.6553	0.9454	1.9143	0.4943	0.7548	2.0251	0.3761	0.0955	0.2933	1.2377	5.259	2.7792	3.6554	0.331	0.7384	1.7343	9.9001	4.5746	0.9093	0.1438	0.1746	1.633	2.8515	0.9499	1.664	0.5775	0.7961
gene58466_SCG5	1.6219	0.685	1.0434	1.7716	0.6946	0.7314	1.8573	1.8831	7.0041	0.9486	4.7274	1.9202	2.806	3.2313	3.0059	0.7281	1.3841	4.61	0.5065	2.4486	6.4632	1.9811	1.7499	0.4518	11.0812	0.3184	1.6111	1.449	0.1805	0.2549	0.1382	2.1404	1.3851	3.7504	1.4619	0.7085	2.7122	1.3197	12.7852	1.2367	0.1424	1.433	0.2647	1.5766	13.5806	1.9465	1.9921	0.6006	5.2356
gene4266_C4BPB	0.1791	1.3983	1.0095	2.339	2.3536	3.8782	0.151	0.2993	0.0823	6.73	0.4343	1.6865	4.4694	1.8641	4.3974	0.3875	0.7799	0.2094	1.895	2.2823	0.7776	0.0817	0.6359	2.0195	5.8176	12.0555	0.3008	2.2802	0.4666	0.1999	0.5269	0.4622	4.7524	0.1629	2.2001	7.5106	1.4	8.285	4.5356	3.7887	5.138	3.911	0.9987	2.6988	0.2595	0.1442	0.5157	8.4865	0.4534
gene21505_STEAP1	28.1164	4.534	9.3188	11.9023	9.8476	18.0169	8.0153	37.5223	15.4377	10.9916	4.3919	8.0249	13.8273	15.4797	1.0346	5.7969	20.3997	42.141	2.6885	25.275	13.9221	4.7262	16.6125	3.7196	8.8928	1.4105	18.5158	7.9904	5.0782	3.2387	2.7799	38.3707	14.6577	36.2569	21.9479	26.2838	22.9013	20.0763	4.6456	64.4037	16.9832	2.8993	3.762	44.4261	34.4874	19.7609	13.6924	4.8305	18.1805
gene55407_SCG5	1.6219	0.685	1.0434	1.7716	0.6946	0.7057	1.8573	1.8586	6.9732	0.9486	4.6593	1.9202	2.806	3.2011	2.9456	0.7116	1.2376	4.1743	0.4451	2.2565	5.9574	1.935	1.7215	0.4518	10.9921	0.3184	1.5828	1.449	0.1805	0.2549	0.1382	2.1094	1.3541	3.7504	1.4391	0.7085	2.7122	1.293	12.7396	1.2367	0.1424	1.433	0.2647	1.5766	13.5806	1.9465	1.9921	0.6006	5.2356
gene33321_AQP5	0.7566	2.2211	59.3963	0.0382	0.8229	0.8919	3.4291	5.0823	0.0665	44.3898	2.559	8.2028	199.134	57.0996	3.141	12.6531	9.4519	0.2216	0.99	0.6308	0.3088	34.314	20.4108	82.1567	4.79	63.5593	18.5636	0.4615	15.8836	45.4185	3.259	0.8447	0.1407	0.4936	0.0655	73.4384	0.7216	54.2768	38.0929	0.5798	31.6097	1.5607	3.9313	82.6324	1.8146	0.1766	0.0214	199.789	60.2066
gene42118_CPNE7	0.8466	0.6158	0.4217	18.735	0.5953	1.2805	7.723	2.658	3.5596	2.9815	1.655	2.7999	3.2377	4.3267	0.293	1.4225	0.6114	0.9652	4.3074	2.4668	2.9061	0.3945	2.5022	6.6336	1.2475	0.5544	0.8448	4.2217	0.8918	1.4049	0.3527	3.2234	2.7066	0.4429	0.9818	4.2551	2.1102	0.8495	0.7544	1.2448	1.6817	8.1382	9.1293	1.9238	1.7515	0.3165	0.8039	3.3587	1.4596
gene23315_ADAM28	4.4012	5.6135	2.3586	0.7471	2.8664	4.5752	6.3316	4.2461	2.3053	2.8231	2.7447	8.211	3.4402	1.8133	3.4839	2.5575	3.7735	3.729	0.9554	5.1521	1.6272	2.7596	5.6858	2.7262	8.4958	0.7839	3.198	1.8531	2.7114	0.8585	3.494	4.1597	1.3195	3.8661	7.6609	4.0522	5.9509	7.1367	13.4515	3.1174	5.9123	2.2552	8.9011	4.9287	2.3218	2.5992	5.9796	18.5567	3.1506
gene52736_NOX1	0.5003	0.0699	0.1688	8.0952	0.0809	0.1532	0.1205	0.0825	0.0883	0.6065	0.2206	1.2094	0.0684	5.4622	0.5739	0.3435	0.338	0.124	27.3492	0.2824	0.1361	0.4304	0.2437	0.1313	0.1388	0.0944	0.9388	50.5467	0.2878	0.8006	0.0239	0.0859	34.5221	0.227	0.243	0.1514	0.059	0.2006	0.3962	0.03	0.1478	0.07	0.5994	0.801	0.0974	0.0192	0.118	1.0678	1.5334
gene27208_SAPCD2	5.7211	0.8869	0.5583	5.3556	1.5819	2.5905	4.7962	10.9539	1.1361	0.9487	0.6364	0.5569	1.5389	0.7206	1.4774	0.1818	1.1294	3.3877	4.3481	1.2968	10.2404	1.0651	3.5513	0.5026	0.6171	0.9736	0.5047	2.6194	0.8589	0.1658	0.2688	2.4675	6.9279	3.4464	2.5058	0.954	0.4405	0.9245	3.4039	7.3418	0.9733	0.6382	0.7601	1.2946	1.4427	4.3568	2.3354	1.5313	0.7077
gene55448_SCG5	1.5607	0.6401	1.0163	1.705	0.6805	0.68	1.8315	1.8097	6.5712	0.8936	4.5063	1.7711	2.6742	3.0954	2.8451	0.7116	1.2376	4.0197	0.3837	2.0805	5.6577	1.9197	1.5934	0.4518	10.6801	0.2881	1.5122	1.3995	0.1805	0.2549	0.1382	2.0267	1.3541	3.6738	1.4162	0.7085	2.6635	1.2397	12.1015	1.1558	0.1424	1.3905	0.2647	1.5481	13.2054	1.9218	1.8545	0.6006	4.8783
gene31404_B3GNT6	11.9634	0.046	0.3194	0.0819	0.2978	0.8284	0.0595	0.0251	0.0317	1.1552	0.8364	2.2256	0.2702	0.5338	6.4079	0.1187	2.1943	2.7869	0.0472	7.6587	0.1824	0.8498	2.1869	0.25	6.9411	0.4662	0.5358	0.0254	0.3435	6.3231	0.0649	0.2013	0.2119	0.1513	1.3986	1.9717	0.025	1.1543	0.1635	0.3672	3.7934	0.3053	0.2096	0.3844	0.0096	0.0189	1.6828	0.4256	7.0761
gene38793_SCG5	1.6219	0.6626	1.0163	1.7716	0.6946	0.7057	1.8573	1.7853	6.7567	0.9073	4.6083	1.8829	2.693	3.2011	2.7948	0.7116	1.1724	4.0056	0.4451	2.2085	5.8637	1.9043	1.7073	0.4518	10.7841	0.3184	1.5122	1.3995	0.1805	0.2549	0.1151	2.0267	1.3231	3.7504	1.3705	0.7085	2.6473	1.2664	12.5231	1.2021	0.1424	1.433	0.2647	1.5766	13.468	1.9218	1.9801	0.6006	5.1531
gene33786_HMGA2	2.7825	0.0397	0.0478	1.3938	0.0701	0.0317	0.7515	0.8161	0.2693	0.5728	0.06	1.7621	0.113	0.1386	0.5136	0.1052	0.759	0.0562	0.4517	0.0452	0.0441	0.4429	1.8722	0.1532	0.222	0.0553	1.3374	0.293	0.0212	0.0584	0.0339	2.9064	1.6267	1.5289	0.1089	0.0719	0.0344	0.1695	14.4116	8.8375	0.0625	0.3449	0.034	0.2241	0.6094	8.5582	0.1303	0.7791	0.9268
gene45723_REEP6	6.1487	1.2687	7.3696	6.4814	6.9551	4.8767	0.2602	1.3123	0.3868	9.0742	3.06	3.7609	8.3884	3.7528	3.4072	1.095	2.9302	6.0904	12.3245	5.6693	11.5345	12.3801	1.9976	4.2436	1.3185	5.8491	2.8168	3.3779	1.8729	1.2556	0.5389	3.2124	4.0872	3.3881	1.2995	4.6858	0.6684	1.8394	7.871	5.3629	0.6684	3.2115	2.5047	4.3953	1.2412	2.1373	3.0026	3.4854	8.494
gene41300_ORC6	2.7367	1.7744	1.6085	8.9421	1.2621	5.6499	10.914	3.6386	5.3325	3.5724	1.1866	2.1831	0.9969	2.0831	6.1362	0.6769	1.4367	9.131	1.5882	1.2194	4.7632	1.9954	3.2978	0.7247	1.1318	2.8095	1.4849	2.3144	0.6309	0.4196	1.4129	1.9324	6.1102	7.9015	2.5374	3.3984	1.1333	1.3044	4.3138	8.779	1.443	1.5648	1.3509	2.7119	2.7231	6.3237	2.4663	0.9532	0.6833
gene49406_SLC17A9	4.5598	4.2625	5.0292	10.1116	4.6941	10.9389	0.8988	5.4933	8.3674	2.2556	4.0592	2.7825	11.4943	5.8581	1.6694	2.3799	6.406	1.813	4.3545	2.6101	2.972	1.9961	4.718	5.7697	6.2547	2.7355	3.3107	4.8109	4.8559	2.2275	7.4882	6.7559	15.8111	5.1444	10.2843	10.6281	9.7121	5.0596	4.922	20.2957	14.6934	14.0841	15.2093	5.3135	12.4872	3.166	19.9184	6.7956	4.8694
gene42449_YBX2	0.5172	0.0741	0.2458	10.9937	0.0935	5.7975	1.5633	0.1916	1.0454	2.335	0.7852	1.8753	0.1553	1.5687	2.6774	0.1637	0.1343	4.5543	3.8222	0.9105	1.2821	0.1519	2.393	0.3129	0.7961	0.175	0.0583	3.1451	0.1807	0.0332	0.0095	0.2558	4.858	0.6491	0.0942	2.3481	0.1607	0.055	2.6495	3.4975	0.0213	0.1345	0.1389	0.2702	0.4485	1.7369	2.4663	0.3056	0.0793
gene20507_PRR15	0.274	0.3016	1.2318	17.5574	0.1757	5.5139	0.1066	7.6126	0.1384	2.8686	0.2811	1.5535	0.0648	3.5044	3.5794	0.9459	1.57	20.5198	19.3661	0.8707	1.6514	0.1692	7.0054	0.6223	0.8184	0.2924	1.0609	8.094	1.0567	0.3233	0.222	0.2136	22.3666	0.5196	0.645	0.8419	0.4586	1.9278	8.1613	0.3502	0.5705	0.5374	0.9942	3.5647	0.4005	0.526	4.4123	5.9756	1.2397
gene43655_KIF18B	3.552	0.9276	0.5492	4.0779	0.6138	2.2576	6.1429	5.1178	4.1685	1.5366	0.4595	0.6125	0.6014	0.7975	1.6176	0.2947	0.76	5.5501	1.1878	0.6438	24.1438	1.4807	2.3416	0.4051	0.561	0.6286	0.7117	1.7532	0.2376	0.2883	0.4525	1.8543	2.5615	4.4823	1.515	1.4077	0.384	0.704	5.5355	4.6104	0.5723	1.5358	0.8866	1.1578	1.6243	3.851	2.006	0.8123	0.4768
gene51002_MB	18.0464	0.3375	0.967	0.4128	0.8387	4.5666	0.0606	1.1483	0.1742	0.9424	0.1597	1.4005	0.7427	0.6239	0.1133	0.3108	0.841	13.0135	0.1153	1.2624	2.8499	0.274	2.5518	0.1358	0.3208	0.0712	0.7432	0.1047	0.8113	0.0504	0.0432	2.4372	0.4659	0.6777	3.4427	0.3783	0.2593	0.726	0.749	0.6187	1.106	0.0999	0.4745	1.5073	3.5581	0.2545	1.6404	0.048	2.4647
gene16654_HMMR	2.1715	2.0592	1.7528	7.2771	1.5074	4.7217	4.4439	8.7895	6.5894	2.3366	1.2956	1.1941	1.3797	1.1126	3.7037	0.7551	1.043	2.2359	2.0435	0.7236	4.9253	2.8803	2.442	0.6431	0.9266	0.9967	1.1419	2.1724	0.5884	0.3201	0.7616	2.6839	3.1374	3.2088	2.8784	2.0355	1.2986	0.5748	2.972	8.8501	0.9916	0.1663	0.4029	1.2366	1.5784	3.2801	1.3925	0.4494	0.4832
gene43970_RNF43	5.781	2.0338	2.9448	63.0521	3.3376	3.3085	48.35	3.4657	0.4935	5.4026	4.7773	6.4614	3.3935	17.9117	6.6478	4.6041	3.8559	10.1784	40.6181	6.2822	7.3454	3.793	2.9373	2.3769	4.6775	1.4555	5.6596	20.1469	3.3977	2.8726	1.3267	3.3357	23.1499	3.1163	2.6605	7.7615	2.0185	6.2979	26.1906	4.1184	5.8015	2.9695	5.5614	5.415	0.7643	5.2709	1.9028	5.4155	4.3458
gene14475_TRIP13	2.2471	1.6338	1.8719	6.0033	1.1061	5.936	11.3479	5.859	20.7208	2.4165	0.8585	2.0364	1.7632	0.887	1.7118	0.8886	1.6217	11.1014	2.3882	0.8006	15.7688	1.9594	5.4783	0.8294	1.084	1.5381	1.0702	3.6491	0.8581	0.3078	0.5601	7.9443	3.5628	6.5438	1.9028	2.8946	0.7528	1.1196	7.3269	9.262	0.796	0.6414	0.5853	1.9092	3.7707	9.0069	2.7868	1.0968	1.0532
gene48236_SLC4A11	14.4559	0.5134	2.4677	0.6485	1.2751	6.5048	19.4485	4.8492	0.2011	17.7398	1.144	1.4274	2.8067	2.1438	0.5717	0.369	4.6965	0.35	2.5159	3.3072	3.1194	2.2603	3.4476	0.8463	0.8226	0.3663	2.2901	7.305	1.1406	0.688	0.5263	2.4596	0.9989	3.0235	1.2437	5.1684	0.5674	5.5539	5.2389	2.3197	0.2983	3.5068	2.3877	15.2972	0.739	0.3755	1.5253	8.611	1.568
gene12784_PAICS	35.0153	12.8267	14.5242	60.6267	15.8312	24.8925	44.3693	16.7049	47.9795	16.4367	18.3799	11.4866	22.1925	15.4456	20.12	11.285	14.8609	37.5029	22.0832	15.7781	34.3902	21.4853	24.8829	10.1483	12.451	12.7109	12.5806	13.6315	8.6678	8.8164	7.5631	25.5925	13.6537	34.5839	17.4558	13.0209	19.2482	13.8648	34.5251	51.9591	19.2547	4.6336	8.2042	21.1048	13.9769	42.8345	21.4558	7.9979	12.4433
gene18279_KCNK5	10.0303	3.0557	8.7695	13.1117	3.7093	3.6744	4.9322	6.5353	1.7431	21.7881	11.532	18.7274	14.4093	13.3555	19.4353	12.0861	6.3345	0.4646	9.5391	5.9416	10.4427	20.9149	3.9801	12.9535	4.8843	12.8164	7.1106	2.5554	7.4612	9.8341	1.6024	7.5376	8.2508	1.6512	4.0535	17.5755	4.3117	18.3674	4.6588	12.3828	21.901	3.5941	5.8019	16.4956	1.6774	0.5573	0.51	17.5458	7.7364
gene34977_GJB6	0.3523	0.0353	0.1418	0.0139	0.6454	5.7275	0.0675	0.0896	0.0566	0.223	0.0356	0.2146	0.0788	0.9877	0.0263	0.2685	0.2642	0.0368	0.0161	0.134	0.0098	0.0161	0.1117	0.1419	0.0155	0.2143	3.2393	0.013	0.0472	0.1965	0.006	0.9361	0.0216	46.0663	0.251	1.8901	0.034	0.6836	1.0972	0.2238	0.1829	0.0223	0.0504	0.0919	0.0687	30.2997	0.169	0.1806	0.1151
gene23377_PBK	1.8566	1.5886	1.0245	5.8966	1.9795	3.9745	12.2846	4.757	16.6024	1.0729	0.788	0.7957	0.5741	0.4051	4.7202	0.2523	0.7248	2.1854	1.0389	0.927	10.041	1.3391	1.362	0.2975	0.8786	0.5178	0.6808	1.684	0.1808	0.1554	0.2808	1.9167	4.494	6.0871	1.9987	0.593	0.7625	0.5771	12.2357	3.2701	0.5682	0.3071	0.1467	0.75	1.9444	3.17	0.7587	0.3429	0.243
gene28208_CDK1	5.6356	3.5129	4.2601	8.7665	3.4116	7.6765	14.5843	11.9067	10.556	3.0413	2.6698	1.9661	3.7929	2.9753	6.0027	1.4762	3.2667	13.3401	4.3696	2.4555	31.1656	5.3276	5.7704	4.0768	2.444	1.99	2.0956	5.1115	1.2116	1.5742	2.0952	4.2349	9.1513	10.0962	3.7176	3.8444	1.5067	1.5432	19.4489	19.1456	3.315	0.9704	1.2401	2.1991	2.9227	7.4827	2.0635	1.3274	1.2258
gene53521_MAGEA2B	0.019	0.0697	0	0	0	4.3877	0	20.8084	0.0864	0	0	0	0	0	0	0	0.0202	0.0087	0	0	0	0	0	0	0	0	0	0	0	0	0	0.0193	0	11.7326	0.0496	0.4483	0.0202	0	29.1642	0	0	0.066	0	0	0.0466	0.3211	4.6	0.1745	0.0085
gene29117_PLEKHS1	1.523	1.7494	3.101	20.1888	0.1705	2.4541	0.0427	9.3439	7.5139	23.2586	10.468	2.8873	3.6585	5.6488	0.266	4.0011	2.3163	3.804	4.8562	0.1684	13.0085	1.5564	24.3018	1.2282	9.7158	2.0293	0.9308	7.6425	3.7031	0.0928	0.2978	1.3962	8.0262	0.4932	0.8964	17.141	2.0806	5.9529	0.1748	1.1123	11.2217	0.7915	1.8596	4.3943	0.4795	0.0482	0.7628	78.493	3.2399
gene22463_PRSS2	0.3357	0.115	1.189	10.4414	0.0829	0.2252	0.2829	0.1967	0.294	0.0201	0.0497	0.2999	0.1102	0.265	0	1.4037	6.7871	0.7811	3.3224	2.4341	1.0959	0.1123	0.0208	0.0529	0.3476	0.0444	4.9191	3.1153	0.0377	0.1373	0.0505	0.3932	1.3454	11.9291	0.1169	0.1016	1.4251	1.3841	0	1.1494	0	0.7678	0.6686	0.0278	0.2195	0	0.105	6.9149	4.4012
gene2517_VTCN1	12.6665	0.377	1.1653	0.0613	0.0196	1.3042	2.2779	2.9637	0.1067	3.6038	0.5474	3.421	0.6236	1.0278	0.6242	0.1979	2.067	1.3833	0.0424	0.1104	1.2235	0.5439	1.6816	0.108	3.8188	0.0907	0.5395	0.0342	0.8836	0.0062	0.0318	0.6753	0.019	2.1221	1.2029	10.5483	0.1195	2.3848	0.2044	2.7908	1.4346	0.8353	0.4426	0.2075	0.4572	5.2919	0.0358	0.4232	0.5751
gene40423_PKMYT1	6.4184	2.0396	2.461	9.2644	1.6823	3.1381	13.5229	21.2935	3.933	5.4688	1.2722	3.0204	2.5263	4.3395	4.8915	0.7685	2.529	4.2423	4.1263	2.0313	14.2189	3.0824	4.9256	3.3661	1.9161	1.6509	2.5011	5.3804	1.5036	0.8305	1.2119	5.4153	7.4988	10.9729	3.7479	3.6341	1.0977	1.8639	2.7222	11.5635	1.0819	3.3603	2.4209	4.1678	2.9713	9.1278	3.3274	3.099	2.1696
gene28742_KIF11	4.7992	2.7322	1.7697	5.1879	1.9251	5.4772	10.7168	7.5628	11.0041	1.8704	1.563	1.1811	1.951	1.1487	2.5033	1.0055	1.9703	9.9555	2.5907	1.5375	5.4188	3.0784	4.1078	0.976	1.7549	1.0316	1.4495	3.7463	0.8504	0.5991	1.5814	3.4608	4.9519	6.1408	3.093	1.937	1.8976	1.2599	11.5005	11.7163	1.6367	0.4881	1.0059	1.18	2.2453	4.7053	1.9308	0.8826	0.603
gene36912_PAX9	9.0522	0.2376	0.4931	0.0958	0.6359	1.2869	18.3945	3.8293	3.5726	5.5267	0.1583	1.144	0.8527	0.23	1.7273	0.4552	1.709	56.4034	0.2533	1.2191	13.3983	2.7166	6.1773	0.2524	1.3201	0.7893	0.2572	0.0367	0.9167	0.0511	0.0974	1.8116	0.0919	2.6051	0.1547	1.1346	0.3505	1.6641	1.5865	1.9076	1.6925	0.2192	0.1018	0.7335	0.0953	0.9541	0.9316	0.53	0.471
gene46462_GDF15	16.1163	8.5057	46.738	143.338	28.9269	7.4022	4.6325	10.6041	7.4091	32.874	65.2368	32.265	37.3061	34.0429	124.638	123.768	39.6518	27.6202	52.4462	32.1798	15.549	80.5365	5.9968	64.7896	40.1236	110.918	32.1123	15.7989	57.5773	32.5261	23.6864	4.7434	23.7375	6.552	3.4325	196.905	5.9238	81.0808	13.2429	10.7224	94.3596	49.2043	16.7019	89.5137	17.5758	56.7643	23.8409	15.6718	93.5831
gene51091_BAIAP2L2	0.1213	0.1301	0.2066	3.8336	0.873	0.2191	0.6606	0.2088	0.8108	0.3353	0.3629	0.1932	0.2297	0.5893	0.3985	0.2523	0.2085	1.2341	6.7951	0.1561	0.2856	0.1124	0.6333	0.3636	0.471	0.2774	0.1982	5.5051	0.2673	0.2536	0.1053	0.1955	11.9692	0.2934	0.1532	0.1101	0.1386	0.569	2.6264	2.5019	0.2368	1.0814	0.6749	3.0259	0.5147	0.2178	1.1272	39.0228	0.2849
gene13641_CCNA2	10.0842	3.6183	2.9188	13.5955	2.4884	9.9678	10.7233	10.9508	13.0176	3.3897	2.0108	2.3924	2.0542	1.7855	4.5431	2.0933	2.7315	10.2164	4.5306	2.4352	16.8632	2.9773	7.5247	1.5737	3.0772	2.1198	2.3966	5.3923	1.832	1.4201	1.9999	4.4264	9.9488	11.095	4.13	2.515	2.3149	2.3155	6.7162	17.2693	2.2245	1.1965	1.191	1.9109	4.3931	10.7955	2.7171	1.5404	0.9195
gene28433_PLAU	46.7564	7.6417	8.3921	4.6036	11.9503	18.1601	5.278	11.3823	50.9767	13.6201	9.1735	22.9378	19.5258	8.4287	1.7821	7.7834	21.0507	6.0708	5.8946	16.9031	13.0703	9.8322	23.0119	9.4714	11.2487	7.0252	44.6453	5.6043	6.7302	3.1648	20.6033	144.976	18.2753	57.9908	33.2623	16.8492	11.6003	15.2381	26.9446	83.0959	15.4399	16.2891	3.8512	35.3592	106.164	43.6445	35.7384	9.6026	33.473
gene28434_C10orf55	45.2269	7.4132	8.2808	4.4973	11.627	17.5803	5.0672	11.0059	49.2699	13.153	8.7611	22.0334	18.7843	8.1741	1.7166	7.5578	20.251	5.889	5.7342	17.1275	12.428	9.5586	22.273	9.1498	10.9039	6.8356	43.1293	5.4135	6.5207	2.8918	19.9222	140.036	17.6528	56.0218	32.1109	16.2824	11.2177	14.7609	26.0752	80.503	14.9743	15.6883	3.744	34.1615	102.686	42.1981	34.6214	9.3199	32.7674
gene40952_SBK1	4.741	1.2578	2.9494	2.7199	1.1721	0.8338	6.4905	5.1132	0.4779	7.8365	3.872	3.4472	5.8252	7.1397	9.948	2.9506	2.0819	11.2939	0.5271	1.97	11.476	7.6104	1.819	2.7163	2.5975	3.7253	1.2917	0.6608	1.7098	1.1409	0.3923	1.8	0.4396	0.7452	3.4755	6.5797	0.7894	2.7782	6.7605	0.1862	3.6447	0.9482	1.2966	1.8239	0.3221	0.4068	1.299	0.6414	3.4121
gene52731_SRPX2	31.1837	3.0633	2.2534	17.1711	4.5029	5.3575	3.2251	3.8987	4.7725	31.9564	4.0485	21.1889	22.4629	20.0161	10.4039	2.94	12.3416	9.2987	2.2405	19.9605	1.8715	5.512	8.1276	9.0159	3.9186	8.545	8.6484	3.1634	2.3371	2.2467	1.5014	13.5648	15.0565	15.0632	7.1121	10.8613	5.4697	11.4905	5.1055	17.3128	6.1553	6.8961	0.7772	23.9814	30.0829	24.5179	10.9469	2.4462	20.9861
gene55549_FGF11	12.4397	0.6976	2.2598	0.3277	0.3073	3.06	1.3982	2.2891	2.3529	0.8884	1.0138	1.2359	5.1271	4.5139	2.1712	1.4282	3.9988	9.0242	0.6336	3.483	0.5624	0.2817	1.0499	0.9418	1.1705	1.5237	1.4377	0.5732	1.0322	0.6599	0.3168	3.9145	1.03	3.9934	1.6095	3.2551	2.8304	4.3572	0.7364	0.7518	1.8078	1.822	1.9362	12.8121	5.5057	16.5954	2.2298	0.6766	1.7245
gene33429_KRT8	197.146	59.4062	123.52	1126.59	123.613	458.877	31.4183	223.526	100.556	193.148	133.604	56.0064	107.837	179.942	246.776	71.7575	97.1163	1091.43	341.975	86.4327	248.15	338.79	148.392	90.09	128.433	217.656	60.7977	299.218	83.9301	66.6532	37.9585	207.128	712.711	96.0479	45.3356	163.751	40.06	236.273	242.716	473.507	67.6925	104.528	94.3834	139.271	32.3196	319.326	60.3051	279.922	430.99
gene15360_ENC1	24.828	7.7801	14.0514	34.2515	10.5462	9.7793	92.6273	10.7718	10.2739	35.9833	48.1351	19.7213	5.3328	48.6553	33.637	16.9172	18.8986	4.85	22.4648	10.7466	5.2146	16.2592	9.5098	23.2548	15.283	16.8736	23.3294	11.2361	10.2718	12.0049	4.802	15.6416	25.155	17.8359	16.0305	29.8853	36.7173	26.8155	61.3589	17.0805	22.2441	9.1679	7.2256	5.6782	8.6511	12.3911	5.6389	25.432	17.6165
gene24325_LAPTM4B	48.361	27.8348	59.4816	198.699	39.8141	69.2958	135.528	47.3971	23.8242	99.3903	480.761	62.5779	190.487	54.6682	88.2985	59.2647	39.6178	114.507	30.4855	57.82	121.691	374.906	79.1075	37.699	57.2986	143.894	44.2387	15.5113	85.0923	57.055	12.8508	40.3405	50.9147	50.2109	27.1057	228.067	41.1381	91.2596	173.714	77.2898	112.196	2.4236	10.1626	32.0444	33.5885	64.046	34.4604	19.9972	54.6794
gene864_RCC1	13.7575	7.9673	9.4959	11.8552	5.6298	9.3372	13.7614	22.9147	21.7486	33.0515	15.0106	8.5513	12.0813	11.3323	13.6873	10.1937	9.2882	12.381	7.3418	8.574	19.0141	19.6342	16.8011	14.3621	8.7572	17.7555	6.824	6.0308	6.5024	6.0855	4.3729	11.452	9.9634	16.8158	6.9728	21.1052	9.1305	10.7397	10.4379	27.736	13.7564	7.1001	5.2989	15.5963	7.5947	20.2383	7.7438	6.2636	9.2354
gene13974_MND1	4.3144	1.199	1.7991	4.5035	1.3777	2.3008	7.9977	3.4814	7.4497	1.3737	1.1173	1.0463	0.6444	1.5708	2.0091	0.2945	0.8024	3.79	1.996	1.7306	2.8464	0.946	1.9279	0.2968	1.2606	0.768	1.122	2.5428	0.2824	0.6426	0.3467	1.5003	2.5893	3.3226	1.6571	1.179	0.7558	1.0583	2.2148	6.6606	0.6378	0.6992	1.2515	3.3281	3.2608	1.9055	0.7697	0.3848	1.5424
gene5615_GALNT14	4.9226	1.0199	0.4693	0.1282	3.7207	1.9307	2.2287	2.4329	0.2559	7.0522	0.818	2.0663	2.3336	0.5172	0.6732	0.2165	4.4117	0.9682	0.3013	2.0817	1.5428	1.4243	0.7939	0.1808	0.4002	0.07	1.5283	0.1954	0.3474	0.7227	0.3766	4.7991	0.1392	4.3257	4.0261	0.8073	0.6563	3.0061	11.2262	13.1707	0.2341	1.0593	1.5649	10.766	1.1839	0.1565	0.6101	0.2459	1.0947
gene7769_STK39	17.2183	8.4145	7.175	13.2663	8.5203	8.5006	6.8712	11.0093	5.9882	19.1429	21.3222	9.5197	22.7659	10.6526	20.2596	6.9942	8.1907	13.744	15.2509	8.3007	19.0723	24.6736	19.5254	14.2233	9.5962	12.3857	7.58	9.8866	6.9417	9.0214	4.6395	10.0036	16.5866	7.5206	8.5714	21.2366	6.1073	11.3269	24.2452	39.0667	11.0293	2.4597	4.8238	18.31	4.5744	12.4181	4.5882	5.7604	10.7767
gene56028_MUC4	12.1008	2.7364	0.8392	0.4109	3.4609	14.4929	0.1257	1.5153	4.7117	8.8887	10.6687	5.3027	20.4772	1.4483	0.1271	0.5643	3.2597	8.7192	0.8332	8.4425	8.6834	0.4773	16.4601	0.4873	0.7649	0.3746	0.445	0.9595	1.4214	2.1041	0.2938	1.1021	1.6376	3.7042	2.8572	10.442	15.3438	4.9488	6.7552	0.8955	0.4759	2.6753	2.7376	13.0721	0.2828	0.3608	1.2589	4.4381	7.8125
gene58615_MUC4	12.8264	2.3318	0.8337	0.4253	3.5162	12.1891	0.1217	1.552	4.0295	8.275	10.7584	4.7684	22.3725	1.5293	0.1435	0.5738	2.8033	7.4765	0.7352	7.7674	8.4686	0.5932	14.2403	0.5916	0.7378	0.28	0.392	1.0656	1.6927	2.4596	0.2692	1.4066	1.572	3.8256	2.842	11.4326	14.2981	4.5951	7.8533	0.9292	0.5876	2.914	2.3961	13.4663	0.3176	0.3179	1.1582	3.9188	8.8036
gene42465_FGF11	12.293	0.6883	2.192	0.311	0.3073	3.0226	1.3874	2.2432	2.34	0.8712	0.9997	1.2359	5.0643	4.432	2.1293	1.3454	3.6322	8.2273	0.5632	3.1027	0.5389	0.2817	1.0143	0.9418	1.1519	1.511	1.4259	0.5577	1.0161	0.6487	0.3168	3.8197	1.0042	3.9615	1.6	3.2088	2.8169	4.3128	0.7269	0.7325	1.7808	1.8191	1.9362	12.7349	5.5057	16.58	2.2198	0.666	1.7245
gene31144_ALDH3B2	2.2479	0.6892	0.567	0.0867	0.8238	4.7544	0.4797	2.8425	0.0719	0.8692	0.6878	1.0314	0.7354	0.5054	1.2012	0.1154	1.9153	16.0482	0.0785	0.6771	0.7577	0.4641	1.5676	0.0756	0.145	0.0705	3.6137	0.1152	0.3956	0.3305	0.2783	0.9567	0.4277	15.1383	1.3062	1.9505	0.3096	0.9668	1.4939	0.2633	0.1865	0.2144	0.4698	0.5453	1.5523	11.9073	9.3811	1.3427	0.3003
gene22119_HILPDA	21.0771	3.7355	3.9953	76.6106	5.3032	35.1492	11.4924	51.4791	39.6769	9.0948	4.7319	3.6761	8.7455	3.4644	2.5659	4.3762	11.3881	112.436	9.5894	21.8244	5.2649	1.9386	11.654	4.7624	7.5004	2.3194	3.568	9.4145	2.6613	5.327	5.0604	9.3277	21.8872	25.5196	8.8609	13.3892	8.6945	4.6428	3.5698	11.7043	7.1557	1.9872	2.2614	2.9755	73.4212	16.5048	47.1955	3.1674	3.8492
gene4138_CHI3L1	31.4773	111.527	35.6474	6.8909	28.2356	53.4415	57.7957	47.1702	86.5566	12.6977	13.819	94.0579	29.7634	46.0742	9.0354	21.2318	77.3003	16.1924	25.0901	198.669	11.1315	20.8184	47.0971	51.5295	34.258	14.0712	45.5368	49.3524	7.5423	53.2626	62.5861	31.2648	25.7741	257.354	38.4013	20.8091	48.1465	36.7382	3.7624	8.4304	27.2075	18.8453	46.1098	93.5957	22.7717	45.086	79.0782	12.5218	36.3079
gene21306_CLDN4	191.998	25.8713	90.9011	219.892	51.1077	60.8965	15.6443	86.7365	7.3734	111.056	145.617	106.047	131.78	184.494	138.094	76.2469	111.681	126.636	337.877	126.042	87.5745	169.278	55.1005	61.9012	74.22	130.948	97.4922	106.389	62.761	60.8946	12.0744	118.037	185.053	88.2371	27.8606	200.096	22.8641	63.7217	94.2588	70.1122	132.384	37.5288	45.8466	86.094	20.2474	136.249	93.6623	52.5756	126.669
gene14192_GALNT7	29.9166	11.25	7.5702	27.0175	9.8317	8.2318	7.3598	3.9897	24.5859	18.0216	8.7724	15.0217	26.1676	9.0593	22.1683	14.078	25.3105	11.961	13.8798	14.0698	6.4104	8.0727	16.7497	15.4734	22.2754	8.1984	9.1013	5.9382	5.4255	6.1569	7.8618	9.9539	9.7545	11.562	21.6569	10.1614	9.1927	11.9638	17.3145	19.9871	23.4231	1.768	4.1498	9.7077	3.8718	10.1073	5.4606	8.7103	6.4754
gene53525_MAGEA2	0.0176	0.0648	0	0	0	4.1948	0	19.7554	0.0802	0	0	0	0	0	0	0	0.0188	0.0081	0	0	0	0	0	0	0	0	0	0	0	0	0	0.0179	0	11.1715	0.0461	0.4245	0.0187	0	28.0745	0	0	0.0614	0	0	0.0433	0.2983	4.5738	0.1768	0.0079
gene50074_FAM3B	0.3309	5.5654	4.2432	7.716	13.8109	11.0164	0.279	8.7392	2.3118	4.2532	33.5653	1.7531	43.3879	3.7061	4.6514	10.4731	9.2184	4.2955	31.309	0.5418	77.7974	3.7404	3.2645	15.7878	1.8578	15.4722	9.9941	1.514	1.1155	1.993	1.7865	1.41	0.4374	1.4498	1.0848	12.5412	4.0931	0.8399	1.5002	0.5869	2.3978	0.894	4.8422	4.9659	3.5102	0.336	0.1294	6.2249	0.7883
gene43350_PPP1R1B	22.9539	4.4425	14.3717	51.1486	22.522	1.4549	9.6378	0.6232	0.3546	9.7205	8.5793	10.0826	80.4118	54.2018	5.7573	2.9095	6.8981	5.7659	29.4714	0.5607	0.7876	14.0091	3.6343	9.509	1.3247	4.3759	17.8433	18.0191	5.224	11.04	3.2124	2.2989	65.1951	1.6229	1.2878	28.2475	2.9072	19.0126	11.977	0.324	17.966	2.8019	4.353	52.1799	1.7565	0.9025	0.0305	32.0002	16.492
gene31143_ACY3	0.2603	0.3596	0.1763	2.3461	0.8512	1.5666	0	0.465	2.0425	1.6371	1.4295	0.6903	0.4335	0.9369	0.8351	0.4471	0.8311	9.1566	1.275	0.8328	1.4999	1.8135	0.897	0.2894	0.8919	0.1669	0.6647	1.1774	0.542	0.4027	0.2304	1.4384	2.2034	0.2845	1.4859	0.9454	0.4713	1.8543	2.3035	1.0063	0.1813	1.4057	2.1912	1.2356	0.244	0.111	1.832	6.8292	1.8015
gene29483_PKP3	13.3	2.959	7.424	35.6185	5.0539	6.242	7.239	4.9308	3.5647	11.7232	12.0869	4.4724	16.5037	15.4505	11.9828	3.8815	9.2986	19.4797	32.4994	8.0846	19.3528	9.8701	15.2226	6.5875	6.1154	8.2476	11.2781	26.1937	5.9513	6.6687	1.4348	12.785	32.4393	17.5487	4.1632	21.4118	3.5636	10.8573	27.0928	34.0502	8.9407	4.9826	5.6438	22.2394	1.6614	73.5832	4.9391	16.881	11.584
gene29485_ANO9	5.0973	4.8201	6.0509	49.5646	4.8235	4.1889	5.232	5.0254	6.6088	10.8287	9.6736	6.3931	9.7498	18.9392	6.3853	4.8652	7.5903	0.6189	25.5137	3.4025	41.4293	8.1148	6.4988	9.9108	9.6856	6.9403	7.3733	15.2639	6.062	5.4829	3.2211	6.1261	28.9785	2.4365	4.9681	18.0114	5.0854	7.3045	12.7821	8.3436	12.314	12.7352	28.8313	25.8173	2.9117	9.2493	6.2715	14.7382	6.9005
gene3047_IVL	17.6543	0.7047	1.8986	0	5.0003	0	0.1179	0.0447	0.0094	1.4404	2.8281	2.6235	0.0344	1.6282	0.4961	0.1311	5.6841	0.0428	0	0	0.1826	8.0365	0.078	0.3413	0.0724	0.8314	1.2398	0.0604	0.165	1.2421	0.014	3.9181	0.0063	9.4852	0.3479	9.8932	0.1781	3.6624	0	0.4225	0.3075	1.1496	5.9952	2.5169	0.08	0.1426	0.0146	0	9.1666
gene13539_UGT8	4.1969	0.9962	0.5994	19.2291	2.1053	0.7768	4.3123	0.6345	6.4035	1.335	0.6849	3.1787	1.6613	1.4925	4.894	1.6766	1.344	0.5418	7.3965	2.1276	4.1664	2.5881	1.4133	0.5537	2.8704	0.5059	1.6623	3.6724	0.7328	0.4839	0.4922	1.7018	7.3487	5.0364	2.0913	0.7793	1.4488	1.1496	3.2945	6.3006	0.7708	0.3839	0.6659	0.7487	0.3662	0.4993	0.2469	1.5694	0.3056
gene45892_FUT6	5.1886	0.1271	0.7895	9.0172	0.3922	0.5217	0.0649	0.1691	0.0648	0.3573	0.7841	0.7502	0.5605	1.8798	0.4045	0.1942	2.2115	1.3491	5.1281	1.4691	0.267	1.1201	1.8249	0.5833	0.1557	0.4322	0.2784	7.6468	0.4756	0.5173	0.0917	0.7585	10.7715	1.2146	0.292	6.7781	0.2042	0.5923	1.5476	3.3478	1.3238	0.2825	0.6657	2.7689	0.0472	0.568	0.1154	5.2977	0.7027
gene13970_TRIM2	20.3206	5.2833	15.747	45.4503	13.1859	8.1922	26.0619	7.533	2.4071	22.0955	23.5875	11.4021	10.9217	9.9506	88.9894	27.5944	14.6477	21.8543	24.1201	11.376	11.2655	19.4184	20.859	16.9579	20.7617	17.4282	9.4341	11.7612	12.1524	15.6391	3.313	12.9791	12.9092	6.0812	8.8668	24.2153	7.1434	22.9417	15.1568	8.1408	18.1904	1.8157	2.5851	9.7872	1.2226	1.1086	2.1155	4.4008	11.0939
gene4977_KIF26B	4.6936	1.9142	0.4535	1.3115	0.8606	1.5142	0.5208	1.4193	2.6656	2.041	1.9903	3.136	1.3412	2.2623	0.448	1.098	3.1653	1.0324	0.7303	6.3511	3.381	1.0354	1.2388	1.0497	1.5593	0.4942	3.4044	1.0507	0.6812	2.0815	0.7897	2.7042	1.5407	3.6349	3.5113	4.5385	9.4837	3.3667	3.246	1.4023	2.4908	1.7994	0.4307	1.9303	6.9476	1.2405	2.9648	0.828	2.5937
gene4012_ASPM	2.2852	1.5273	0.4755	5.0706	0.7367	3.8826	4.3853	4.9681	10.5512	1.5374	0.7454	0.5682	0.5534	0.4785	2.3804	0.2673	0.8127	3.0702	2.1677	0.3459	1.9177	1.5664	2.8798	0.3072	0.7936	0.278	0.2694	2.6618	0.1425	0.0912	0.4572	1.3623	2.8442	0.4142	1.4187	0.8805	0.7908	0.3852	5.8611	4.9949	0.5391	0.2524	0.2483	0.3956	1.3484	1.7771	0.7344	0.2731	0.1835
gene20533_GGCT	22.6162	18.7816	28.8725	51.0649	36.0779	25.5774	45.8518	52.5425	22.5808	38.5888	35.2659	27.666	23.3999	35.9089	28.9798	10.5248	19.4183	25.451	18.2143	23.1056	28.7758	32.7836	19.6888	15.3603	20.4982	23.1138	27.5336	18.9744	15.8066	13.0996	13.2552	21.7895	37.3753	39.578	18.025	57.4159	22.1886	17.4792	46.4469	76.8226	24.8989	10.1032	15.5156	20.4427	14.2128	31.3405	18.4483	14.4237	20.595
gene29482_B4GALNT4	3.0043	0.1068	0.2423	0.2991	0.0809	0.6299	10.8469	0.926	0.4236	0.361	0.22	0.0568	7.331	1.2124	1.8784	0.2015	0.4152	7.7443	2.0619	0.9257	13.3737	0.1636	1.4617	0.1788	0.1639	0.0519	0.242	0.6551	0.2502	0.2042	0.0526	1.9989	0.3265	1.2399	0.4911	1.385	0.2966	0.9384	1.6564	0.11	0.1527	1.7763	0.6135	7.2246	0.4854	1.0032	0.1252	1.561	0.4915
gene60091_MUC4	17.9262	1.4678	0.608	0.2887	4.031	8.2235	0.0925	1.4842	3.1446	9.7002	12.5396	3.2552	25.7989	1.071	0.1226	0.6106	2.0361	5.1076	0.5798	4.9422	6.8857	0.7551	8.9039	0.4638	0.5031	0.1994	0.2636	0.7827	1.6462	3.1814	0.2331	1.7808	1.0561	2.6037	1.9861	12.6255	14.4005	2.9915	9.7586	0.8364	0.7561	2.5448	1.5666	8.5463	0.2093	0.323	0.9611	3.4168	12.0958
gene44982_CABYR	0.434	0.5758	0.3696	0.3124	0.2243	0.378	2.8073	13.8541	0.894	1.2298	0.3339	0.6915	1.0067	0.6589	2.5336	0.2618	0.4619	1.4107	0.1507	0.4889	1.4307	1.1226	2.1109	0.552	1.7583	0.1654	0.6784	0.1554	0.1758	0.161	0.3517	0.581	0.1917	0.8529	0.3551	2.5992	0.629	0.3345	8.6401	0.227	2.8453	0.387	0.3806	0.5544	1.0335	2.2445	3.0544	0.4392	1.0944
gene15057_CCNO	2.4697	0.4283	2.091	1.0514	0.4526	1.1949	0.5262	13.2414	1.0284	14.6427	2.2622	2.2817	2.8727	2.29	1.3374	0.9686	2.9172	1.6329	0.6943	0.8516	11.7965	8.5943	5.6402	7.7253	4.1234	1.9366	1.5417	0.7908	1.4981	0.2617	0.0306	0.2659	0.6051	1.1346	0.0608	3.573	0.3313	2.9319	1.2936	0.6765	0.2755	1.1766	1.259	2.8344	0.2828	0.1748	1.6553	8.1601	1.5843
gene15515_VCAN	38.422	8.4751	4.6021	7.3074	8.4458	25.9862	23.8773	15.5287	35.8356	18.5327	8.0339	10.2314	6.1393	29.5563	3.3781	12.679	21.8395	15.0227	8.1397	29.8432	8.1944	12.7135	16.8312	16.1713	17.758	8.1236	24.4994	9.2079	4.2613	7.1945	5.155	29.6175	20.4259	42.0154	39.2367	16.5382	53.9371	15.9119	39.3047	33.1343	7.9525	4.485	1.9604	18.3784	75.383	16.5147	28.2823	7.4678	10.9384
gene31331_PGM2L1	9.0197	3.0756	1.2489	12.3083	2.9344	2.5206	2.0174	20.6989	2.452	11.182	2.9236	6.4423	10.0581	4.0206	2.964	2.3264	5.7534	25.8807	2.7272	4.3235	4.875	5.8717	7.6428	2.4845	4.1604	4.4402	1.4671	1.4701	1.3906	0.9408	1.565	6.3025	1.9103	2.1055	8.4606	7.3378	2.4269	4.1886	6.6253	5.8826	3.099	0.6528	0.5675	1.8238	1.304	2.4545	2.0376	1.969	1.3561
gene17072_GMDS	6.5116	4.7959	7.7089	68.895	3.8641	5.2319	14.3789	7.4471	3.6977	9.8733	5.936	3.8908	10.3083	7.4466	4.3307	3.9822	4.9828	9.1548	27.0763	5.6697	8.3762	6.4901	8.7387	4.9125	3.1884	3.1423	5.878	41.7325	4.6064	2.7298	3.3948	8.4248	64.957	6.0825	9.0679	10.132	6.8273	11.5835	10.2574	9.3828	9.5746	4.0413	4.289	14.7817	3.9008	12.4986	8.3353	15.0814	8.4813
gene53526_CSAG3	0	0.1196	0.1031	0.0811	0.0216	5.2702	0.0196	15.5881	0.0235	0	0.0517	0	0	0	0	0	0	0	0.0234	0	0	0.0234	0	0	0.0226	0	0.1075	0	0.0981	0	0.0701	0.1416	0	11.1277	0.0347	0.2747	0.0988	0.0406	29.9193	0.0352	0	0.6044	0.2928	0.0722	6.4489	0.075	6.243	0.1555	0
gene5518_CENPA	3.4138	1.2374	1.2586	5.8588	0.9553	4.6271	6.4954	6.4474	5.1815	1.4897	0.6039	0.6621	0.806	0.5913	1.4373	0.2562	1.2011	7.2315	2.1946	0.9327	12.5392	1.1468	2.8762	0.3127	0.6493	0.5386	0.7593	2.6165	0.4227	0.2932	0.6081	2.081	6.9563	5.098	1.8513	0.9868	0.562	0.7162	4.3998	8.1046	0.4479	0.5491	0.4601	0.8087	2.4598	6.0581	1.8849	0.5353	0.3879
gene44572_SLC25A10	7.3614	3.0936	4.1007	15.9265	4.3177	4.2565	8.6743	5.63	5.4991	6.5339	4.3216	2.9295	5.2487	5.4485	4.7523	2.4399	3.8329	13.0604	6.5512	3.8188	17.7477	4.1909	8.2433	3.8097	3.3523	4.4127	5.8763	4.0444	2.343	1.6047	1.422	12.7915	16.4434	13.9715	3.8479	8.9384	2.6781	3.879	9.2476	14.1486	3.825	5.161	3.8432	6.5931	3.8694	8.5878	4.147	8.4124	4.1143
gene8953_KIF1A	0.0976	0.2722	0.0058	0	0.004	0.0236	4.5408	11.1364	0.0241	0.4462	1.2966	0.1215	9.4536	0.1776	0.3291	0.1642	0.0138	0.0199	0.0218	0.0159	12.9543	0.1262	0.0423	0.0435	0.1432	0.0258	0.0481	0.0035	0.0603	0.1008	0.0033	8.0001	0.0146	0.0077	0.1327	0.0532	0.0092	0.0264	4.186	0.0016	0.0367	0.0493	0.0239	6.7761	0.6168	0.6792	0.0017	0.0091	0.0156
gene4777_KCNK1	5.6692	4.6717	6.5324	8.5863	7.0663	9.3137	0.305	4.6863	2.4847	11.7793	14.7769	5.9917	16.9586	13.4601	10.6321	9.9748	7.9787	0.9801	15.61	8.2006	16.0523	10.9425	3.9427	12.4273	11.9441	5.7565	10.704	9.5379	4.1363	7.1825	2.2691	1.2666	6.7321	14.6998	8.034	10.5724	3.5356	9.684	8.0156	8.0533	11.789	0.7787	1.8239	9.9091	2.639	6.462	0.7872	7.7648	12.4579
gene55599_LGALS7B	2.4407	0.0578	0.3835	0.377	0.0365	1.0234	5.0108	0.2831	0.1591	8.5946	0.2188	0.5756	0.9206	8.7409	0.0259	0.0426	0.0838	14.3196	0.1975	0.3294	0.1928	0.0395	2.2694	0.2325	1.6051	0.1561	0.9454	0.1593	0.5308	0.1035	0	0.2394	0.0266	3.7133	0.2057	1.3939	0	0.6859	3.1663	0.1784	0.3663	0.219	0.4333	0.2077	0.1448	16.0379	0.4002	0.263	3.6769
gene26974_PTGES	11.692	4.0402	3.7354	1.237	5.0483	7.3465	0.3207	3.827	4.5451	8.2932	8.07	7.0616	3.3187	3.5774	2.2642	2.2144	5.7393	10.113	7.2061	6.5417	0.5754	3.6497	8.3851	4.1494	2.3788	1.2419	3.2656	3.0519	3.7621	2.6385	0.9093	3.6899	2.2298	10.7058	11.0157	8.7971	5.8429	4.1524	1.8665	1.8087	2.2336	2.8843	4.0468	2.7676	103.49	111.479	5.0088	2.9996	4.9639
gene7223_PROC	0.4723	0.1403	0.1494	0.2154	0.2188	0.2169	0.019	0.8896	0.7727	0.495	1.4871	0.4658	0.0692	1.032	1.0491	0.1703	0.3231	0.7643	0.4174	0.0823	0.2478	0.1693	1.3801	0.1062	1.5173	0.1672	0.8205	0.0546	0.2085	0.0887	0.1438	0.2128	0.3646	0.233	0.1343	0.3471	0.1313	1.4498	4.7983	0.8579	0.2283	0.4327	0.2122	0.2722	0.9512	0.0996	1.0155	2.6107	0.1818
gene39505_KIF23	3.7377	2.1121	1.7245	7.4072	1.8443	7.3893	19.037	10.0419	10.2871	1.9877	1.3346	1.0677	1.3315	1.0569	2.5092	0.6143	1.5831	7.9797	2.8055	1.3239	11.4642	2.1228	3.9281	1.0478	1.1658	1.2598	1.304	3.2005	0.6838	0.5169	0.9158	3.4106	5.295	8.6933	2.903	1.9644	1.4067	1.2205	6.3809	11.11	1.3681	1.4596	1.9139	1.4555	3.9257	14.3938	1.9436	1.0571	1.0542
gene1008_GJB3	0.5207	0.6704	0.1814	4.1243	0.6011	4.6744	0.0216	0.2661	0.3795	0.7133	0.2182	0.3224	2.4585	1.0277	0.0505	0.1108	1.9169	0.1725	10.165	0.1696	0.3449	0.1714	0.9128	0.0403	0.3481	0.1692	3.0513	4.4842	0.2877	0.0674	0.1028	1.4941	3.9445	12.5112	1.0832	0.1783	0.5255	3.4879	1.2842	11.897	0.1372	0.6808	0.3624	7.8341	0.6384	19.1617	0.1101	3.472	3.1586
gene1116_RHBDL2	5.7382	0.8218	1.2483	2.811	1.1485	2.9844	1.5506	2.3808	2.081	4.2663	4.0663	2.497	2.9653	2.4762	3.8491	1.2109	3.0002	4.8026	3.9714	2.1749	1.4933	1.3245	1.6453	1.1099	3.6782	1.4366	1.4681	1.1328	1.2637	0.7274	0.3235	2.0335	3.0323	2.6932	2.3953	5.7453	0.9762	3.1789	1.7942	5.3239	2.9259	0.4913	0.5345	2.9072	1.3236	1.9317	1.1335	6.0365	1.7059
gene15984_LMNB1	12.3545	6.88	5.4469	21.0729	5.8136	16.5747	25.974	19.7515	16.7873	10.4306	5.8826	4.6622	6.4638	3.5543	8.5372	4.4582	5.5199	10.3218	8.5792	4.6889	34.3881	13.5874	11.2017	4.0165	7.1883	3.4289	5.2932	9.301	3.7878	2.0532	3.8761	10.7313	12.8052	15.7006	11.1599	7.5979	5.882	5.4461	16.2567	28.8333	6.1935	1.6261	4.3618	5.011	8.1276	9.3758	5.4154	3.3637	3.9305
gene59716_MUC4	17.2015	1.4769	0.6728	0.2909	3.8823	8.2255	0.0987	1.5107	3.1129	9.2729	12.4083	3.3864	24.5983	1.1289	0.1274	0.6015	2.074	5.1228	0.5811	4.9441	6.8119	0.7479	9.1363	0.4869	0.5292	0.2043	0.2771	0.8292	1.6885	3.1026	0.2368	1.7645	1.1238	2.7164	2.0709	12.2727	14.0656	3.0928	9.5781	0.8374	0.7345	2.7056	1.632	9.3921	0.2482	0.3319	0.9756	3.4641	11.9012
gene42085_CDT1	1.7502	0.9372	1.0111	7.7097	0.7725	3.2188	8.5355	13.3326	3.4461	2.8007	0.9684	0.723	1.6919	2.0978	1.2042	0.3818	0.9913	4.7609	1.5599	1.3042	6.9989	2.307	4.2116	1.1179	1.0355	0.4467	1.7067	3.1008	0.4874	0.3227	0.5144	2.7513	5.2623	5.1316	1.34	1.4799	0.5262	0.9489	2.3887	6.8544	0.7625	0.6478	0.9922	2.1681	1.8049	7.1062	1.8943	0.7716	1.0659
gene8948_GPR35	4.163	0.5793	0.6236	18.1477	1.1973	3.4651	0.8806	1.8366	0.4066	0.9247	0.9632	0.7071	4.5429	1.9778	0.9762	0.6695	1.3835	4.1581	23.2807	0.8255	0.4642	1.9261	0.6979	0.4204	1.2545	0.7209	1.3079	9.1631	0.6717	0.3731	0.9491	1.1609	17.4339	0.9124	1.3458	1.9039	0.8213	6.9504	22.6129	2.0049	0.5106	1.4459	1.6062	3.3695	0.7494	0.6043	4.8074	24.7844	0.4448
gene55598_LGALS7	2.4219	0.0573	0.3805	0.3741	0.0362	1.081	5.4003	0.281	0.1579	8.388	0.2171	0.5711	0.9135	8.7892	0.0257	0.0422	0.0831	13.7787	0.1959	0.2451	0.1913	0.0392	2.2883	0.2307	1.479	0.1549	0.9381	0.1581	0.5267	0.1027	0	0.2376	0.0264	3.6289	0.2041	1.3477	0	0.7147	3.2291	0.177	0.3635	0.2173	0.43	0.2061	0.1437	15.82	0.3971	0.261	3.6486
gene45059_DSG2	53.7898	10.5148	4.7916	70.5547	13.0661	19.1559	30.8657	5.4346	16.5589	9.7441	13.892	10.6032	34.4145	4.8269	22.4331	14.6276	18.2045	23.1157	33.3341	21.644	14.7782	7.2777	24.141	8.9825	5.2894	9.8008	11.2913	21.68	4.8495	7.5327	4.162	33.5525	21.2948	30.7155	20.6634	4.0318	6.7909	8.9661	69.8458	79.7586	10.1519	0.85	2.0068	21.5551	4.6427	98.3683	9.0952	10.2587	8.0875
gene50259_S100B	1.4681	4.0022	16.8704	1.3693	3.0442	3.2683	2.7992	1.4526	3.8324	1.1149	3.7682	3.3858	6.4747	5.5019	1.6421	5.5384	19.9577	1.3164	2.5248	1.7915	0.535	2.6839	4.3552	4.4794	3.58	1.4723	59.1955	2.0512	6.6572	8.3351	4.6292	9.0473	2.1489	6.994	9.8625	3.5544	2.2076	2.0099	2.2908	28.8337	6.5051	2.9577	15.336	9.8343	2.6997	1.2805	3.2321	5.138	16.434
gene59018_MUC4	16.8759	1.4581	0.662	0.292	3.8337	8.0649	0.0956	1.4999	3.0809	9.1217	12.2321	3.321	24.244	1.1193	0.1266	0.5962	2.0338	5.0287	0.5689	4.8242	6.7133	0.7405	8.9367	0.4825	0.5269	0.2006	0.276	0.8154	1.6875	3.0759	0.2303	1.7497	1.1015	2.6973	2.0318	11.9705	13.8365	3.061	9.411	0.8291	0.7314	2.683	1.6014	9.3047	0.2482	0.3319	0.9751	3.3673	11.8136
gene34678_KNTC1	4.1965	4.4565	2.2478	11.1715	3.156	7.2543	12.8132	9.6634	8.7796	8.1701	2.1776	3.6145	1.8915	3.2417	3.478	2.2036	3.2464	4.772	3.3361	1.9707	11.4386	3.0036	5.1534	2.2868	3.7621	2.1225	3.304	3.816	2.2804	1.5782	2.9291	4.2912	5.4139	6.2914	5.8372	3.056	4.8844	4.3242	9.7379	8.2509	2.174	3.1883	5.4797	2.4774	2.8846	9.7403	6.2813	1.7911	1.6739
gene11683_EEF1AKMT4	2.7682	1.7686	3.7213	4.3689	2.1588	6.5967	6.1108	10.6634	2.2741	3.507	3.7626	1.1162	7.9907	3.0856	3.6769	0.8831	1.5684	6.0002	3.2965	3.0412	7.9247	2.6785	2.9073	1.3407	1.2954	2.2698	3.1455	2.7887	1.7958	1.903	1.4086	3.8357	5.839	13.1214	2.3041	3.7609	2.5155	2.3423	3.7968	8.8157	2.2237	1.4682	2.067	3.0287	6.6896	12.0259	5.8943	1.3972	1.8422
gene15129_DEPDC1B	3.973	1.1053	0.9718	2.4267	0.6753	3.4593	8.0554	2.3621	4.9132	1.2594	0.5163	0.5856	0.8084	0.3478	1.5368	0.3379	0.5456	4.4147	1.6473	0.8043	9.6995	1.8732	1.8173	0.3311	0.5754	0.2858	0.5105	2.1331	0.3375	0.1685	0.5967	1.402	3.7717	5.7012	1.9073	0.7782	0.4761	0.6071	3.8775	6.5288	0.6776	0.1708	0.3023	0.7359	1.2668	3.3859	0.7172	0.3412	0.3453
gene44010_VMP1	73.5253	52.674	50.9836	77.4917	62.1343	80.2248	69.6816	72.4021	104.138	98.5838	97.0274	157.08	70.1558	126.264	51.8184	72.7683	64.7986	82.7438	50.3865	45.1135	68.9238	44.1782	64.6199	58.3953	63.0396	46.137	61.7677	36.0613	44.64	51.9953	38.8837	71.6511	45.0269	59.9299	54.0346	136.596	50.013	58.0123	97.0157	68.9893	60.432	71.4984	31.6199	97.9782	62.1087	60.9814	44.9605	42.0746	59.3511
gene39389_PCLAF	3.4317	4.679	3.869	11.5363	3.473	8.0689	19.7937	14.3244	10.1099	3.1781	2.9631	1.769	3.5414	3.1131	4.1193	1.3419	2.4161	13.7124	3.6281	2.554	13.8496	3.1	6.2468	1.9798	1.9733	1.9229	3.0356	4.1452	1.6239	0.9373	1.8275	5.3965	6.6073	17.6002	4.8177	3.4992	1.8913	3.1277	8.4043	14.5967	2.9364	2.5948	2.3454	4.2849	3.6084	10.0001	2.7351	1.9512	1.3039
gene849_SMPDL3B	8.1935	13.8302	19.7716	4.4379	4.9569	6.0809	2.8081	3.8253	12.0115	14.179	10.9292	12.2484	24.352	35.5478	10.9881	7.688	11.8981	5.2082	4.4728	4.373	3.6564	9.6085	4.7792	19.941	5.5125	3.9435	10.202	4.4803	5.2814	12.692	2.5953	10.1421	4.1714	2.7292	26.2849	21.5613	6.0807	9.4615	10.7693	5.465	7.9629	2.0594	6.6938	18.4249	2.7329	1.1108	6.6044	2.9649	13.5311
gene3161_SLC50A1	21.0291	10.4858	35.1253	25.4516	18.1371	29.1672	10.691	21.934	16.7511	20.1054	50.3987	10.6087	15.8242	30.9742	39.7786	18.3937	11.2705	22.1251	12.4084	26.5185	10.1767	54.0915	19.6508	20.3204	9.3217	23.111	15.5045	12.2696	13.5582	19.1287	8.3362	29.2087	26.5285	12.5437	21.3979	58.3342	14.0911	16.3053	21.6779	20.4956	27.947	10.3755	17.33	41.6101	18.3697	27.2646	37.0148	12.806	17.1637
gene41708_CDH1	93.1408	21.6211	33.6146	100.585	37.471	56.1742	16.989	51.1374	3.5473	96.2882	91.4524	20.0322	56.6095	64.7814	391.766	68.1962	59.0888	108.701	56.6738	31.4512	22.3297	71.4373	73.9331	50.5144	56.0703	60.5313	49.1847	30.0114	34.8866	30.1339	19.8266	51.4432	74.6495	50.714	26.2553	94.393	18.5953	57.9812	53.2517	86.3564	71.3483	5.373	13.1643	25.9609	8.4197	123.613	26.8234	21.4162	40.3619
gene11858_LRRC15	9.6066	0.5437	0.1685	0.068	0.7493	2.4023	0.043	1.6675	2.0466	2.5555	1.0612	2.8735	0.5563	2.6057	0.1094	2.0655	2.2278	0.3652	0.3034	9.3301	1.8889	3.9701	0.7236	0.6061	1.6891	0.1583	7.4482	0.8279	0.441	0.5422	0.1739	3.2472	2.4013	2.4065	10.3896	3.3475	7.5349	3.9552	1.8905	1.168	0.3335	3.0787	0.7695	6.9978	10.9522	2.4077	5.9429	0.4484	1.9288
gene46335_EPHX3	7.5393	0.9096	1.1341	0.1439	3.1481	6.2185	1.8457	2.0056	1.2419	4.222	4.0059	2.63	15.546	5.1674	2.6533	3.1723	2.0114	0.1992	0.3212	4.753	4.704	6.4373	4.3982	3.3789	2.4865	6.3256	6.1528	0.2675	2.1236	2.0643	0.5673	3.9435	0.3	1.7565	3.7852	12.7526	0.8222	2.7443	1.3229	7.2867	2.2715	2.6337	1.7216	3.1317	0.823	8.4651	0.7914	1.4922	5.4261
gene24892_RHPN1	8.2287	2.7731	5.8518	13.789	3.827	3.9003	3.747	4.8736	5.0888	19.8027	24.7665	6.4727	15.4318	17.7549	11.3368	4.4498	5.9536	6.6275	5.3783	2.5287	8.2432	29.255	6.6986	4.0207	4.7468	9.5359	5.2071	2.8125	9.6114	5.7217	1.5908	5.7441	3.6987	1.4681	3.0873	28.7374	2.9459	11.3342	5.8294	11.3549	6.4976	14.5422	8.9762	11.119	3.13	1.8418	6.7906	12.6765	8.9335
gene46903_WDR62	5.402	0.889	0.3689	1.1544	0.5592	1.9888	2.9415	8.1893	5.025	1.5618	0.3212	1.0979	0.6016	2.2062	0.5083	1.2871	0.5292	1.7334	0.7632	0.6802	6.3644	8.7665	1.4701	1.521	0.4786	1.8365	0.8794	1.5962	0.5623	2.0232	0.662	3.3836	2.0501	2.2141	2.3857	0.9377	0.4692	0.6443	2.5702	3.7532	0.4926	1.1469	0.8823	0.8812	1.4016	3.0593	1.2463	0.8093	0.794
gene18210_SRPK1	20.1811	10.5451	9.8589	54.3395	10.5456	18.7645	29.0378	15.2307	22.8122	24.3309	18.4227	9.7861	17.8086	8.9797	12.4401	11.2507	12.5905	14.781	27.1676	11.9487	14.0324	17.0181	17.3556	11.1675	9.0445	10.0531	9.7576	29.4379	6.9827	8.9981	6.6975	17.8452	40.5328	14.7716	15.333	23.2278	9.8006	19.7721	30.5374	31.0446	11.8215	3.4968	5.9373	10.0916	8.3678	20.5128	6.3763	10.7105	7.1719
gene11150_PLOD2	28.8345	7.8351	4.3204	61.6403	7.8674	29.9113	22.8508	31.4799	83.9225	14.4962	5.2288	8.9374	17.5309	5.5197	11.1359	8.1426	21.6921	34.8976	11.4265	19.1702	31.7802	8.7122	8.1541	5.9438	13.0521	3.384	13.9903	8.4198	3.831	2.7323	4.1266	34.8643	36.6628	34.5823	45.2173	10.8053	25.6333	7.7568	9.7686	50.3676	3.3166	2.6002	3.0047	9.3174	65.752	22.6207	15.5815	3.8424	4.7692
gene19749_RGS17	9.8185	0.169	0.7796	0.2712	1.0916	1.272	0.3082	2.0455	0.6432	5.7675	0.7827	3.1187	2.6003	0.695	3.1856	0.5419	1.6286	0.1244	0.2174	1.2182	3.2002	3.4118	1.4733	0.2559	0.7231	0.1476	0.688	0.0329	0.4565	0.0475	0.0713	2.9379	0.2013	0.2516	0.5156	2.1887	0.575	0.8141	2.5416	6.8645	2.7609	0.1193	0.0852	2.7237	0.5479	0.2835	0.7201	0.1018	2.4447
gene57833_MUC4	16.6666	1.3894	0.6304	0.2886	3.7822	7.7585	0.0945	1.4739	3.0289	8.9191	12.019	3.1516	23.8528	1.079	0.1225	0.5867	1.9822	4.8886	0.565	4.66	6.6101	0.7255	8.6366	0.4593	0.4958	0.1981	0.2668	0.7844	1.6559	3.0627	0.2229	1.7414	1.0565	2.6306	1.9599	11.843	13.5996	2.966	9.333	0.8213	0.7321	2.5953	1.4837	8.6045	0.2391	0.3249	0.9589	3.2679	11.8976
gene47162_PAFAH1B3	6.9467	4.1467	6.165	8.8505	5.4002	7.4755	12.0886	14.9868	15.2445	8.5718	4.5726	4.7769	11.6873	10.0918	6.9052	3.8533	7.4088	29.3171	5.2791	8.6068	23.6362	12.8973	5.6414	6.6377	4.8191	5.3334	6.2648	7.8187	3.7813	2.849	2.2995	6.377	10.7555	10.0774	7.0101	17.2159	3.481	6.5974	20.9711	17.1614	8.537	7.6513	6.7045	10.1369	8.8085	12.9985	10.9573	3.9218	10.2151
gene1694_AK4	12.2668	1.9441	0.632	3.883	0.5697	1.3374	6.2983	12.1745	14.6729	4.2886	0.8511	2.6421	8.8107	2.7711	0.8747	1.2439	3.2425	2.6373	1.4925	3.8844	5.021	0.6474	2.3226	0.6516	0.7088	0.1415	1.2499	0.8976	0.8073	0.4476	1.2248	4.0754	8.428	7.0771	2.4074	1.6672	2.6863	1.772	2.3876	16.9527	4.1005	0.2584	0.7424	0.8195	5.024	23.4593	0.7663	2.2787	1.1488
gene32368_GLB1L2	4.1554	1.5951	5.9715	3.9227	2.6454	2.2554	9.4073	4.7776	2.0802	7.5185	2.132	5.5989	4.7928	10.6922	6.8592	4.5769	5.4601	6.2115	5.4155	4.2397	5.3531	6.6144	8.7351	6.0898	6.0264	11.3127	5.9161	4.4777	3.0399	2.7937	0.4988	3.3294	5.9977	2.1178	1.8363	12.3021	1.9077	4.6807	4.1531	7.2168	10.443	2.169	3.3475	8.6164	1.1095	2.576	0.7127	3.3854	4.0182
gene21764_ACHE	3.7502	0.6922	1.0062	6.1093	2.0985	0.4608	0.3193	0.8665	2.1912	5.7247	0.6768	2.4611	8.3084	7.6877	11.9398	1.1164	4.5918	1.0573	1.5794	2.4933	0.3091	12.8203	2.2027	3.2804	3.4677	12.8504	4.7946	0.577	3.0853	2.7083	0.9164	1.7314	1.4449	0.6634	1.8126	10.2418	1.2454	2.575	1.5762	0.1571	4.6612	1.6975	4.7063	1.4198	0.346	1.8057	1.3182	5.9356	3.3214
gene27365_AKR1C3	5.4979	8.241	22.8854	13.2061	14.9724	15.0011	1.0649	214.6	2.1855	3.8137	43.7151	10.3314	4.478	11.3599	18.3408	7.083	4.2808	54.6613	67.7277	5.1268	0.5073	6.6036	20.6365	8.0931	23.6357	4.8979	26.5015	11.2643	5.4338	8.0184	2.6313	2.8481	18.5028	91.3095	11.7759	6.2029	7.241	15.3996	707.341	20.3915	6.8052	9.0532	8.7253	33.9076	134.169	1.839	53.0755	19.0171	9.7029
gene28667_LIPM	1.4791	1.6329	1.8944	1.8091	4.0602	1.8042	0.3246	2.2225	0.525	1.5376	3.1179	3.0235	0.489	3.9447	0.6144	1.6063	2.2246	2.5826	3.0658	0.6265	0.5164	2.6256	1.8129	1.4582	1.3529	2.95	2.9243	4.0814	0.6387	0.9484	0.2392	2.1892	4.0217	1.1967	2.1762	1.8535	1.2975	1.7093	2.5126	4.7278	1.67	0.2947	2.8354	2.3996	0.8692	1.0728	1.0252	2.5574	2.3164
gene51427_ADM2	1.5095	0.4109	0.7437	1.8319	0.9725	2.2677	5.2542	2.8561	1.4193	2.0927	2.6664	2.4483	1.5872	1.1592	2.2759	0.5784	1.4522	1.1616	1.9306	1.0874	1.2791	2.669	2.6259	0.921	11.219	0.2081	0.9141	0.5421	1.3311	0.5959	0.2445	2.0538	1.7897	0.5501	1.8021	1.8516	0.7905	3.205	2.4531	2.9187	3.6701	1.0012	1.745	3.1787	1.103	0.66	4.3463	4.7006	2.3433
gene9761_COL7A1	6.183	0.9338	0.9373	1.052	0.5312	1.9842	27.1592	2.2645	3.0951	24.743	1.6321	1.0666	1.1209	1.5254	0.2318	1.1233	2.9076	1.1302	1.6171	0.5697	2.4758	0.2125	2.1488	0.5704	1.6569	0.4174	18.4058	1.6456	1.1893	0.3634	0.9972	2.2293	2.6591	13.2018	2.0904	1.2713	2.5559	3.1506	1.3745	1.7074	0.5335	3.1009	1.446	4.5532	21.5992	45.2873	2.3795	18.6007	1.9943
gene48757_E2F1	4.4134	2.3489	1.773	6.1941	2.31	6.0478	20.0512	12.0266	6.859	6.0717	1.7536	1.8136	1.713	4.0984	5.4378	0.3381	1.7426	7.1578	2.4266	1.4401	57.5002	5.1693	4.346	1.635	2.2832	1.5637	1.698	2.6024	0.9471	0.8874	1.0865	3.7823	5.1738	4.0899	2.8999	2.7164	1.2166	1.9582	5.8198	12.1831	1.9013	2.1947	2.4578	2.5756	2.8741	9.7256	2.8517	1.5167	1.3769
gene11902_MUC4	16.625	1.38	0.6112	0.2873	3.7219	7.787	0.0944	1.4516	2.9797	8.7844	11.7109	3.1275	23.7665	1.0675	0.1179	0.6123	1.9344	4.7268	0.5522	4.5582	6.414	0.7145	8.4651	0.4538	0.49	0.1934	0.2626	0.7761	1.6495	3.0444	0.2221	1.7534	1.0326	2.5944	1.9196	11.657	13.3787	2.932	9.2334	0.8198	0.7153	2.5612	1.4566	8.4269	0.2392	0.323	0.9697	3.2202	11.9322
gene32316_ST14	39.4431	18.17	19.9793	110.344	20.0378	31.8184	60.1491	45.813	7.3712	25.4593	32.5161	23.431	56.3608	36.0656	18.5223	17.5993	47.7734	39.0494	57.6138	34.4997	73.1908	27.4741	38.9042	17.9156	45.6753	28.948	34.1275	36.4034	19.701	15.8056	18.5092	60.6648	60.8622	27.3059	22.7085	58.6927	15.3625	39.751	34.9251	105.304	32.9941	12.4484	12.6988	64.815	22.1024	33.5254	27.2899	30.0593	37.9054
gene53565_SLC6A8	4.512	2.5231	1.3563	29.1355	1.4955	2.0235	12.3345	22.2998	29.2436	6.9148	2.1368	1.7654	12.0355	2.5335	3.8695	2.3357	3.2364	5.4097	33.2989	6.9896	5.693	1.974	6.0497	2.2969	3.2143	3.2377	4.8493	10.8759	1.7735	1.4296	1.6084	4.289	56.3925	38.6323	5.8188	3.7414	2.4384	2.1502	0.8657	2.0933	1.4307	1.9183	1.8626	3.1478	10.4886	67.8876	3.386	4.96	4.166
gene51719_MAP7D2	1.637	0.7778	0.3561	3.0273	1.3151	3.7057	13.2931	0.8734	2.5483	5.3306	1.4408	0.8935	2.2419	0.3922	1.0383	1.4839	4.6928	1.0039	2.2878	2.5387	0.1217	1.6811	1.8521	1.1009	2.7375	0.2673	0.7211	0.6587	0.1994	0.6678	0.0926	0.4189	0.9653	0.0913	0.1271	2.3841	0.1105	0.6595	1.3178	0.4217	0.3602	0.125	5.0817	1.2335	0.551	0.6133	1.2153	0.5532	1.6572
gene37183_CCDC198	0.0458	0.0168	0.0254	0.3891	0.2389	0.0288	0.029	0.0137	0.0811	0.8649	0.6177	0.0349	0.0071	0.1866	0.0226	0.378	0.0244	0.0053	0.023	0.03	0.0281	2.3696	0.0213	0.0135	0.217	0.0738	0.0106	0.0093	0.0145	0.0151	0.0216	0.0155	0.0155	0.0041	0.0043	0	0.0182	0.5541	1.9588	0.7791	0.0291	0.17	4.3524	1.565	0.0492	0.0277	0.0157	19.8372	0.0154
gene60_PLEKHN1	2.0734	0.8213	0.5756	0.9813	0.8919	0.7659	0.111	0.5195	1.4716	3.8293	2.3684	1.3734	3.0279	2.9393	1.557	1.0412	1.9177	1.0203	1.6756	1.2909	0.4332	2.1472	2.6547	1.584	0.671	3.0253	1.0108	1.2853	0.9014	1.3921	0.452	1.7071	1.3507	1.3053	2.2724	4.5943	0.9607	1.9641	1.3726	2.4551	1.4964	2.4377	2.6266	4.8698	1.6845	9.4335	2.0814	5.6555	1.404
gene8650_SERPINE2	7.4206	4.3229	6.9252	50.4127	3.8075	15.0618	3.2469	8.7027	34.9206	36.43	4.3916	9.3354	3.1024	5.6154	0.891	3.383	7.5343	2.8121	22.834	19.1602	3.0863	7.5816	15.2386	6.7011	6.8082	1.9045	11.5642	19.7091	5.4332	3.4715	3.5431	10.2883	30.8768	52.4039	13.9345	6.6694	19.0644	10.4583	3.3517	7.7547	1.8719	8.7751	7.1429	2.8634	28.6377	14.5884	16.8939	4.8705	9.8771
gene8798_NGEF	2.4859	0.2791	0.1658	3.7681	0.943	1.1135	0.7544	1.3089	4.504	1.3086	0.234	0.0784	1.7206	3.1921	3.04	0.6389	0.4358	0.3063	9.6353	0.6179	2.3419	1.5264	0.6907	0.7599	0.5451	0.087	0.1945	4.0858	0.1528	0.0872	0.0352	1.4547	5.303	1.0074	0.3624	1.0887	0.1676	0.8102	7.1179	4.1534	0.861	0.2739	0.2668	1.9951	0.502	1.9592	0.6609	5.8378	0.3047
gene28779_CYP2C18	0.402	1.3943	0.4258	0.1784	1.3949	1.8574	0.0465	0.1701	0.1912	0.0496	0.657	0.048	0.0776	0.7156	0.7613	0.3666	0.1846	11.9397	0.7038	0.1154	1.0616	0.3244	1.0994	0.81	1.1019	0.125	1.2377	0.8613	0.2458	0.1451	0.777	0.2397	0.5219	0.7886	1.0885	0.1861	0.845	1.0301	0.499	0.9587	0.1534	0.3107	2.1568	1.1547	0.029	0.1904	0	10.2963	0.4389
gene3271_FCRL5	3.344	4.0127	2.0892	2.9111	1.8631	7.8474	0.4356	4.441	0.9725	0.4071	0.3704	0.6616	0.4978	0.6097	0.0344	1.4215	1.6937	1.2761	0.9241	1.9427	3.0627	0.4886	2.5	0.8669	3.2718	0.1559	1.7916	5.574	3.0389	1.2705	2.1387	1.8119	2.1604	2.4646	11.6558	1.1424	12.111	5.1447	0.251	0.5573	0.5924	3.1113	8.2029	0.3673	0.7942	2.4271	19.4167	1.0946	1.8262
gene51686_NHS	1.1028	1.2466	1.51	0.8945	0.5888	1.4429	0.2781	2.7909	1.1144	8.1793	1.3241	2.9572	3.3797	3.2234	5.5625	8.9167	1.3198	0.2848	1.9594	1.0909	2.5975	2.2938	1.6164	4.1351	5.0736	2.1903	1.5709	0.4535	2.2767	1.7317	0.4382	1.1523	0.6717	1.3419	2.0365	1.4818	1.4338	4.7441	11.7604	5.1941	5.7828	0.9005	2.2322	1.8227	1.1782	2.8777	1.142	5.9277	1.8973
gene31853_POU2AF1	9.8551	8.7898	9.7781	4.1426	6.2202	17.1902	0.9442	10.4076	1.6609	2.1853	1.1417	2.2126	1.1909	3.2702	0.1611	4.781	6.087	2.8856	2.4999	6.8904	11.612	2.4812	7.9126	2.6771	8.1069	0.6765	7.1683	14.5321	15.4707	5.2059	6.4682	6.6198	4.3296	8.5817	25.5613	5.0726	27.8926	13.2569	0.7749	1.0513	2.7639	6.281	28.588	0.722	1.2431	5.3841	40.8947	10.3674	5.9522
gene48564_CST4	0.4007	0.0784	0.0237	0.7906	0.8662	1.1872	0.045	0.619	0.135	4.9437	0.2078	1.6923	0.1315	2.3987	0	1.2711	5.6569	0.687	5.1181	0.0838	0.4906	1.5013	1.5399	1.0411	2.256	1.3501	14.9015	1.4702	1.0129	0.7493	0.0804	0.0181	0.1083	0.0191	1.0368	2.0856	0.1134	0.5818	3.6005	0.3027	0.0226	1.4985	0.5461	0.7627	0.0327	0.043	0.9295	4.9525	0.1199
gene30688_GLYATL2	0.0849	0.0089	0.1289	0.0422	0	0.0203	0.4091	0.4072	0.0736	22.1937	0.0405	0.0591	13.2901	0.7304	0.0319	0.0787	0.2195	0	0.0487	0.0381	1.4261	0.4019	2.1209	0.0287	0.2709	0.024	0.1009	0.0098	0.0409	0	0	0.0574	0.041	1.3265	9.7536	0.1102	0.0515	0.1374	0.0452	0.0916	0	0	0.2671	0.0753	0.0297	0	0.0285	0.0709	0.0436
gene4914_EXO1	2.5596	0.7387	0.4534	3.9451	0.8192	2.6051	12.1125	3.7332	5.5434	1.0506	0.5302	0.4749	0.5227	0.643	1.7582	0.2076	0.5324	3.5001	1.6107	0.7362	5.4346	1.5181	1.5687	0.1855	0.5139	0.3171	0.6663	2.053	0.25	0.1785	0.394	0.9907	2.6921	4.2569	1.2158	1.1303	0.3952	0.6132	1.7156	5.0097	0.4823	0.4235	0.3659	0.7854	1.6189	4.4215	0.9758	0.345	0.4545
gene24643_ATAD2	9.3171	5.2918	3.8574	26.0412	4.2909	14.3795	29.1171	16.9933	14.7475	7.009	6.8481	3.9505	10.597	2.9993	8.5595	2.3025	3.9099	12.0831	6.047	2.4998	17.7488	13.7015	10.1842	4.2707	4.6124	6.1895	2.5961	4.1303	2.6009	2.5468	2.9965	8.1053	6.6545	11.1806	7.8913	6.4111	3.9805	4.3856	9.5992	13.827	4.9455	1.8228	2.1558	2.2085	4.3128	10.0509	3.7165	1.6872	1.6937
gene4274_CR2	1.3638	2.3605	5.6663	0.1221	1.1023	0.9774	0.0163	1.5924	0.259	0.3042	2.3381	0.8309	0.5655	0.7207	6.3902	2.3904	1.3691	0.1199	0.4658	3.4296	0.9711	3.0338	1.448	3.1131	2.7701	0.163	2.9348	1.2409	7.4094	0.3816	4.3124	1.5851	0.134	2.63	2.2923	1.9232	12.9567	3.7962	0.9472	0.1279	2.7778	3.7649	10.6626	0.0555	0.3617	0.4166	1.7491	0.1131	0.8426
gene40415_PRSS22	9.6486	2.5291	9.0659	27.9237	2.9133	9.4879	0.7746	3.4653	0.5223	11.9584	12.8934	9.7793	5.867	13.1066	12.9716	4.6431	13.4315	11.6854	5.9489	3.1087	5.8365	8.099	7.5431	8.4622	3.2756	9.4344	5.8617	2.2895	5.3965	5.0223	1.8475	8.762	18.5849	17.5555	2.6258	21.692	3.0633	15.6735	6.9718	7.8742	6.2915	6.4375	4.2448	19.0237	2.6931	29.3632	4.5864	31.3222	11.6055
gene8685_CCL20	7.6641	13.194	7.8042	152.109	26.9481	6.1519	2.6079	2.7909	4.2631	1.0318	2.188	4.5406	2.9712	2.8218	0.3388	3.6249	63.0566	7.0831	7.7122	4.9764	8.3507	12.8207	3.1382	4.097	73.5619	0.511	13.2703	6.1655	2.8639	2.0547	6.5254	5.1794	4.2434	28.9585	124.405	2.7238	11.991	6.432	0.4364	3.1692	5.5514	2.2821	36.4148	22.15	23.9633	21.7202	2.2543	3.2494	19.8917
gene33611_TIMELESS	5.4426	3.7178	3.0055	8.6774	3.5298	8.6131	15.8348	13.4431	9.5028	5.7457	3.6249	4.8219	2.0096	4.2546	7.2516	2.7203	6.1397	26.1039	2.9094	2.9236	30.3678	9.0915	5.1077	3.5539	4.1779	2.7124	5.0486	3.9962	2.8993	2.0892	3.0072	5.3569	7.5506	11.1956	4.6719	5.8309	4.2584	4.894	9.4614	10.6835	3.9002	3.6789	3.9248	3.8381	4.0415	10.4137	4.9338	4.6689	4.2211
gene19553_PERP	100.027	13.8823	22.2327	251.968	20.0773	52.7839	145.202	32.8534	3.6938	53.1334	29.8076	33.4839	25.3159	23.1334	25.385	19.2909	32.2691	41.8516	111.688	22.6167	51.7682	24.5207	29.9193	17.3472	36.9794	67.2026	39.3298	59.8084	11.8204	12.3254	5.7974	25.2957	33.3508	184.304	20.4466	23.6617	8.4415	17.7196	66.4487	74.6118	12.563	2.3359	4.9893	12.9059	9.629	125.639	9.3979	19.6603	18.153
gene55461_PRSS22	10.4177	2.517	8.8429	30.4815	3.2974	9.1712	0.6559	3.9037	0.5824	11.6384	12.683	9.498	6.278	13.0394	13.6804	4.8154	12.4671	10.1518	5.3485	3.2101	5.5573	7.4192	8.4273	7.7605	3.2173	10.2248	6.0689	2.3676	5.7192	5.4697	1.6914	8.4912	20.8314	15.9601	2.4092	21.5728	3.3648	14.2479	7.4901	8.5879	6.2407	6.8278	4.5771	19.4446	2.632	29.34	4.6478	35.3807	12.2161
gene32531_GAPDH	688.985	384.831	347.549	1041.23	380.246	482.693	1267.89	1184.24	803.644	322.37	254.387	258.555	386.287	471.335	376.513	244.448	466.088	710.087	340.246	641.062	1033.76	229.481	441.029	243.908	197.351	182.102	493.215	450.562	214.578	161.929	233.816	550.313	1086.81	1262.73	458.113	481.649	335.425	440.836	327.881	1434.36	319.507	324.753	371.908	612.261	2389.44	2874.6	704.664	351.636	641.729
gene51362_GTSE1	4.427	1.3898	0.6925	5.6599	0.97	5.2732	6.6736	5.3662	7.1511	1.7303	0.4597	0.6299	0.7954	0.6505	1.1762	0.4334	0.7841	6.1739	1.3161	0.8247	7.7546	1.3946	2.4818	0.4351	0.7341	0.4612	0.7999	2.2598	0.3703	0.2436	0.7197	2.0003	4.4053	4.803	1.9682	1.2557	0.6791	0.822	2.9985	7.0739	0.8474	0.9828	0.8435	0.7702	2.1788	3.2417	2.3651	0.7017	0.6675
gene33294_DNAJC22	0.6029	0.2883	0.5703	8.3654	0.4231	0.5668	0.7854	2.2228	0.8723	2.8149	0.7411	0.857	1.8269	1.92	1.1493	0.4199	1.045	0.5831	2.2268	0.6115	3.59	1.9528	0.4884	0.41	5.2851	1.0727	0.8226	1.3567	0.1655	0.2242	0.1272	0.3642	2.7491	0.4961	0.6511	0.2447	0.6108	1.3528	7.2005	3.8951	0.2048	0.3769	0.0646	0.2225	0.9742	0.2353	0.5661	8.3994	2.3216
gene3205_KHDC4	15.474	15.018	16.9359	22.3599	14.1685	23.0328	39.835	18.8934	26.7223	31.5501	21.1868	19.5419	18.5406	21.4532	23.2051	18.7423	14.3506	15.4057	35.3026	17.6896	39.1515	13.5139	21.7511	17.3316	22.4356	16.7016	14.9196	17.5033	12.774	20.1187	12.099	16.7445	15.5035	8.7185	19.2373	41.6596	17.0598	25.8084	43.8482	13.9233	22.0626	11.5629	19.133	23.3141	10.8201	22.1954	10.9857	35.2904	8.0232
gene30238_EHF	28.9049	20.6815	32.6169	64.1983	18.8961	17.8058	12.364	89.1868	1.5339	34.0626	24.7158	20.5274	21.78	18.6363	29.3816	24.0019	27.028	11.8912	30.7324	7.8634	75.1822	29.4537	23.6644	29.5476	54.3394	17.5521	24.0063	47.0905	18.2041	23.2123	4.7816	7.8315	37.0955	29.2029	30.3541	52.8511	25.0037	55.2702	38.4884	47.9207	37.5156	3.3065	13.6466	30.2599	2.2559	8.0333	6.3603	25.5942	20.0275
gene488_ARHGEF19	6.5631	3.4603	5.7482	4.4765	2.555	2.0803	30.6472	5.9621	1.3203	15.4668	9.4154	8.6277	5.8472	13.5599	18.3569	10.3153	4.3959	3.6781	3.2377	3.0356	12.2454	18.197	3.0457	10.1768	16.2154	15.8914	5.3557	1.4475	7.3373	8.0183	1.2188	2.5147	2.0827	8.2657	5.1956	13.4649	3.2531	7.3231	3.9147	10.2431	12.1479	5.7678	4.4787	5.9876	3.9123	5.3085	2.0529	6.4923	13.6598
gene50713_VPREB3	2.0274	1.0489	3.2081	0.1736	1.2009	1.505	0.1961	3.1342	0.4366	0.3285	0.7387	1.0529	0.45	0.984	0.3931	1.941	2.2283	0.1832	0.1	4.3801	3.1333	1.9348	3.1521	1.8842	3.7105	0.0329	2.5172	2.4749	6.5258	0.2914	1.7256	1.415	0.5389	2.7075	3.9693	0.1207	8.9252	5.762	0.2475	0.2511	0.4217	15.3481	30.7838	0.2063	1.5075	2.0069	18.1401	0.8882	2.0894
gene49197_SALL4	1.0199	0.408	0.9292	8.6827	0.213	0.985	4.091	1.8707	1.4488	2.6327	0.432	0.494	0.5865	0.6518	1.3815	4.5797	0.436	0.1843	3.6064	0.4328	1.4586	1.2377	0.3926	0.7998	1.3067	1.2925	1.2278	1.0522	0.3487	0.5937	0.1258	0.6384	1.0251	0.705	0.9111	1.3169	0.5768	0.9541	1.6997	0.1168	0.4632	0.9361	0.4601	1.1858	1.4656	1.9554	1.4431	0.6947	0.5444
gene24603_DEPTOR	9.8169	3.9072	5.0719	13.333	7.3242	7.1466	0.9758	6.0499	3.6325	13.7673	32.0282	10.5507	35.9758	7.0348	4.2034	7.2073	4.0039	0.7695	6.8916	8.9934	16.0666	24.1628	6.7699	3.9759	3.4898	8.899	4.7482	2.4904	3.4722	7.9452	2.3496	3.4124	5.2068	3.4831	4.5535	13.1932	5.1171	19.8652	8.7119	9.2912	5.9592	3.0827	2.9821	11.0811	3.1838	2.9556	2.6888	4.039	10.2256
gene32481_RAD51AP1	2.286	3.388	2.04	5.4477	1.5373	8.8448	16.2716	10.806	6.6356	2.7755	0.8436	5.6888	0.7713	1.1236	3.6303	0.7255	1.935	4.6861	2.3907	0.997	11.3685	1.8072	2.618	1.3552	1.2167	1.0847	0.9783	2.6147	0.6992	0.5107	3.4469	2.8273	5.6884	4.5475	2.6682	2.6204	1.6863	0.8228	5.2847	8.9274	1.9636	0.3847	0.805	0.8026	1.4391	5.5003	1.8911	0.7298	0.5787
gene5613_CAPN13	25.6883	4.2215	6.3538	0.6585	2.0123	4.5722	0.2399	9.0676	0.4465	103.961	2.4804	21.6084	9.5588	7.6421	7.5288	5.589	27.4422	7.0515	3.6365	2.2952	6.6389	17.695	26.9986	8.6864	10.7388	12.0243	6.2603	1.0002	6.7847	9.6187	0.9468	1.7107	0.9765	2.1889	6.2052	7.6225	11.2803	24.0762	15.5836	1.9235	9.0088	4.3267	11.4947	24.2902	0.606	0.2653	1.7159	4.8601	5.5962
gene40983_CD19	1.565	4.0991	4.9731	0.7836	1.4974	3.9887	0.069	3.6704	0.5582	0.4871	0.6821	0.4985	0.3525	0.959	0.3293	1.051	1.9595	1.2684	0.6773	2.5998	1.7784	1.4784	4.5273	1.0994	3.4458	0.1115	2.9666	3.1958	5.7926	0.6546	3.125	3.083	0.5183	2.5072	7.6047	0.4736	6.6989	5.1775	0.1904	0.2241	0.2769	10.0639	28.1495	0.1111	0.5392	1.5071	7.2907	0.5724	1.231
gene21976_MET	39.4924	12.4125	10.5086	73.3714	62.0264	21.589	2.1789	5.2929	45.3912	23.8602	30.1612	20.8506	57.9255	8.3579	63.2298	35.0448	18.0863	2.8085	15.0221	34.7135	1.5661	9.7221	98.2267	19.1721	32.6901	44.2369	31.6259	12.8542	10.6995	18.861	5.4104	100.426	33.4631	18.5196	12.8574	18.71	10.8897	24.9121	15.2501	181.966	15.2856	5.8128	9.0353	16.271	2.2453	39.8982	4.6337	8.1836	9.1052
gene15408_F2RL1	10.3471	2.258	2.1014	18.634	2.7737	6.502	3.989	5.2867	0.9759	9.4205	13.5082	6.3625	14.6879	8.2642	5.1034	8.2812	8.1341	1.8249	12.1174	5.0072	6.723	24.5165	5.5802	6.1513	7.9624	6.522	4.0713	4.5561	3.6274	2.685	1.1212	2.4148	14.8612	11.456	5.0512	6.7765	1.7866	8.3114	10.3669	8.9261	5.065	0.4542	0.857	7.8786	1.167	9.2307	3.8837	6.7579	3.3888
gene30936_PPP1R14B	35.8685	17.5799	24.4343	43.0786	17.5422	38.915	17.1911	25.9807	37.6397	26.3345	11.6879	18.8309	52.9564	41.2374	7.4879	13.1041	25.4911	103.582	31.6512	29.7791	37.1359	25.5259	42.4612	17.7581	9.7438	15.753	27.0727	21.1675	15.3662	18.229	11.103	63.7483	31.5525	36.2619	27.5199	55.493	18.3995	25.5182	61.6739	78.7479	16.7946	43.4306	26.6621	89.6608	56.2033	83.7408	30.2601	21.374	39.5219
gene12756_SRD5A3	33.3072	8.2911	8.0067	2.393	6.4196	15.5527	2.1882	2.6819	4.3586	21.1592	10.7008	11.8638	20.2511	7.3346	6.6765	5.1881	10.7039	5.3402	4.2727	11.1858	3.4442	18.4612	8.5857	4.2318	3.6364	4.177	5.5976	2.7523	3.4935	7.0998	4.8313	8.2045	3.4274	4.9938	14.9414	17.8916	5.8041	8.5087	8.9201	9.9053	7.3517	1.5422	2.2972	20.7575	5.1124	6.3099	8.1234	3.1985	9.618
gene33365_GALNT6	7.8846	3.3639	2.1033	17.0071	13.4225	3.7699	5.6806	25.0152	1.8189	11.9356	8.6213	4.4343	2.5342	3.6132	4.471	1.733	4.7189	30.7085	8.3548	9.9734	47.393	13.7169	8.1723	2.4474	3.5119	1.823	2.8668	4.3814	2.242	1.1662	4.899	4.6846	3.5115	2.1019	2.8083	3.2086	1.7801	5.7715	2.3213	20.551	2.8707	1.1745	1.7604	1.1922	3.6759	1.8663	4.3289	15.5976	4.5105
gene46845_LSR	58.3006	11.5624	27.4497	35.4287	15.7059	18.8631	9.8633	89.0652	23.8432	27.1919	22.5902	10.6494	67.1906	63.56	31.3015	14.3604	24.9891	16.2433	35.0733	17.5465	37.7786	28.2367	19.023	31.4065	53.1176	19.228	23.6898	37.7758	25.178	15.9736	10.1172	58.6798	49.3383	27.8545	24.8993	42.0055	9.7449	30.5043	63.9038	58.3167	35.0001	15.1028	20.0765	22.7269	21.1383	53.5664	14.6681	42.1723	36.1464
gene11750_RFC4	5.1628	4.3253	6.5682	9.6796	3.57	11.2673	38.4577	36.5601	17.0637	10.4991	4.2264	4.2806	5.316	3.4422	5.7254	3.3775	3.94	10.0401	6.4553	2.8976	25.871	5.8391	5.0581	2.4391	4.3642	2.5833	4.4662	5.0146	3.4488	2.3183	2.9563	9.6672	10.2338	20.9396	7.2375	3.7157	5.3464	4.1359	10.6345	24.6841	3.0358	3.6198	5.1287	5.5145	8.3207	18.5435	4.7756	4.2278	2.6011
gene47326_FOXA3	0.0201	0.1182	0.0981	3.7507	0.4104	0.1266	0.0085	0.0322	0.5798	0.0452	0.9957	0.233	0.0867	1.7881	0.8532	0.3157	0.1928	0.0277	5.6249	0.358	0	0.0202	0.3838	0.3686	0.7232	0.0499	0.3905	2.9658	0.7465	0.15	0.0303	0.2993	5.3452	0.1798	1.3826	0.3107	0.1068	1.9206	1.5743	3.8553	1.1155	0.098	0.1425	0.4968	0.6911	0.2188	0.0708	3.9262	2.5585
gene20470_HOXA10	0.1639	0.1261	0.1106	5.6543	0.0434	3.0245	1.6452	0.6863	0.5916	0.0982	0.0868	1.4933	0	2.0184	1.4413	0.0929	0.0748	0.4159	10.1576	0.098	0.0191	1.5044	0.6896	0.544	0.0606	0.0155	0.0865	11.8097	0.0789	0.0548	0.0294	0.1002	5.142	1.5453	0.035	0.163	0.1823	0.2244	19.7319	0.059	0.033	0.0869	0.0737	0.1454	0.5359	1.2822	0.0702	3.2926	0.1402
gene15018_ITGA2	11.105	3.8642	2.3017	13.9288	9.4535	11.3844	16.4167	2.3993	4.0382	5.5448	5.2261	17.4828	9.034	8.0571	6.6755	10.8466	14.6281	2.8852	12.2768	14.9166	7.7071	5.8823	9.8673	8.2264	4.6574	14.8849	13.1155	8.2069	5.1921	9.8503	4.5839	6.0989	11.0954	18.9235	8.0975	1.8724	4.4052	11.7981	28.416	15.689	4.0734	1.0896	4.2447	10.3031	6.2308	68.5392	2.193	6.999	5.4111
gene7739_GRB14	1.5401	0.5701	1.599	1.0518	1.1624	3.6073	0.3358	0.1592	0.2348	2.2306	12.9036	1.7633	0.5801	8.012	2.4905	1.2995	0.4804	1.433	0.4728	0.2291	0.5527	0.8528	1.7777	0.5018	10.0471	0.6053	1.9192	0.1128	0.9902	0.4656	0.5794	0.7402	0.2422	0.2182	0.4014	1.0668	0.5496	5.1588	5.8683	1.5345	0.8255	1.8837	4.7394	6.4591	0.8464	0.8124	0.8254	0.621	0.4531
gene40389_TEDC2	1.9746	0.6031	1.1622	2.2956	0.5454	1.4605	4.9936	4.0186	2.8505	2.259	0.6815	0.7322	0.6038	2.5296	2.9575	0.5173	0.7048	4.1346	0.7752	0.6927	9.6858	1.6619	1.8703	0.5505	0.6906	0.9238	0.7363	1.0225	0.6201	0.3763	0.1846	1.9975	2.1294	3.1114	0.7507	1.5701	0.5468	0.9937	1.6167	4.3544	0.8715	1.4842	0.7908	1.2029	1.0525	2.4786	1.194	0.7068	1.0905
gene39609_STRA6	3.6452	0.4076	0.1606	0.1809	0.2555	0.944	0.9171	1.7056	0.1412	1.3168	0.2393	3.4473	0.0558	2.2069	2.1047	0.3105	1.3186	0.2013	0.0834	0.5452	0.6383	0.4171	1.8791	0.1294	0.4694	0.015	1.6887	1.0243	0.1178	0.0927	0.0625	0.6101	0.4823	3.2123	1.2829	1.437	1.1347	1.471	0.5289	0.9131	0.0543	0.6725	0.303	2.53	0.6576	0.7573	3.1163	0.3313	1.6997
gene8070_COL5A2	56.0983	14.3214	9.3758	12.1882	12.7338	44.9731	14.3281	19.6218	37.418	25.8126	18.09	22.3399	6.4041	19.239	5.0276	16.1856	36.5038	16.8876	15.8995	67.8561	14.1226	22.3789	20.648	12.8625	15.0917	12.6911	64.0924	20.3192	7.8288	11.2747	6.4443	53.1074	38.0007	92.5624	75.0686	17.0598	103.112	23.8055	22.5357	33.1879	6.8993	14.2898	5.7162	23.1197	159.048	34.7704	41.4962	13.6091	19.2654
gene11475_GPR160	8.7256	11.2182	14.6887	40.1345	9.7324	6.6838	0.9467	22.7543	3.9869	12.6255	45.1844	11.2248	25.0014	10.5037	95.4319	19.0998	18.0223	7.9968	37.3473	7.349	17.2541	70.0626	8.8156	22.1375	30.2848	26.7605	10.5286	17.383	15.5522	20.0734	6.82	6.7564	35.2945	6.8887	8.2267	154.446	5.5275	36.0521	15.0169	5.758	22.1601	1.1197	2.6724	3.4299	4.6906	1.2162	30.5911	5.5445	5.1053
gene46994_LGALS7B	3.7004	0.0289	0.2789	0.2399	0.0365	0.6602	3.3516	0.2202	0.1591	13.7585	0.2188	0.5276	0.8237	5.6719	0.0259	0.0426	0.0838	9.2933	0.1975	0.1235	0.0964	0.0395	1.574	0.1395	1.2229	0.078	0.7999	0.1275	0.6303	0.1035	0	0.266	0.0266	5.1199	0.2057	1.8943	0	0.3773	1.9936	0.0892	0.3663	0.1095	0.4952	0.2077	0.1448	12.076	0.277	0.263	4.384
gene30781_TMEM132A	6.6397	2.7008	2.186	10.0085	2.7264	5.1895	20.953	8.5165	4.1689	9.7903	3.8547	4.9849	13.7703	6.8513	4.5729	1.6686	8.617	15.3422	2.0293	6.6938	11.3059	7.9203	3.1932	2.2069	2.5517	1.5234	11.9278	2.9045	2.2343	2.124	1.6683	19.6709	7.2302	24.4795	11.5587	9.2968	5.6467	11.3103	11.5067	14.024	4.8965	7.0711	3.8549	4.5666	15.6283	13.4846	5.7506	5.4548	6.2557
gene6898_FHL2	26.9718	3.0976	3.9715	28.7024	2.6134	22.9777	31.5734	3.8465	6.1482	18.6769	5.1745	9.8146	8.7716	11.4799	1.6375	3.5141	13.7785	2.2368	19.1494	23.4383	5.963	3.9708	9.9998	5.1618	5.1301	5.308	12.5189	9.7626	3.683	5.6782	1.338	12.7888	42.1161	11.4921	9.0243	31.1082	9.7552	11.2855	5.1959	7.0612	6.1857	9.39	2.6278	41.5188	16.4059	35.1934	6.2569	25.0136	15.3153
gene45976_PRR36	2.9542	0.8974	1.5018	3.6674	1.1411	1.336	0.2445	0.5457	0.4013	6.8401	2.7228	2.5066	6.7173	5.7471	2.4601	2.2588	1.7335	5.2224	2.9145	1.9884	8.256	4.0401	1.0042	2.1452	1.9062	1.8752	0.9604	3.6049	1.1508	2.183	0.3459	1.6828	0.4854	0.2264	1.1226	5.2591	0.4642	1.9983	6.6103	0.3742	1.8346	2.4746	2.0983	1.8601	0.3556	0.3162	1.5965	1.8859	2.8736
gene30068_E2F8	1.9492	0.9463	0.4945	3.1507	0.7148	3.2308	1.4506	8.5797	3.134	2.3305	0.5754	0.6556	0.3998	1.9035	1.3441	0.3349	0.6266	1.907	1.2221	0.5415	9.4778	1.3756	1.7794	0.4976	1.0989	0.5131	0.3423	1.627	0.3294	0.1112	0.275	0.7753	1.6289	2.1039	0.826	1.2582	0.5172	1.0127	3.4476	5.6519	0.5582	0.3389	0.1756	0.4364	0.4978	1.1648	0.8712	0.5214	0.2735
gene53569_PLXNB3	12.3452	0.7506	0.2439	2.5965	1.7777	0.3903	2.21	1.5916	9.3683	11.1401	1.0979	0.8487	3.7021	3.8246	7.8638	0.4623	1.5298	1.6723	1.8773	5.7492	1.5391	2.1737	2.635	0.4076	0.3228	0.4425	2.5268	0.8022	0.3149	1.4517	0.6075	3.9479	0.6845	1.4888	0.501	10.0069	0.326	1.2523	5.9115	5.5418	0.2196	4.0709	1.1552	7.9559	1.9486	3.0719	0.4197	9.4459	8.7783
gene1613_HOOK1	8.4976	3.317	4.8418	19.7949	3.9892	6.8398	7.4276	10.5295	3.3303	10.6732	6.8502	6.082	7.8578	6.0419	10.9129	7.207	5.1179	34.1548	6.5328	2.0156	13.2027	5.844	6.9685	7.5813	8.9791	5.7124	2.1811	2.8489	3.4658	4.3217	1.6083	5.5703	7.6318	1.5298	4.0811	8.4914	3.6774	5.1116	11.1549	6.7654	16.0358	0.553	1.3011	4.3235	0.4902	4.2799	2.9019	2.1162	1.6192
gene11757_RPL39L	9.1633	4.2487	4.8965	6.9602	2.9582	9.5781	27.0901	28.7736	12.6435	3.1019	3.5196	4.0168	8.3707	1.6139	6.5836	3.004	3.5638	24.5123	2.2656	6.4348	34.0397	5.758	6.0101	2.2995	5.1661	1.6208	3.6924	4.6435	2.3188	2.2302	1.8361	2.684	4.3666	7.9394	5.8904	5.4207	4.0503	2.9852	1.1019	34.1785	4.0184	2.5636	2.6942	3.843	15.7207	14.3167	7.3176	2.9702	3.8234
gene11922_SLC51A	1.1909	0.5325	0.4364	3.1819	0.1522	0.8495	0.1731	8.4456	0.2075	1.9433	1.065	1.2176	0.219	0.1756	0.1079	0.2369	0.5245	1.8359	2.1836	0.8734	7.2741	2.1571	1.6547	0.0647	4.4387	0.3392	0.3414	0.133	0.3345	0.144	0.309	0.2683	1.119	0.5087	0.5313	1.1559	0.3923	0.4532	0.2753	0.2895	0.2895	1.2059	0.4305	0.1275	0.2182	0.2425	0.1124	0.3087	0.2828
gene50719_DERL3	12.2394	3.1096	8.7101	5.1363	6.5131	12.4588	12.6614	14.02	6.0953	4.4099	3.5227	3.2732	4.4034	6.5967	1.097	5.7362	4.7561	3.9436	2.6258	4.0506	14.0559	2.7341	5.3985	3.1284	9.719	1.5987	10.2092	13.0414	10.1451	4.4406	3.9532	6.1209	5.9491	8.5849	27.2299	6.7986	25.5631	19.2154	2.7953	1.7116	5.5644	12.2112	21.4977	7.3208	5.6402	9.6322	65.5376	6.2644	7.3169
gene953_MARCKSL1	68.1614	28.1386	22.0692	158.709	31.8181	34.0559	129.079	66.5322	51.6811	146.592	38.1531	33.1639	163.7	82.6739	31.8924	16.0721	52.4453	110.716	87.9376	52.1313	68.8561	109.533	45.6554	32.6003	83.6721	57.4054	33.2061	58.8806	22.6363	9.9611	15.1592	59.221	99.4352	38.9195	58.0541	72.0164	37.645	67.4686	98.6811	54.5366	27.9817	34.3499	30.6768	60.0929	33.3056	27.1265	48.0435	92.1355	34.5465
gene51272_BIK	4.2626	0.641	2.3754	13.5763	0.4431	2.7725	2.9447	3.1075	0.1891	4.8013	3.0504	2.0268	2.8152	2.1956	1.5848	1.3044	2.2572	4.565	2.5449	0.9569	7.3322	2.9218	2.1074	0.7859	9.5885	2.1638	2.2279	3.0295	2.3656	1.3489	0.7354	0.9837	2.5847	8.4102	1.3193	3.2283	0.8608	4.5288	3.7939	7.8222	2.8143	1.2051	1.2099	1.0197	0.7647	3.7669	3.2194	7.0855	2.1849
gene10799_ALG1L	1.4353	0.5487	2.2685	0.2516	0.2032	1.2621	4.9489	3.1145	2.4576	1.8985	1.7724	1.8945	1.0796	2.2033	3.6674	1.7787	0.3076	0.3571	0.44	1.0008	4.8937	2.0108	1.1492	0.7063	4.3834	2.2523	0.5892	0.2178	0.3276	0.1136	0.045	0.128	0.404	2.3505	0.5059	0.7783	0.1799	0.877	5.5153	4.0282	0.9781	0.4205	0.7367	4.9218	1.0509	4.1651	0.7287	0.1249	3.6254
gene51104_KDELR3	17.609	3.8803	12.8708	15.1279	12.5873	18.2023	7.9191	14.2241	18.9754	10.9668	10.1011	6.0696	28.4653	9.1565	6.6084	6.7431	13.3154	2.8248	6.9627	20.7534	4.5777	9.3656	5.8169	16.4319	9.8766	16.0427	11.0505	10.8346	5.8665	6.5738	3.2016	15.2881	12.1238	15.7294	17.2319	24.4023	12.4532	17.4238	7.6551	18.831	17.3725	6.3089	5.2666	14.0194	25.2671	19.1554	9.0672	6.6409	10.8206
gene57766_DERL3	12.1012	3.1005	8.6234	5.1169	6.5057	12.3674	12.4585	13.896	6.0285	4.3434	3.5072	3.2553	4.3406	6.5015	1.0822	5.4052	4.4624	3.6668	2.3902	3.7807	13.0309	2.7131	5.3484	3.0665	9.6059	1.5887	9.9928	12.9497	10.0602	4.4144	3.8883	6.0454	5.8522	8.5533	27.0329	6.7749	25.4627	19.0644	2.7809	1.7048	5.5039	12.166	21.4322	7.3146	5.649	9.6471	65.5778	6.2741	7.3057
gene8891_RAMP1	20.4769	1.4029	7.9955	9.6654	3.2593	8.4068	11.3476	6.2078	2.0343	15.1822	17.4466	8.8203	25.2528	40.596	47.2836	3.6288	10.7122	1.6624	8.1599	14.2927	11.1789	28.5532	7.0337	3.9148	43.5683	15.4573	15.3636	7.7851	9.3907	2.7632	1.1782	9.1522	2.8711	3.9961	6.7392	21.8963	3.3239	22.6936	11.3881	19.3545	2.3566	8.9662	7.3868	25.314	9.3981	4.0767	11.7507	9.8672	16.6006
gene3219_RAB25	44.6548	23.6648	61.4038	38.2887	26.6248	22.005	41.8816	26.2203	1.7892	31.4825	59.7035	23.0191	40.0983	52.9269	64.7883	34.2974	22.0282	47.9636	98.2648	56.022	48.4311	73.912	38.13	42.9966	22.6727	41.1853	46.3479	63.0877	28.4698	37.4559	9.393	62.8207	49.2464	18.2708	39.24	84.3662	12.8551	30.404	91.3021	31.3515	29.7611	13.7592	34.9164	61.779	13.8271	51.4501	22.5336	41.3767	40.6772
gene33675_METTL1	5.1102	5.2688	10.0477	11.3998	7.4823	14.4886	8.2309	10.4407	5.7787	7.5292	8.4007	40.1566	6.5517	12.3374	11.2121	4.359	14.1142	17.519	4.1043	4.5814	9.4225	9.4186	4.6385	7.7961	4.1342	6.6473	6.195	5.4658	4.8448	5.5867	4.4633	7.8526	7.2026	11.6836	5.7217	11.8754	8.9273	6.4131	7.4755	11.4314	9.1474	10.0205	7.2229	7.7555	10.2921	9.6249	8.1109	8.5106	11.0503
gene11185_HPS3	14.3325	15.0876	8.7327	8.1637	8.8919	28.9835	4.2221	33.2389	15.6375	36.3686	12.1962	17.8081	90.2027	12.8531	22.3112	20.0153	17.2275	5.6904	7.6839	9.7779	25.235	10.4756	12.2783	12.2349	24.4067	5.5686	11.2137	9.1354	9.2932	10.4594	10.469	16.0168	12.5485	10.0293	15.9674	84.4864	11.5031	15.4764	15.0947	22.133	11.8805	2.6323	7.0472	7.3134	9.7668	6.615	8.1632	6.7231	6.5194
gene40782_TMC5	15.1727	12.2409	25.7728	47.2602	8.1432	28.8778	1.0616	19.9597	2.1155	44.2552	35.1138	12.1221	44.9317	34.6229	25.161	11.5401	21.0349	5.8087	10.2076	5.5333	18.8051	22.7298	21.7956	23.8234	6.2487	20.873	5.0796	11.0572	16.8888	12.716	3.3956	9.1332	24.0991	2.3176	10.249	57.9058	9.6644	24.7783	6.954	15.5732	43.1203	3.8364	8.5491	30.1058	1.1366	0.3719	5.0865	30.1871	29.0589
gene39375_CA12	3.3669	3.0371	0.5429	17.2823	2.9508	5.4783	1.2273	1.2133	5.2076	0.4862	1.8364	2.1883	1.2261	0.6239	61.5588	2.1445	5.1022	6.8015	10.9068	4.1378	0.6978	1.0239	3.0995	9.0452	1.5297	2.6676	1.1767	7.0709	5.0895	2.3261	0.5658	3.7837	12.7999	48.5248	11.6009	0.7218	7.3866	0.8053	1.1806	44.7174	4.8617	0.413	8.4053	1.0762	37.8358	18.6523	4.4754	15.0682	1.0022
gene49083_EYA2	2.7368	1.31	1.2711	0.0388	0.6339	5.0829	6.5137	24.4456	0.6764	6.8757	0.3802	1.9935	0.357	1.1816	0.5473	1.3433	2.3191	25.502	0.3432	1.7113	22.71	2.5604	4.0178	3.3555	5.3933	0.7223	3.2766	0.2227	2.5508	0.6194	0.9458	0.4724	0.5075	1.1373	2.3871	1.6881	0.8052	2.3455	0.6259	0.8876	1.3966	3.1276	0.6666	2.8091	2.2702	2.7125	2.492	6.2859	2.4914
gene46993_LGALS7	2.3828	0.0573	0.3805	0.3741	0.0362	0.2621	6.9809	0.1873	0.1974	15.302	0.1737	0.6187	0.6731	5.9751	0.0257	0.0845	0.0416	5.0952	0.1568	0.0409	0.0957	0.1176	2.143	0.1384	1.3273	0.0774	0.6494	0.1581	0.5925	0.0685	0	0.1584	0.0264	8.7093	0.1458	1.7024	0	0.5105	0.9891	0.0295	0.1983	0.1087	0.3071	0.1576	0.1437	6.5104	0.336	0.6525	3.9292
gene37247_SIX4	6.7332	1.0205	2.189	2.6954	1.0019	1.668	3.2015	8.7968	2.036	6.8245	2.7364	2.447	5.1141	1.7247	1.8335	2.6908	2.3943	7.4384	0.2034	1.3163	7.2588	1.7186	2.9867	1.9311	5.418	1.9171	1.1594	0.1641	1.6518	0.965	0.1816	0.957	0.3001	1.5203	2.967	4.2752	1.5476	3.0367	3.2886	2.7838	6.0769	0.3059	0.5264	1.4354	0.3709	2.7106	1.0231	0.9704	0.8383
gene8450_ABCA12	2.7488	0.115	0.0694	0.0038	0.8429	2.975	0.8953	0.6766	0.0616	1.1498	0.1863	0.7452	0.9295	0.4188	1.0582	0.0683	0.9682	0.038	0.0044	1.6208	3.7281	1.0922	0.7569	0.0745	0.9085	0.2588	1.6323	0.0035	0.0569	0.0229	0.0311	0.5001	0.1147	1.6082	0.7701	0.5493	0.0993	1.3444	0.2999	6.0946	0.0368	0.0252	0.1437	2.2649	1.3261	4.7243	0.0213	0.04	1.5442
gene59373_MUC4	10.4719	1.2081	0.5595	0.281	2.7107	6.5873	0.0872	0.9998	2.1507	6.5549	8.5459	2.6569	14.1786	0.9456	0.0811	0.3639	1.651	4.2202	0.485	4.1667	4.8547	0.4352	7.8648	0.3871	0.4464	0.1729	0.2221	0.6788	1.279	1.8199	0.1735	1.0577	0.9277	2.3294	1.6807	8.803	9.7491	2.4892	5.5911	0.6099	0.3763	2.0672	1.1757	8.3477	0.2307	0.1856	0.6124	2.5466	6.7705
gene49257_TFAP2C	5.0263	1.5538	4.3581	0.4821	1.7406	4.0504	122.413	11.6641	0.4534	14.9713	5.5627	3.9376	9.094	3.9641	3.7723	2.9114	2.6858	5.9049	2.0114	2.6323	12.0937	10.0828	2.6986	4.4628	4.6414	4.6271	2.8101	0.3234	2.877	1.9789	0.6383	1.9755	0.1894	3.7321	1.5018	4.6399	1.4212	4.5255	3.9886	1.1279	6.0487	0.9783	1.6646	2.872	0.6016	14.2179	0.7647	1.6569	3.8279
gene20306_BZW2	23.3193	16.229	18.0106	55.4037	20.625	53.6205	31.216	22.3172	51.438	35.1625	23.066	21.6157	36.1331	25.0694	32.7714	10.1715	21.1437	39.1793	28.7764	24.8156	20.1119	19.9301	22.8756	20.9535	13.9131	30.5995	21.7659	30.553	10.9156	13.1262	10.6795	40.4671	52.301	42.3478	25.9103	36.154	23.7085	22.3271	68.1375	43.6511	19.3646	6.7588	9.9997	24.3329	17.3205	29.4712	19.7558	11.7553	18.9468
gene3159_EFNA3	2.885	0.5438	0.5865	5.5899	0.6552	1.0543	4.1447	1.3726	1.0096	1.0994	2.096	0.7249	0.9257	1.4402	2.9577	1.1898	0.8841	8.538	25.2037	1.3737	2.1029	1.7126	1.2212	0.6894	1.0898	0.8678	1.0783	13.5112	0.5771	0.8857	0.1943	1.8207	8.8198	2.1338	1.4077	3.3838	0.5362	0.6357	0.928	0.7377	0.7502	0.8744	0.6002	2.6479	1.156	1.1117	2.9582	1.1157	0.9174
gene1084_MANEAL	5.8646	2.5322	4.1789	4.3954	2.165	5.6345	5.5657	16.1451	1.2951	8.2991	4.2516	4.9766	5.3538	4.6888	7.4556	4.7606	3.9611	9.24	1.8442	3.9269	4.6206	6.5879	1.8779	4.9083	3.3934	9.6357	3.4856	0.9902	3.6384	3.8475	1.2908	1.8067	2.9605	0.7447	3.7108	1.8043	1.4566	5.1262	1.0075	2.3568	6.1437	0.9064	1.3029	3.8533	1.0396	0.7296	1.6071	2.4058	4.7031
gene20554_CCDC129	0.3169	0.0152	0.8717	2.1524	0.0241	0.0566	0.1949	0.0602	0	2.4991	0.2107	0.0886	0.0959	0.6023	0.8276	0.0112	0.2598	0.0167	0.013	0	0.2353	0.146	0.2874	0.3896	6.2126	1.3565	0.1943	0.061	1.276	0.1207	0.0215	0.014	0.2456	0.0612	0.3761	2.1718	0.1709	2.6609	0.1431	0.2256	38.3837	0.0662	0.0694	8.2042	0.1847	0.0021	0.0081	0.5423	3.7111
gene49987_CHAF1B	3.3247	2.2465	1.885	5.9647	1.752	3.887	9.4088	8.9621	8.879	4.1804	1.5542	1.9076	1.9377	1.6405	2.9184	1.2557	2.4244	10.188	1.4736	1.6007	18.5766	4.4052	3.9828	1.9426	2.5958	1.1855	1.6329	2.0361	0.9562	0.5629	0.9464	2.7045	2.7749	4.0477	2.9544	3.7692	1.1576	1.9846	3.7336	6.7105	2.3139	1.7087	2.0056	2.0064	2.1134	7.3932	1.9773	1.2929	1.5956
gene33584_ERBB3	20.6419	15.5858	15.2022	56.1293	15.6689	22.3575	7.539	14.9304	1.6507	24.273	33.6631	9.5343	21.088	19.0514	64.0474	22.251	44.9771	55.0894	33.9424	16.5944	6.5869	56.2643	15.313	26.1363	67.1768	34.9955	17.0331	16.2223	16.1067	21.0461	5.6183	8.8181	49.9102	11.2979	15.554	49.2173	11.604	43.0567	62.9478	16.6618	36.1115	9.2261	12.5772	18.8817	2.9698	15.0815	9.9573	78.1283	17.0716
gene52026_TIMP1	237.48	99.9006	199.059	263.142	167.931	346.644	124.284	577.325	258.001	228.055	222.942	242.603	90.3068	345.654	71.1095	248.96	319.691	226.563	167.837	548.015	120.416	274.834	331.757	275.165	212.374	210.715	394.652	335.787	104.254	174.821	73.7448	419.976	321.015	644.76	361.372	213.559	305.984	249.228	98.1231	280.013	88.7042	713.974	343.979	481.775	2975.63	554.502	707.209	274.842	769.199
gene44594_RAC3	4.2299	1.3403	2.3432	2.7901	1.1222	1.3282	12.3148	4.0654	1.883	2.6117	1.139	2.1342	2.2246	1.9124	3.7342	1.2495	2.8358	2.7729	0.9721	1.9295	27.0356	1.6832	6.1681	1.1885	3.0934	1.3666	2.1514	0.6485	1.162	0.7678	0.4767	9.8223	1.0322	2.9295	2.7122	3.8235	2.2548	0.9416	7.4243	7.5447	5.3908	2.2636	1.8754	9.2301	3.2667	33.4265	2.1419	2.3967	2.9956
gene32069_NECTIN1	10.3992	1.5435	3.254	12.5277	4.4045	2.3975	24.2115	3.385	3.8231	3.4199	3.3535	3.2743	9.9428	5.0857	3.4294	1.8852	6.6333	6.7625	7.0743	3.6429	2.1423	3.3798	5.3965	2.6905	2.4806	3.3438	10.2913	6.7445	2.3342	2.8739	1.4905	5.1091	2.6139	40.2402	5.9586	8.7044	3.739	7.9899	1.753	9.3194	2.8206	1.174	1.5834	5.783	1.4691	64.1471	2.3892	2.5422	7.187
gene24285_ESRP1	15.1509	7.7759	18.3897	61.6592	12.3212	27.2525	28.4119	19.6192	0.9305	29.1316	54.5672	10.7422	40.4542	10.544	37.4793	12.5573	12.7845	50.6814	32.8571	6.4872	21.5634	28.3476	19.9138	12.732	20.1544	27.1781	9.9713	13.8611	12.7233	10.4107	3.5958	15.0277	24.139	21.4081	6.1109	44.165	7.2685	16.9247	48.8183	42.442	23.69	2.5861	4.9016	9.8218	3.7109	36.954	9.8528	11.0274	9.8999
gene5270_GRHL1	17.8936	3.1203	2.9536	1.2499	2.3706	6.4697	26.6686	5.7325	0.6379	13.1154	3.0795	7.3785	9.028	1.4941	4.368	3.2506	7.6339	16.3391	3.6877	4.4116	8.5638	2.5008	6.301	6.9348	14.2583	3.1171	4.8607	0.9993	3.7569	5.9701	0.5675	7.5697	1.4568	12.0165	2.5896	7.1822	2.9945	6.955	4.0024	2.7388	4.0216	1.3728	2.1436	1.7599	1.4999	14.1552	1.9876	3.2427	2.4886
gene31407_CAPN5	6.0201	2.2305	2.8339	4.4716	2.697	8.1405	1.4549	1.8809	1.9569	10.5283	2.79	4.9756	11.531	3.4309	1.6522	2.2105	6.8243	12.8766	9.4361	3.144	5.1212	3.9454	7.0566	2.7798	5.0988	1.3422	3.6765	5.3273	3.5631	2.6352	2.2557	2.3858	13.9054	1.5137	8.2969	19.4341	3.3835	8.9319	8.2257	1.6905	10.1292	2.1327	2.2142	9.1577	2.1817	1.5525	2.4474	22.843	6.6082
gene49436_PTK6	7.2569	1.3083	7.5071	16.4698	2.892	6.7234	0.1402	0.5445	0.6805	2.954	2.6414	2.0754	2.1257	5.1523	4.5391	1.4823	3.6508	2.8236	13.106	1.1684	0.2231	1.9402	2.6004	5.3617	1.0537	6.4698	3.9515	7.663	2.3968	3.181	1.395	2.495	13.6373	1.2115	1.5021	7.4519	0.8157	3.3406	3.6345	6.3916	1.213	1.3701	2.1179	9.5281	0.505	24.1945	1.2421	9.9516	2.7536
gene48570_CST2	0.6503	0.2075	0.8263	0.5662	1.0741	0.2845	0.3337	2.4857	0.2286	7.6975	2.6711	3.1006	1.218	4.8274	0.7246	1.9266	3.8819	0.5714	3.8862	2.6026	0.4847	4.853	0.7887	3.707	4.2548	5.4365	19.9531	1.7623	1.5012	2.925	0.4681	0.1338	0.1337	0.1616	1.1608	1.6173	0.2701	1.1085	6.8648	1.4952	1.0285	4.1821	2.0899	0.272	0	0.296	1.5477	3.6131	2.5902
gene29869_NRIP3	1.9301	0.9276	1.1332	0.1381	0.6467	0.6563	1.9613	2.1129	0.9244	1.7293	0.4584	1.1855	1.575	37.6658	5.486	0.4518	1.8908	0.2817	0.4032	2.8152	5.3543	3.9328	0.708	0.8306	0.9497	8.3011	0.4396	0.5264	2.9856	0.7695	1.4324	2.0512	0.7466	1.742	1.1881	0.7634	0.449	0.7371	3.875	0.4913	0.8275	0.2599	0.2495	0.5564	6.7289	0.8941	0.7298	0.3489	0.7978
gene46832_HPN	13.6515	7.3464	11.9016	0.0961	7.6848	6.2722	0.5367	1.6419	3.4659	2.9748	9.0296	6.4237	15.5483	14.6702	12.6066	7.3823	6.5053	2.3083	1.5416	4.2712	0.4262	11.2223	2.8024	12.0628	8.6128	12.5031	3.1758	1.4156	9.1362	9.6235	3.8905	12.8231	8.0353	1.3044	25.6905	4.7173	5.8033	8.5501	37.6194	2.3793	14.4782	6.4123	12.9635	12.5133	2.5395	4.6686	7.8502	5.8781	7.5103
gene37314_RAB15	10.3735	2.7036	4.7932	14.4376	4.8412	15.4036	3.3419	6.4773	2.1922	12.6298	8.6711	14.0415	14.1095	6.3357	4.6742	1.3935	3.5393	31.2823	19.5929	5.2178	14.8383	10.6771	18.7383	1.6713	9.766	6.5156	8.9661	10.1613	3.4012	1.9308	2.3616	10.6385	8.0161	3.6396	4.1059	2.9345	4.6288	18.7705	38.8817	3.9846	1.3135	6.7551	5.4377	10.1766	4.2728	2.1723	22.8561	5.6471	6.5522
gene4207_LEMD1	0.8653	0.6351	0.5839	1.973	0.3054	0.1037	0.7989	0.0329	0.458	0.2221	6.9609	0.7531	11.8169	4.7171	6.0647	0.5794	0.9209	0.8327	4.3199	1.4869	0	0.8065	0.2299	1.022	0.8401	0.5717	3.8631	2.1513	2.1009	1.7159	0.2015	0.543	3.09	1.6784	0.323	2.1512	0.3936	2.8181	0.0153	0.6225	0.1046	0.0955	1.1988	5.1092	0.5304	0.5308	0.0483	1.3766	0.3516
gene24651_FBXO32	8.2467	2.9154	1.7562	7.8728	2.0745	6.2791	15.0604	5.4657	5.4184	12.4908	5.2645	3.7875	6.4135	3.191	2.5965	4.3117	4.8277	5.8523	5.4026	11.0587	13.0984	6.7974	6.8028	2.2633	4.4631	3.1758	11.584	6.6397	2.8671	2.7302	1.652	12.8795	5.2785	8.6402	10.2493	6.1594	5.5958	6.7995	4.4026	11.9055	2.1326	3.3598	2.9906	5.4529	11.7283	17.6155	6.9852	4.4905	5.8603
gene28798_ALDH18A1	17.0983	8.8127	12.8215	45.7048	14.2247	24.2689	18.8894	24.0578	19.1331	13.3819	22.3476	9.038	25.4057	12.9817	14.1937	9.3963	14.3063	21.5737	21.1898	21.5958	9.4547	11.6874	13.4175	12.0324	16.2883	12.1962	14.6147	15.6192	8.2793	8.9171	5.152	11.5478	31.5924	17.5346	17.7341	18.7848	22.5614	11.4278	25.4792	23.4416	13.6963	6.9479	7.6871	14.8237	15.2958	20.9335	15.0623	12.1899	12.1353
gene19333_PKIB	9.77	1.1992	4.2744	0.2975	0.7723	4.453	0.8081	7.4681	0.4549	7.5347	1.4267	0.5993	1.9802	2.2376	1.1119	1.6589	4.0721	6.8533	0.8948	1.9444	3.0416	0.7279	2.4029	0.9649	1.4081	0.9171	5.5284	0.5735	1.3488	0.6723	1.0852	4.5181	0.428	1.5012	0.9831	2.3236	1.6281	0.7553	0.3042	23.9606	1.3892	0.2203	0.839	1.5058	0.1533	0.3826	0.4074	0.8912	1.8118
gene1346_RAD54L	2.2285	0.7124	0.6164	4.8417	0.4733	3.3681	7.7995	5.3275	4.7684	3.0177	0.5677	0.708	0.558	1.6132	2.232	0.2141	0.632	4.0178	1.1979	0.5944	5.7776	0.9037	1.7218	0.6033	0.7315	0.6645	0.6665	1.3231	0.2691	0.2407	0.3508	1.2601	2.7608	3.9242	1.2726	1.0783	0.5083	1.0848	2.2065	5.3444	0.632	0.8793	0.7129	1.6191	1.3542	3.753	0.9437	0.5973	0.6136
gene1384_STIL	3.2586	1.5784	0.9984	4.6249	0.9372	4.7659	4.0845	6.6709	5.7391	3.5764	0.8496	0.748	1.8913	1.7489	2.3973	0.9521	1.4504	4.1601	2.3007	1.0863	6.0177	1.9996	2.714	1.596	1.1582	0.7921	0.863	1.8469	0.6052	0.5483	0.9122	1.4272	3.0308	3.4239	2.2335	1.8929	0.9631	1.5237	2.6798	6.6088	1.4076	0.6498	0.51	1.2534	1.278	3.1303	0.865	2.599	0.4161
gene2885_HIST2H2AA3	5.3029	12.2851	12.0438	20.0359	9.258	9.2569	10.7344	49.0961	160.175	20.743	5.7732	6.3732	33.3884	14.1331	4.9301	3.3163	7.7551	12.9895	29.0603	21.7333	31.4037	6.5535	18.8845	11.2908	39.3985	2.6456	4.3315	5.9273	7.6304	8.4755	5.4561	38.2747	15.1096	13.9463	21.5954	10.6773	5.667	8.1398	8.9462	30.275	19.1638	31.2606	28.0806	17.6674	132.142	36.4803	61.9174	20.2463	11.7929
gene56097_SLC6A3	0.041	0.1202	0.0907	0	9.0928	0.3177	0.0086	0.1309	0.2535	0.9107	0.2959	0.368	1.7895	0.2728	0.0572	2.0764	0.049	0.0329	0.0308	0.1285	1.9056	0.1593	0.0619	0.0665	1.3817	0.5936	0.1371	0.0207	0.233	0.0987	0.2543	2.9235	0.038	0.0622	0.1146	17.2262	0.163	0.1561	1.1247	0.0116	0.6496	0.883	0.6521	8.0845	0.1632	0.2432	0.03	0.2052	0.046
gene543_PADI2	3.5407	3.1212	0.7532	0.2575	1.6788	2.6126	72.4278	4.588	1.6021	11.13	1.1096	8.324	1.1663	3.0517	1.8405	1.8247	1.2938	2.9976	1.1407	3.2248	0.3679	2.2965	1.6246	3.7233	2.1315	1.2277	4.4359	0.9989	1.7023	2.2693	21.6482	2.5053	4.2687	1.2651	6.7522	5.4306	1.3198	1.9088	1.4252	1.2396	4.3089	0.838	0.945	1.5867	3.774	0.6922	2.5229	1.9766	3.8898
gene52025_SYN1	53.9178	22.8074	45.1702	59.9263	38.0691	78.7094	28.9171	131.829	58.5227	51.7481	50.8668	55.2368	20.5332	78.6397	16.0361	56.5283	72.23	51.0621	38.1092	123.705	27.4723	62.2908	75.1177	62.69	48.5593	47.9219	89.7565	76.3426	23.7376	39.7394	16.8323	95.3417	73.1474	146.559	82.1154	48.7184	69.7428	56.7069	22.2728	63.6387	20.2367	162.27	78.1132	109.386	676.436	125.909	160.712	62.7185	174.759
gene21304_ABHD11	11.2975	3.8265	9.6416	25.4197	5.9892	7.3426	6.6133	11.2518	4.7222	16.7945	13.123	6.4498	7.5375	17.9629	16.2662	5.2273	7.4866	17.5932	14.1045	8.8965	26.0845	25.4908	9.4627	7.7532	11.298	15.8578	10.2131	15.5106	5.1609	7.4567	3.2077	11.4287	29.0891	9.7967	4.6758	34.6333	3.5901	8.2035	5.619	11.2101	8.2955	17.4961	9.9767	19.035	5.7044	15.1308	11.8859	14.1993	14.1096
gene35000_SKA3	2.6352	0.7669	0.5703	4.4509	0.6515	3.4774	4.5536	3.8496	3.2739	0.9034	0.4382	0.3683	0.5177	0.3761	0.6693	0.1777	0.5875	3.2295	3.9688	0.3918	10.0014	1.4181	1.7293	0.4657	0.2999	0.3387	0.5099	5.6383	0.2603	0.1498	0.3709	1.3501	3.2276	2.6721	1.1528	1.1277	0.3627	0.7386	2.7407	5.1231	0.3613	0.3839	0.341	1.1442	1.6193	2.2329	0.8685	0.2689	0.1712
gene3831_XPR1	12.1371	4.9539	3.654	3.4184	5.0355	4.1627	4.3301	5.7767	10.6676	18.7475	7.2269	6.4902	10.5426	8.47	10.0891	6.9918	8.0061	5.591	3.0702	13.7996	2.1469	23.6337	9.8194	6.9735	5.8038	5.7179	7.0607	2.5079	4.4937	9.0349	4.1712	7.8005	5.3299	5.5048	7.1354	8.41	4.9261	6.3718	31.9467	7.5066	5.7916	1.3406	2.0135	4.863	2.4593	7.9979	1.9007	2.1562	7.9744
gene30806_SYT7	3.0862	1.5502	0.6983	10.8113	2.3264	4.6419	0.3754	2.9162	0.7406	1.8643	2.4092	5.177	2.4968	2.0843	2.0887	0.3913	3.8966	6.093	4.0578	3.2215	3.2978	4.4974	1.3025	1.1834	4.7703	1.7346	1.5795	0.5907	1.3707	0.5937	0.5608	4.7146	7.6336	1.5889	4.8935	4.4866	1.1948	1.3309	6.073	0.7498	2.7624	1.1513	4.5079	0.6901	1.0994	4.8501	1.5174	0.7671	2.7217
gene2888_HIST2H2AA4	5.3029	12.1792	11.9479	19.9417	9.258	9.1964	10.704	48.8078	158.644	20.3865	5.7732	6.3732	32.9	14.0263	4.9064	3.1212	7.6783	12.5256	27.9022	20.9786	29.8578	6.5535	18.8174	11.2908	39.2584	2.6456	4.2982	5.9273	7.4784	8.4123	5.4561	37.8359	15.0609	13.9463	21.5146	10.6773	5.667	8.1398	8.7312	30.166	19.1027	31.1769	27.9671	17.6115	132.098	36.4803	61.8751	20.2463	11.7929
gene33479_HOXC10	0.0102	0	0	0.0267	0.0378	6.6601	4.4317	0.0489	0.0722	2.3204	0	0.199	0.3392	7.1929	5.2853	0.011	0.0217	0.0094	0	0.9823	1.1999	6.8955	0.0475	0.3255	3.1217	0.1416	0.0471	0	0.0086	0	0	0	0	2.0353	0.0381	3.939	0	1.5919	0.2205	0	0.2504	0.1751	0	0.1362	1.8396	13.0766	0.2355	1.4579	0.1192
gene3277_FCRL2	2.5604	2.8644	3.7584	0.6552	1.9624	4.6456	0.0916	2.4306	0.2666	8.9437	5.9842	0.6239	6.3312	1.248	0.102	1.2839	2.9065	0.4062	0.5604	3.2623	1.1685	1.8223	4.2564	1.2005	2.1392	0.0461	1.7629	1.7144	3.8446	0.4897	1.985	1.5363	0.3879	1.1699	5.2123	3.3672	5.6001	4.8668	0.104	0.2462	0.4266	4.36	11.53	3.429	0.2188	1.0432	7.3108	0.3694	1.2125
gene14489_SLC6A3	0.041	0.1202	0.0907	0	9.0644	0.3177	0.0086	0.1309	0.2535	0.9015	0.2959	0.3556	1.7517	0.2577	0.0572	1.877	0.0381	0.0329	0.0154	0.1285	1.799	0.1593	0.0619	0.0665	1.3419	0.5835	0.1277	0.0207	0.233	0.0987	0.2466	2.8682	0.0346	0.0622	0.1146	17.11	0.163	0.1561	1.1209	0.0116	0.6409	0.8735	0.6521	8.04	0.1632	0.2432	0.03	0.2052	0.046
gene51052_C1QTNF6	16.3871	2.8976	2.0238	3.8956	3.0112	5.0206	1.5515	5.4408	4.992	4.334	3.0037	4.2851	3.7475	7.0629	2.5356	2.1312	4.4492	7.3473	1.7366	8.9529	2.8065	6.2769	4.0145	2.0365	3.122	2.8006	10.2634	4.0761	2.2488	1.3796	1.6939	13.8951	8.177	12.5514	10.7049	3.9075	10.8213	6.1398	3.0064	4.2589	2.0489	8.8067	4.39	9.9044	12.2718	18.9895	10.0587	4.2631	7.2634
gene2919_ECM1	59.6602	6.9316	6.1174	4.5337	43.2	5.8833	3.8593	8.5754	12.6701	5.2447	22.7214	4.6357	2.5794	182.895	10.0703	8.9594	11.8026	5.3869	39.0079	140.73	5.7817	116.62	7.067	5.9703	6.2433	5.1435	9.0388	15.8564	9.975	3.3985	5.7597	13.9319	22.1484	26.3014	10.4534	25.5361	9.2129	7.6009	4.8162	8.5406	6.1782	11.606	9.8586	9.2345	50.6232	90.0309	11.3377	10.7122	16.6325
gene31930_HTR3A	0.3495	0.336	0.1769	0.0072	0.054	0.0419	0	1.1573	0.3869	0.7029	0.9157	0.5577	0.0819	0.4681	0.3828	0.135	2.1346	0.1758	0.025	0.1219	2.201	0.5346	0.1393	0.0885	0.1131	0.0247	0.1691	0.0674	0.1473	0.0073	0.0564	0.6074	0.0506	1.4274	1.5531	1.2165	0.1678	0.2828	0.0062	1.3265	0.0915	0.1968	0.6936	4.6752	0.0714	0.0268	0.1269	0.0487	0.1046
gene53522_CSAG1	0.1577	0	0.0399	0	0	10.4463	0	0.252	0.0911	0	0	0	0	0	0	0	0	0	0	0.1178	0.0827	0	0	0	0	0	0.0208	0	0.019	0	0	1.5223	0.0761	11.3325	0.0841	0.0409	0.0239	0.0196	18.8394	0.1021	0	0.5013	0.0708	0.014	0.4695	0	7.4333	0.2634	0.0202
gene51428_MIOX	0.959	0.2587	0.6473	1.1778	0.7156	1.5302	3.4608	2.0672	0.9953	2.0865	1.8493	1.7685	0.9825	0.8901	1.6144	0.3981	0.9268	0.8809	1.2273	0.6615	1.1805	1.6493	1.7593	0.5816	8.9426	0.113	0.5937	0.3818	0.9523	0.4499	0.1599	1.3102	1.1416	0.3556	1.2924	1.6614	0.5392	2.4929	1.162	2.7802	2.5258	0.9854	1.5651	2.4229	0.8198	0.5342	2.4868	3.1908	1.6806
gene5693_QPCT	4.1346	3.7415	5.2842	13.5692	5.8657	14.6766	44.1309	3.8017	1.8991	1.2769	20.2862	3.263	1.33	9.5514	2.3153	4.929	7.7003	24.5354	4.9963	14.7919	11.9223	2.2871	2.5666	2.3584	13.2162	1.0593	6.6614	8.4235	4.4147	2.3478	4.6049	9.3271	27.2971	6.8913	7.0843	3.3806	3.3787	3.4486	47.5344	23.2736	2.4244	0.8115	1.4223	1.2942	13.9246	12.7105	4.868	3.8554	6.8253
gene1382_PDZK1IP1	25.8487	19.2629	47.324	21.7161	36.7705	51.3916	2.0619	2.4831	5.5002	12.8891	13.2495	12.4583	12.205	49.4304	25.4685	15.8491	30.0891	4.1699	36.72	19.6608	0.6745	6.3036	16.9044	25.6108	6.8244	6.9013	38.1025	34.603	15.5249	25.8679	5.9861	50.6486	47.0582	48.8642	107.937	23.2687	62.1716	25.5721	13.5064	101.243	16.199	8.4293	29.7328	125.954	18.9647	3.9034	1.4733	48.8457	36.0592
gene6719_ANKRD36C	1.8874	1.0178	0.4877	0.4947	0.6007	1.1902	1.1205	1.6704	1.2116	7.1115	1.3632	5.1301	58.3467	1.3982	1.3898	0.8961	2.8532	1.1934	1.2004	0.5682	4.3521	4.8817	2.0971	2.6845	2.0924	2.2452	0.2682	0.4498	0.7257	0.6913	0.6574	0.8628	0.69	0.3488	1.0669	1.4023	0.8157	2.111	2.1476	1.456	1.5606	1.1026	1.118	5.3296	0.8194	0.8142	1.0374	1.2042	1.5197
gene28356_ADAMTS14	2.1999	0.7794	0.4718	0.8455	0.2552	1.2673	0.2505	1.0832	0.7105	1.5271	0.8338	0.6712	4.0547	2.1316	0.3786	0.5448	1.5042	0.5726	0.7635	1.8044	2.2719	0.3929	1.385	0.7919	0.9781	0.4526	3.2035	1.012	0.6292	0.5528	0.3845	2.3659	1.0479	2.4137	2.3671	2.3658	4.6585	2.9648	0.5695	1.002	0.3158	5.4763	1.0828	36.8118	4.363	1.8412	3.3582	1.7828	3.0368
gene1746_DEPDC1	2.4048	0.8226	0.4338	3.4439	0.4607	3.4948	4.7894	5.0388	8.5614	1.4104	0.5238	0.2849	0.2375	0.4724	2.0775	0.2288	0.5411	4.3122	0.8488	0.4347	4.1439	0.9163	2.0221	0.2192	0.4287	0.2391	0.3599	0.8771	0.147	0.0781	0.2904	1.3518	1.9179	2.1083	1.0886	0.8053	0.3663	0.4656	3.1037	4.4209	0.4709	0.0344	0.105	0.3974	0.737	3.2688	0.5093	0.1364	0.1133
gene44372_ITGB4	34.7369	3.9026	8.1921	17.9646	5.6976	6.7227	88.7737	3.4825	1.2369	16.0243	7.6181	4.1083	25.8363	17.6233	4.3408	10.4355	12.2279	10.1104	25.0475	9.0474	5.4313	4.6391	13.0327	7.4831	4.9434	7.9742	47.3069	17.0966	6.5908	8.6792	4.0723	10.3281	22.9357	59.8748	6.1448	13.2562	3.5859	22.5138	21.6764	38.9856	8.637	11.5142	5.8825	70.8574	2.1489	252.088	4.7526	39.0469	14.3205
gene33430_KRT18	112.049	54.3392	140.149	948.055	119.634	541.595	34.0202	255.352	50.4508	150.593	130.714	56.8055	101.515	167.442	210.244	67.163	77.4944	1081.79	218.105	59.2428	211.151	267.3	107.931	122.299	119.297	217.309	69.3022	278.303	86.2924	77.6959	31.6067	172.053	670.032	72.5904	31.5211	157.104	51.9501	244.457	216.139	464.6	75.1302	137.408	83.2044	166.115	43.3493	322.211	60.6159	280.192	384.011
gene53164_ZDHHC9	23.3741	9.2665	13.9706	42.2047	10.5178	6.9232	5.0984	11.4114	12.8794	23.3742	43.2022	16.2244	48.1343	37.7621	27.2198	21.4482	19.6357	15.767	31.6692	26.3204	19.1029	36.755	28.9107	13.5936	6.277	18.0234	47.4364	17.979	13.0714	47.4341	5.8701	12.0246	16.4471	12.2483	11.5935	48.0666	14.9282	16.5387	58.4168	15.5644	32.9671	4.3607	7.7558	16.3361	8.707	15.8472	5.5214	6.6085	41.2161
gene3149_CKS1B	27.4502	10.2509	29.3596	46.9522	15.0894	38.0956	109.425	51.5606	54.6718	18.4104	23.6594	10.8935	18.7664	25.3248	26.6889	14.217	14.1954	68.742	30.8594	21.7863	65.3849	28.5703	34.0621	20.2349	13.8405	16.8835	19.1273	26.7366	14.0303	14.4474	7.3458	32.8887	34.5098	34.121	17.6401	29.6397	12.8243	17.073	53.8969	57.699	16.373	5.6355	12.4637	13.7694	30.9564	46.8878	22.2303	16.3066	15.495
gene18595_FAM83B	0.7857	0.0783	0.0974	13.8463	0.024	0.0217	10.7282	0.0439	2.3689	0.032	0.0359	0.0236	0.4616	0.0415	0.119	0.4511	0.0895	0.0386	7.0845	0.0169	2.0824	0.0649	1.7258	0.0458	0.1852	0.0288	0.5107	3.1014	0.1362	0.0369	0.0608	1.8552	3.6327	8.004	0.3813	0.0675	0.0549	0.9099	4.2983	0.0122	0.1231	0.0315	0.061	0.3292	0.0753	11.8324	0.0683	1.3314	0.029
gene48960_SGK2	0.9969	0.09	0.4052	1.1382	1.2946	1.72	3.086	0.3984	2.0809	1.2995	2.5247	0.7169	0.3721	1.1774	1.5731	0.5833	0.4435	0.0525	6.0827	0.3932	0.3102	0.6971	0.7978	0.9458	0.7536	1.3687	0.4302	1.0516	0.303	0.4227	0.3689	0.4252	6.3374	0.0526	0.1952	0.69	0.2689	2.6768	8.2581	2.0617	0.2488	0.6971	0.6554	2.5311	0.9817	0.6119	2.8914	4.5726	0.3523
gene40422_PAQR4	10.9425	3.9232	3.3576	11.336	2.7129	2.745	16.4289	41.9596	3.8676	11.5185	2.3427	5.3383	4.7284	8.4629	6.7927	1.8363	5.7424	2.8615	8.4299	3.5894	15.829	6.5421	5.9202	7.1376	4.2534	3.6649	4.3126	7.5934	3.4012	2.0309	2.7392	7.5895	9.6816	9.4493	6.6052	6.3359	1.8022	4.0615	3.0004	12.6408	2.2457	3.4491	3.5072	4.9324	2.7959	8.7698	4.298	7.9794	3.4891
gene20345_MACC1	15.7636	2.6782	3.8707	13.65	5.2133	5.0556	0.2847	2.6374	0.7517	14.167	8.913	7.2836	7.5939	5.2218	5.8582	11.3429	11.9227	3.2768	6.9582	11.3714	3.1947	15.9105	7.2497	16.8038	4.9912	30.8235	4.9057	4.4776	3.7764	4.9833	1.6528	5.0662	6.4484	1.1831	2.9495	17.3707	2.2096	11.6467	19.2231	13.5354	7.9456	1.1852	1.7288	4.6794	0.4898	2.4385	1.1617	1.722	3.9671
gene56298_MSH5	7.5029	3.5736	4.3654	17.3021	3.2462	12.1886	24.036	8.5645	7.6184	10.8335	4.8205	5.0051	2.87	6.4385	6.2078	4.3121	3.8832	7.236	7.2361	2.1609	5.9024	5.4449	5.4935	4.4522	3.7416	6.1786	4.2852	5.408	2.973	3.3894	4.0275	6.4993	12.2025	3.6694	3.9771	7.92	3.3087	8.2312	10.9863	7.6391	7.7879	9.9937	10.4878	10.7357	4.7694	11.4496	5.3332	10.2421	5.8812
gene43055_CPD	41.5705	17.2848	12.2746	26.3562	30.2963	46.1377	17.5121	31.7335	14.7341	28.1029	20.9425	35.2156	10.2205	6.4198	21.3857	14.1427	49.1261	38.8412	8.1478	21.0741	22.7843	34.5953	31.7879	12.9725	22.1038	8.2669	14.5163	8.7657	9.3151	8.2176	14.5877	24.8445	15.5196	23.7945	32.2364	10.7698	22.708	20.7028	69.9388	207.694	22.4167	2.1191	4.5693	25.815	29.1915	12.6522	14.5513	10.0518	12.7499
gene273_ENO1	487.233	164.366	216.982	202.668	152.942	147.057	436.307	384.977	434.219	356.489	197.931	149.081	295.374	222.329	222.531	149.281	182.734	331.269	114.135	205.804	215.264	430.049	174.986	126.312	110.808	405.659	164.257	102.719	113.686	86.1063	104.279	206.207	216.624	285.904	177.652	257.517	152.278	185.508	205.24	489.524	154.876	59.8716	96.0249	270.181	505.604	282.59	143.293	70.6564	295.387
gene22306_ATP6V0A4	0.2545	0.1477	1.3105	0.0824	0.0274	5.4503	0.3593	1.4901	0.006	0.7765	18.4725	0.9664	0.051	0.4498	0.6028	0.4609	0.1449	22.9617	0.1069	0.2538	5.095	0.505	1.7062	0.1818	0.477	0.2933	0.0656	0.0287	0.1347	0.3632	0.0401	0.136	0.048	0.3722	0.1502	9.1846	0.0817	0.0103	0.194	0.0715	2.6138	0.0988	0.1303	0.0055	0.2177	0.3145	2.6383	0.2126	0.1063
gene60338_SLC44A4	31.574	9.4221	17.0464	61.4407	8.4966	12.4287	0.5985	9.417	1.2351	30.8537	34.0819	16.7651	35.5731	29.6494	34.1576	27.6734	23.3519	16.7335	46.9036	9.1021	0.5914	20.2383	40.3765	29.5986	23.6607	7.0433	17.0964	40.9531	23.4747	10.9206	3.3099	13.7207	90.3007	3.3421	25.6659	49.9312	12.8493	47.3314	38.8087	26.4163	77.5948	6.0336	13.6848	39.8521	4.1902	0.4007	8.2785	54.0608	28.0281
gene26359_CTSV	1.6747	0.5059	0.1409	1.2464	0.3889	0.8115	5.4049	4.7462	0.3617	1.9612	0.054	0.4738	0.3154	0.1613	0.209	0.0908	0.3903	6.5715	0.3591	0.1895	19.9587	0.6431	0.415	0.1566	0.1501	0.0657	0.2449	0.1574	0.0745	0.0426	0.5121	0.5913	2.2389	0.9694	0.2573	0.0843	0.0328	0.2926	2.817	0.9346	0.1682	0.1209	0.1876	0.3346	0.8342	33.8169	2.0231	0.4429	0.1151
gene2235_AMY1A	77.3008	97.9655	50.4936	0.9915	11.9564	4.1444	1.7616	5.683	0.9508	15.4654	28.3432	27.972	7.448	63.4126	14.9605	89.8915	26.6142	1.1463	6.3589	66.2774	1.6128	57.5662	33.7328	49.7384	26.3352	7.931	12.8344	1.9961	24.9971	3.6901	4.3597	18.7743	4.5832	3.1849	6.6387	45.734	22.4758	5.0649	0.3467	1.833	17.4681	5.4094	5.4044	10.9737	1.0078	0.4306	0.1704	8.7101	19.9867
gene56311_SLC44A4	31.4715	9.4167	17.0464	61.3834	8.4966	12.3612	0.5738	9.3819	1.2351	30.7419	33.9192	16.7027	35.4379	29.5772	34.0758	26.9135	22.8923	16.4377	45.9197	8.8571	0.5735	20.1942	40.3424	29.4689	23.5328	7.0215	17.0694	40.8642	23.3945	10.8757	3.2879	13.7009	90.0189	3.3421	25.6168	49.8448	12.8027	47.2868	38.7488	26.3997	77.471	6.0302	13.6618	39.8362	4.1902	0.4007	8.2785	54.0608	28.0281
gene33040_DDX11	7.936	3.6145	4.8837	17.2383	5.1854	17.9777	42.2536	15.7961	15.9974	8.6696	3.2896	8.1256	2.6392	9.229	6.2289	4.0169	4.9135	14.8529	5.553	4.0028	26.4996	4.3869	9.8357	5.0653	10.9514	6.7822	5.7475	6.7308	6.0221	4.6817	5.2421	5.6648	12.1678	9.7549	8.4357	5.0116	10.4438	11.3161	9.9369	17.1902	8.8786	17.3061	21.1521	6.4864	6.6349	19.867	9.6113	10.2999	6.0078
gene51526_GYG2	1.3875	0.7181	0.7299	3.3502	0.846	2.6205	3.469	0.7108	0.2936	4.1875	7.6708	2.7888	2.2405	0.6612	3.3545	2.4819	1.1485	0.1035	0.9399	1.104	0.2323	1.6545	0.9594	1.2816	2.5847	0.9109	1.2816	0.5136	0.5996	1.0501	0.1428	0.8335	2.9684	0.6229	1.1419	1.3244	1.1392	1.5188	3.3606	0.9048	1.9512	1.064	4.9141	1.3619	2.6388	0.9262	1.2519	1.0598	0.2396
gene44523_NPTX1	2.6056	0.1526	23.2099	0.0646	0.3783	0.0436	0.0688	0.089	0.225	0.3368	1.0395	0.2035	0.3289	0.8754	2.0681	7.8562	0.5688	0.1739	0.1527	4.8606	1.218	0.3092	0.0587	3.1258	0.3351	0.7651	1.8684	0.1172	8.3235	0.9534	0.1815	1.5627	0.0552	0.4907	0.2161	2.7567	0.0906	8.6436	0.0387	0.0729	6.3456	0.1807	0.3619	0.0933	0.2048	0.2152	0.0537	0.2015	0.3334
gene59597_SLC44A4	31.2959	9.3576	17.0011	61.0457	8.5034	12.3121	0.5738	9.341	1.2277	30.5972	33.7565	16.6046	35.2848	29.4255	33.9267	26.8423	22.7833	16.3772	45.6554	8.7882	0.5556	19.9812	40.043	29.2009	23.3623	6.9707	16.8395	40.645	23.2588	10.7859	3.2493	13.6564	89.4651	3.3212	25.4693	49.373	12.7639	47.0253	38.6397	26.3168	77.18	5.9997	13.5352	39.7454	4.1902	0.4007	8.2471	53.9875	28.0018
gene16464_CDX1	0.0339	0.1077	0.1	16.7058	0.0837	0.142	0	0.1083	0.0456	0.1116	0.0627	0	0.0695	0.1337	0.0223	0.0366	0.0721	0.0415	28.9451	0.1535	0.0276	0.1133	0.105	0.0667	0.1096	0	1.0009	16.5559	0.1142	0.0099	0.0425	0.1144	23.7319	0.1936	0.3792	0.1025	0.0479	0.0197	0.1429	0.0426	0.0286	0.0157	0.284	2.9464	0.4705	0.1727	0.1015	0.0943	0.0608
gene53523_MAGEA12	0.0309	0	0	0	0	10.7444	0	0.1151	0	0.0092	0	0	0	0	0.0068	0	0	0	0	0.0215	0	0	0	0	0	0	0	0	0	0	0	1.3214	0	10.6341	0.0615	0.0561	0	0	19.6738	0.0155	0	0.062	0	0	0	0	3.1666	0.086	0.0092
gene40525_SMIM22	1.9796	0.9081	6.4177	3.616	0.6059	0.4447	0.1192	2.02	0.9288	1.6198	4.3216	1.7013	5.5039	6.8551	4.5757	1.969	1.8246	0.0812	3.1031	1.3311	5.4103	2.8385	1.4463	3.2567	2.1621	2.1897	2.8243	2.8756	1.5342	2.7272	0.3059	0.7048	3.3315	0.2526	1.5436	5.5205	0.5253	1.6323	1.5269	1.4821	2.2428	0.6884	1.2508	7.1315	1.3218	0.0854	1.4512	1.6238	1.8097
gene14553_SRD5A1	10.2042	2.8645	4.6943	3.0455	6.1998	7.1825	5.4853	3.0737	5.4067	6.3309	2.7602	4.5997	4.428	3.2003	5.3152	4.0062	4.1687	11.3353	2.9686	5.7893	13.2932	5.299	4.4802	4.3163	2.0598	9.0933	10.0936	2.935	2.2246	2.2084	3.0222	10.9434	4.583	6.5009	2.9556	4.2909	2.7567	2.547	5.0046	16.242	3.5536	1.5924	6.3049	2.8102	2.5228	15.5976	2.6302	2.0921	2.1158
gene22031_PTPRZ1	4.5996	0.1382	0.7151	0.0086	0.2914	0.216	12.4777	8.6107	0.0901	8.0716	0.245	0.5462	7.1032	0.9875	4.2802	0.3322	0.4376	10.1293	0.1342	1.1218	2.5596	0.2287	6.8909	0.5997	1.4283	0.135	0.3226	0.0401	0.9518	0.0847	0.205	0.3231	0.0067	4.1613	0.122	3.3216	0.0946	3.2261	8.2806	0.0318	0.9596	0.1757	0.1792	0.1076	0	0.8316	0.0445	0.6454	0.198
gene1080_EPHA10	1.8574	0.3503	0.5815	1.1803	0.5577	0.5303	0.0179	3.2749	0.7956	1.4995	0.919	1.3075	2.4245	2.79	1.8516	0.7694	1.2294	0.1536	0.6709	0.849	0.134	1.9101	1.289	1.0484	0.2095	4.1426	0.5363	0.3691	0.5149	1.703	0.2196	0.7704	1.3883	0.1086	0.5991	1.5677	0.4614	1.9387	0.1087	1.0931	2.1473	0.3524	0.6597	2.4144	0.1118	0.071	0.0891	5.1845	1.6163
gene2236_AMY1B	84.3604	106.508	54.8451	1.09	13.0333	4.4923	1.8999	6.1606	1.0232	16.777	30.4937	29.995	8.0003	68.2625	16.0463	88.6249	26.3848	1.0902	6.3026	65.4486	1.5197	62.2038	36.6085	53.6257	28.5501	8.5355	13.9386	2.1944	27.2146	4.0186	4.711	20.3895	4.9945	3.478	7.282	49.8825	24.4662	5.5302	0.3811	1.9904	19.0747	5.9166	5.9242	12.0437	1.0812	0.4734	0.1873	9.4482	21.8942
gene32720_STYK1	2.4503	1.0495	0.5469	1.6656	1.4243	2.5277	0.9167	3.0258	0.8751	1.0133	2.2606	1.1288	1.5616	2.5969	3.017	0.2469	2.1576	5.1737	2.081	0.6811	1.9069	0.3234	1.8601	0.5074	3.8256	0.4391	1.1657	0.7607	0.7411	0.1766	0.3485	0.8937	1.8367	1.1753	1.2076	2.0784	0.6912	4.0764	3.2846	5.9281	0.8121	0.8684	0.8023	3.767	1.2674	5.0105	1.6404	4.6143	0.8622
gene24289_CCNE2	3.6063	2.4732	1.2023	4.9881	1.4771	4.9451	9.6425	7.8061	3.1729	5.9674	2.3135	1.3488	4.4558	1.2367	3.0969	0.4593	1.9487	3.2679	3.3246	1.187	17.9861	3.6197	2.8743	1.2088	1.0544	1.1868	0.6945	1.7244	0.8038	0.5798	1.0478	2.0796	1.7685	3.0746	1.9384	5.3476	1.042	0.9947	6.507	7.7625	1.3192	0.5036	0.7335	1.0112	0.8876	3.7052	1.1079	0.5989	0.6253
gene3620_ATP1B1	127.126	79.9297	87.5019	338.325	87.0534	102.244	26.3685	75.5632	36.8852	176.092	125.336	138.375	112.651	73.0594	341.565	119.153	114.609	248.699	194.126	72.8024	73.2852	119.768	48.1738	168.886	164.69	53.857	89.7061	144.951	82.0072	170.2	65.8138	90.5305	142.237	86.9778	192.423	155.528	49.4795	103.617	260.892	87.7304	346.024	12.6233	49.9355	97.72	20.33	21.0771	40.812	202.258	54.304
gene30815_FEN1	6.72	5.6056	6.7017	12.3468	3.9996	12.619	21.1857	14.6377	21.7936	6.8856	1.9229	3.5243	3.4095	6.3557	6.3503	2.3722	4.5942	16.319	4.2694	3.9211	22.4366	5.8239	7.4591	2.3945	2.4602	1.862	5.771	5.9697	3.1519	2.2753	3.0642	9.5788	9.2272	12.9639	6.7968	5.6093	4.276	4.4613	11.135	19.3875	4.0805	2.4553	4.3837	5.7172	5.9457	12.2353	4.6705	2.6274	4.3322
gene28199_SLC16A9	6.7562	0.6502	0.6811	0.0085	0.7531	0.7633	2.5891	3.2482	0.8559	2.2873	0.6816	3.4992	11.4069	1.0136	1.049	1.1845	5.258	0.076	0.3174	3.7319	2.0383	0.7084	3.6073	1.3855	1.8004	0.9262	0.7958	0.1734	0.8614	2.5902	0.271	3.6316	0.3551	4.2471	0.6903	7.681	0.6923	1.4503	1.8198	6.7693	0.7782	0.7651	0.1454	1.6694	0.0298	0.0588	0.432	0.4431	6.0896
gene2239_AMY1C	76.7786	96.9037	49.9437	0.9886	11.8208	4.0743	1.7315	5.6032	0.948	15.2427	27.8653	27.4331	7.2803	62.5939	14.7416	81.0632	24.2453	0.9978	5.7756	59.969	1.3784	56.8924	33.3863	49.1149	26.1432	7.7904	12.6692	1.9903	24.8076	3.6447	4.2727	18.606	4.5698	3.1544	6.6119	45.4748	22.2843	5.0501	0.3457	1.8276	17.3084	5.3707	5.3731	10.9294	1.0048	0.4293	0.1699	8.6682	19.9283
gene58181_SLC44A4	25.7115	11.646	18.8742	52.2148	8.3338	15.252	0.5059	9.2357	1.5457	29.8936	30.2751	16.239	29.4385	28.761	28.6081	23.0031	20.4465	21.0497	40.8167	7.9538	0.5018	17.6451	40.3424	28.7687	20.243	6.0278	20.0033	38.3406	23.5055	9.432	3.4972	11.4801	76.1546	2.7981	25.8954	50.3897	13.129	45.1826	32.1098	22.5296	94.6888	5.7587	12.085	35.25	3.5083	0.4596	9.2486	54.2075	23.9921
gene6210_TGFA	13.1685	2.0449	1.8374	3.8667	7.4616	5.7842	54.261	2.4465	1.305	2.5146	1.9623	4.5297	3.8982	2.0391	4.5237	2.9996	7.3948	0.6301	5.1908	7.6839	3.2661	5.5164	2.3308	3.1307	2.0759	3.3907	3.1874	1.508	2.1267	2.1307	2.6286	5.4598	1.3502	9.1349	2.2725	3.8751	1.2629	3.9324	6.4171	10.6895	3.306	0.801	1.1919	7.9086	0.9759	20.4653	0.9138	4.8661	8.5106
gene4100_ELF3	96.3844	8.9206	32.6474	248.146	27.2419	49.6938	7.1004	68.2455	23.6996	124.882	62.7589	88.4311	111.733	97.1543	45.3374	48.8472	45.289	67.1864	178.819	77.7864	93.1055	73.1823	42.7216	75.3418	73.8531	28.4342	16.5731	57.8327	40.9545	29.1241	4.328	35.6407	81.3479	31.5175	46.7081	111.955	8.4932	53.8026	42.3224	31.9074	54.2332	66.9431	51.7256	63.78	11.3366	21.8125	30.2838	132.931	98.0745
gene57568_METRNL	15.0844	9.7351	11.9766	2.9649	14.4461	11.6734	4.6979	8.5117	15.0052	5.1296	8.1345	10.0648	8.5512	14.2995	8.8858	7.4741	12.3894	3.5038	10.9582	23.0833	18.4388	13.2632	9.8804	10.1661	9.8108	10.1751	10.1807	7.9993	10.3114	7.4915	15.7306	16.0276	11.1109	21.5411	15.4658	11.3455	8.1108	11.3074	4.1135	11.0205	12.0687	12.7361	8.9977	24.7153	52.4712	17.0012	17.9691	11.5536	27.9956
gene41662_RIPOR1	5.6735	6.2709	4.4626	3.7092	7.9785	6.4858	2.5753	6.091	2.6097	5.1743	5.7154	6.2495	4.0757	5.9053	5.1201	5.2359	8.8583	3.5171	4.8071	6.5601	2.8425	4.1998	6.1372	5.888	6.9449	4.4412	9.0968	4.0278	6.4798	3.9799	12.2862	6.9994	5.6444	5.4851	7.4389	4.0278	6.8579	8.302	4.2219	6.947	4.9173	10.4847	11.6389	6.4332	8.6652	8.1978	8.9891	10.9161	8.5624
gene40715_MYH11	36.8006	4.7599	16.0263	5.1644	12.3102	8.7511	3.5235	13.4514	9.9083	13.8786	17.9669	21.6672	6.05	32.3447	9.8154	31.8471	14.5818	4.5691	14.9607	12.2751	3.4108	7.3793	28.2296	30.2157	40.5212	32.3691	24.4971	4.6462	19.2923	34.0205	11.583	6.8813	5.5399	4.2041	9.8234	12.8229	21.9146	74.5197	11.9297	8.2387	30.6884	21.2571	58.4756	1.7627	20.8471	4.6727	6.7119	45.8322	35.0666
gene57447_ARHGAP23	8.9307	2.9414	3.2313	0.9339	6.9702	6.455	4.5792	2.6075	4.0531	5.0188	6.3904	7.0226	3.3177	4.2684	3.3762	8.0109	6.9884	1.0482	2.4815	6.1214	1.7234	5.4523	7.7227	6.1618	4.7397	4.5474	13.3074	3.0613	4.0999	5.1487	4.3576	5.8415	1.768	21.2431	7.2656	6.6071	7.1223	7.8966	6.2999	4.8055	2.1589	7.2107	4.7064	3.6646	4.2847	38.1589	4.9571	4.8794	8.573
gene41507_CX3CL1	15.4156	6.104	11.6188	3.7808	27.1228	12.6633	7.5723	4.9279	3.3175	11.6463	16.0756	13.9709	24.6021	26.2656	4.6405	16.9739	23.8579	2.3258	9.1272	11.8031	1.5797	23.8199	15.6406	8.8283	8.1208	19.3421	27.0338	6.8394	13.0421	18.4742	11.021	22.42	9.1785	10.0292	8.0254	8.5298	4.7385	23.7785	4.3757	29.3297	4.878	8.1108	21.5368	8.2173	2.1386	5.2964	4.4026	23.4582	22.6468
gene32002_JAML	5.9422	20.0658	12.3009	1.2896	19.1612	13.6931	2.266	7.4891	5.5926	2.0039	6.1508	20.6457	2.7554	13.8719	5.0362	14.8878	10.8677	1.9188	8.8418	8.8006	1.824	7.259	11.8476	14.9018	9.0814	6.4088	21.7927	7.895	11.439	12.2866	27.035	10.1351	4.2899	12.0076	9.8464	6.0223	14.5228	10.1943	3.0432	12.4353	10.1871	12.595	20.5737	9.4538	6.1013	1.9432	9.7813	8.3271	28.8513
gene10749_MYLK	26.5318	10.4732	13.8203	4.1372	17.0392	12.0646	31.395	7.7413	35.9896	8.2596	14.0354	19.9504	4.6001	12.7508	6.9134	18.402	15.5789	3.7195	10.3031	28.841	4.6739	6.5718	20.446	20.0755	17.9897	19.9467	20.1811	6.8274	13.3384	15.0563	16.109	14.7287	7.297	13.782	13.9753	7.5724	32.2033	27.1941	9.6131	22.534	15.4793	8.0346	16.421	3.3755	16.6651	14.9922	9.1315	14.2417	11.4921
gene6206_PCYOX1	28.4512	21.8212	18.5455	16.8552	25.4142	16.7557	14.7204	13.8986	10.9942	10.0348	26.3854	15.9725	29.6917	10.5405	26.1826	19.82	21.4801	14.541	15.2332	14.9126	10.7065	11.5228	19.7618	14.9956	25.2707	17.236	13.1793	7.5365	14.1847	13.5257	18.3561	13.7465	11.9746	15.7267	16.7886	11.9975	15.9023	31.3588	28.1899	12.7489	31.239	2.1629	7.5071	8.9188	6.1146	20.8769	7.796	9.7857	10.5936
gene32357_JAM3	8.3082	4.8525	5.9473	2.0269	8.5624	6.3179	17.9	4.4849	8.2346	4.5883	5.3155	6.4029	1.9194	4.9801	2.6374	6.7585	9.2978	2.2446	4.9414	12.4749	14.3812	3.7809	7.2708	8.1849	7.7032	6.5197	7.9376	3.9513	5.789	7.5147	6.45	6.7057	3.4129	8.111	6.7959	3.9336	9.9669	9.3622	2.9199	2.8207	3.7625	6.7291	8.7561	2.4763	7.7753	3.5856	6.1338	8.4799	7.58
gene25462_CCL21	30.7301	21.4859	77.6959	6.2031	29.5547	31.8009	10.6743	40.4962	11.5697	33.9722	35.256	37.55	4.4529	65.725	9.2621	24.2886	50.5473	12.1179	22.4411	50.0937	25.7139	7.8825	38.3378	16.0502	13.7708	7.9146	34.7412	21.9093	41.2713	17.812	14.4253	42.0717	18.0777	35.4702	53.9945	15.3624	81.089	68.8814	6.6702	17.131	18.8666	213.672	70.4235	16.6788	17.0651	53.0725	104.537	30.548	74.7527
gene46292_ADGRE5	26.3014	28.2328	34.8717	29.0173	34.219	21.5777	5.8829	15.9211	22.5481	5.7783	15.3263	16.4234	16.7532	27.895	9.4471	22.2569	21.5821	4.3142	37.2547	25.2495	7.0559	17.3639	25.056	32.2966	14.1375	19.3443	36.4292	39.1631	22.8445	31.7424	35.2503	29.2361	27.151	19.6435	27.6979	16.8425	17.8735	29.511	9.1757	26.9943	14.7952	13.5441	39.3759	27.5637	26.8745	14.8894	24.0568	19.2425	56.8952
gene30858_LRRN4CL	0.7995	0.319	0.8661	0.0946	0.5969	0.1953	0.4122	0.5024	0.2431	0.4812	0.4744	1.3713	0.2388	1.0341	0.1989	0.915	0.8095	0.0927	0.2725	1.3233	0.2376	0.3817	1.2702	0.4767	1.0474	0.3846	0.6882	0.1445	0.6083	0.9118	0.2803	0.236	0.1468	0.2551	0.4056	0.6342	1.1204	0.9061	0.3468	0.1818	0.5712	2.843	0.7934	0.2818	1.0277	0.2	0.4157	1.1279	1.1293
gene47349_HIF3A	1.5223	1.5021	3.9046	0.121	1.4485	1.2263	1.0996	1.5851	0.9575	4.9546	3.3732	3.3711	0.3537	1.1221	5.078	2.1383	0.7563	1.9206	1.5304	0.7003	0.2127	7.1865	4.085	2.38	3.6027	0.6135	1.6541	0.9203	1.5783	2.5114	8.9098	0.5315	0.3542	0.1986	0.4432	2.9909	0.523	1.794	16.1921	0.6466	1.6992	3.1719	6.5511	0.0941	1.9127	3.6313	3.6539	3.9805	2.2636
gene35791_LMO7	21.6774	27.6617	17.6849	19.6281	34.7776	32.4099	4.9806	7.1223	3.9581	23.4088	22.0741	16.1542	50.3654	10.9949	19.078	20.0678	26.9412	58.0593	43.695	16.9884	7.6491	11.7987	23.5878	29.0236	14.0761	20.6923	12.7683	19.5427	12.4006	21.5506	19.7923	19.2776	19.6382	6.1454	26.6785	35.641	11.8936	19.6792	32.1337	8.2516	14.7205	7.1339	16.4753	30.188	4.81	28.5483	7.7648	14.3923	14.5417
gene38110_KIF26A	0.7323	0.5418	0.5347	0.0677	0.8584	0.2757	0.6853	0.2747	0.1027	0.4619	0.5049	0.528	1.2029	0.4749	0.328	0.5819	1.0783	0.0604	0.4288	0.8566	4.9294	0.387	0.8421	0.6284	0.4875	0.859	0.831	0.2443	0.8866	0.4297	0.9446	0.3434	0.1797	0.4443	0.8009	0.2171	0.6567	1.5832	0.1402	0.2145	0.2756	0.6846	0.7238	0.359	0.2015	0.1107	0.5118	0.9636	0.7946
gene44417_ST6GALNAC2	3.9313	4.8926	5.3735	1.1325	3.7743	3.1295	23.998	6.2759	0.7581	1.8514	2.2268	4.7552	3.4361	2.0429	4.3612	3.9026	1.9504	9.9263	3.1056	2.6022	11.8707	5.2039	5.2271	4.4526	2.7011	12.8837	18.1029	2.3442	3.9371	2.9303	7.9671	3.0161	2.2709	11.434	0.9498	1.3708	1.1692	3.7972	1.5346	3.0988	2.2893	3.3725	4.2857	5.2754	0.8964	11.2542	1.1064	3.3309	2.584
gene57347_SCARF1	3.326	6.9631	6.8062	1.5784	9.7421	6.1836	1.2023	4.1809	3.6644	5.4889	6.9693	3.7499	2.7077	5.0716	6.9544	16.4246	8.9475	1.4586	3.7537	4.886	1.6826	7.1692	5.4765	7.4679	5.3254	5.9516	7.6694	3.2997	12.8562	16.9988	8.3641	7.6641	3.8463	4.7412	8.0384	6.2545	6.9565	10.8812	1.5438	3.302	4.3326	12.7412	8.8716	13.1919	19.1059	3.2358	6.5968	11.6273	16.9942
gene8865_ACKR3	21.1218	4.3093	3.9504	2.8959	7.7094	3.8207	6.8135	51.7367	10.1711	4.8042	2.7224	6.0622	4.6573	4.214	7.0893	5.0719	19.1414	2.2501	7.6688	11.9933	21.1581	4.305	7.2763	5.6063	18.3215	4.6476	5.52	2.4842	4.6748	5.1724	1.2767	6.3899	4.6555	33.532	15.2468	5.4779	7.9015	6.9338	4.181	2.916	3.4832	4.8922	4.3618	5.6976	15.5644	6.3389	15.1413	7.6581	10.6233
gene29522_TSPAN4	13.5119	38.4755	27.4606	1.8082	24.2217	12.9497	10.0865	13.8294	21.8441	14.4016	24.1122	26.0909	17.0333	26.2453	24.8909	21.8533	20.1223	6.3873	8.5499	23.8025	13.4202	19.1022	15.4607	35.5843	26.8925	25.0485	26.8685	12.9377	22.45	22.939	39.1491	20.0402	7.87	12.4306	19.2195	15.6602	17.5292	17.5936	6.2041	18.5464	27.558	24.9129	23.2897	49.8541	25.1169	27.4567	17.9539	15.6595	38.3518
gene17292_RNF182	0.2121	0.3347	0.742	1.2465	1.0023	0.2179	0.1028	0.2034	1.6291	0.081	0.4126	0.6978	0.124	0.1465	0.3484	0.4015	0.6377	0.0536	0.415	0.2163	0.1883	0.0426	0.1923	0.476	0.4376	0.2102	0.2057	0.0773	0.581	0.2464	0.8978	0.2903	0.1146	0.2729	0.1742	0.1107	0.2308	0.5128	1.244	0.0601	0.8075	0.1402	1.0508	0.1465	0.143	0.0085	0.0415	0.465	0.2286
gene16321_PCDHGA9	5.1866	2.0307	2.2262	1.3104	3.3614	1.6309	4.2161	1.3533	5.5839	2.6785	2.1862	3.6126	5.5768	3.1672	2.396	2.7005	3.3393	1.2991	2.4624	4.0932	0.5948	2.13	4.3659	2.7851	1.7922	2.0222	5.0071	2.1203	3.0562	2.2593	3.8685	3.3274	2.5	2.4896	3.0432	1.5165	3.5433	4.0268	1.8865	1.9578	2.8754	2.9057	3.5688	4.6827	2.9457	2.6617	2.0553	3.2762	4.6747
gene19891_QKI	8.3539	15.3066	6.9444	1.3873	12.3113	10.3101	9.3032	5.3779	9.5419	4.9901	6.5878	8.0364	5.5049	3.4139	6.7831	10.519	10.9275	5.3927	5.1374	9.7704	5.0384	5.8092	8.5914	9.6286	8.4247	8.5834	6.7275	3.6222	5.6501	5.9147	17.4692	9.5846	3.0241	10.1818	9.348	5.9256	8.9354	5.7247	3.2747	8.2713	8.5644	1.7829	2.6869	2.6788	4.5155	4.2257	4.1311	3.5009	2.9079
gene47651_NKG7	2.1014	6.4672	6.7248	1.1226	6.062	6.8285	0.4831	8.435	2.8474	0.6651	2.1496	2.444	0.8229	3.6762	0.6747	2.7376	4.0916	0.8335	2.0842	3.9463	2.5729	1.51	5.4621	2.3127	2.3878	1.42	2.5806	7.2288	2.9783	2.1144	5.0132	9.9408	3.1619	2.5596	5.276	2.515	5.196	2.6421	0.2668	0.8298	0.6262	5.1927	6.7593	1.8158	12.8807	4.076	5.5458	3.5101	7.4418
gene14294_CLDN22	0.8453	0.996	1.2871	0.2453	1.5321	0.796	0.3188	0.2252	1.064	0.8261	1.2032	0.8132	0.502	0.9221	1.0962	1.4195	0.876	0.1567	0.729	0.5584	10.0507	0.7219	1.248	2.4698	1.4614	1.6683	0.9452	0.4021	0.7749	1.4432	1.3224	0.887	0.3106	0.5564	0.6864	0.9224	0.6926	0.575	0.6296	0.5546	1.0225	0.5604	0.9795	0.3843	0.4909	0.6329	0.2116	0.3778	0.3596
gene34635_OASL	3.6817	3.443	2.2049	0.6527	7.0627	2.6038	1.2722	5.7233	2.3119	3.6015	4.7435	2.7173	1.0412	1.404	1.0358	1.3724	3.2635	0.8212	4.1564	3.2275	1.3653	6.4934	2.2078	2.3162	1.8571	1.2195	1.7314	1.9608	1.3367	1.3737	4.0797	3.1118	4.9291	3.2355	2.2674	4.3901	2.2856	4.6731	1.5249	5.9327	1.423	4.1139	5.2607	6.8949	24.1587	4.3652	3.469	6.744	2.6332
gene12153_CYTL1	1.8179	1.5663	0.9099	0.0516	1.1717	1.6239	0.3331	0.8054	0.4992	0.5859	1.2957	3.2021	0.681	2.0475	0.5193	1.2609	3.0492	0.4901	0.5154	3.7202	0.0242	0.9321	3.4909	1.0736	3.568	0.8421	2.2996	0.7677	3.73	0.6236	4.0889	1.736	0.7475	1.5956	0.9587	1.4532	0.9858	5.1644	0.3385	1.1493	0.8023	1.8415	0.0621	1.4044	1.3081	0.2386	1.6456	2.0959	2.1651
gene13216_HSD17B13	0.7524	0.4909	2.347	0.2475	0.3718	0.3155	0.155	0.775	0.2365	0.2028	0.4088	1.4566	2.3666	0.6353	0.8514	1.2839	0.347	0.0614	0.6794	0.2274	0.1228	0.1259	1.8812	0.5925	18.0666	1.2594	0.471	0.1083	1.0286	0.5497	0.39	0.1695	0.288	0.1733	0.2434	2.0798	0.3017	0.7356	0.3673	0.3158	18.2954	0.5155	0.447	0.3399	0.287	0.0942	0.2027	0.9845	1.0587
gene49472_TCEA2	5.0358	2.5928	6.6126	1.2235	6.8678	2.1069	1.1253	4.1936	4.7707	3.5153	2.9069	4.5423	2.0504	5.3873	3.0984	3.1282	7.9928	2.8512	2.4933	5.0913	5.1426	2.3366	4.1728	5.0569	4.8414	4.9102	5.8743	2.5695	6.6858	2.7307	3.1564	4.078	2.2069	3.2884	4.5528	2.7492	4.3315	9.2567	1.9358	3.4187	4.875	14.9	6.6476	3.6867	4.2111	14.4095	6.7405	13.1614	6.6037
gene13658_NUDT6	1.2637	1.3444	1.8171	0.3556	2.2293	1.3461	3.2604	1.0609	1.564	1.0924	1.2661	1.9247	0.6991	1.2691	1.0127	2.1882	1.997	0.8559	0.9924	1.2116	1.3832	0.7239	1.9317	2.3331	2.0633	1.4295	0.8224	0.6638	1.5302	1.3345	1.7697	1.2595	0.8839	1.2314	1.241	0.8113	2.0967	1.7432	0.5157	0.7208	1.752	0.7516	1.4553	0.6428	1.6079	0.4471	0.4878	1.1487	0.8971
gene4081_CSRP1	78.9613	42.8017	77.0839	21.9487	81.4612	43.437	299.526	35.7782	68.1696	47.4536	49.3524	70.4759	50.3619	105.787	67.2896	71.9058	57.2203	20.5342	58.9109	88.9474	55.4702	70.275	47.9303	85.3477	60.0175	99.8293	85.2222	38.7598	70.6096	70.9115	59.4554	44.2361	38.1894	51.1386	55.8527	61.4138	72.4942	80.5038	51.3202	48.768	75.713	75.5236	109.521	47.0227	116.522	62.1504	43.434	78.7261	112.891
gene58137_TNF	0.537	0.7707	3.8782	0.374	2.189	0.5804	2.2431	1.1634	0.2653	0.3752	0.1724	0.9305	1.0134	0.7419	0.0314	0.5549	1.9938	0.2192	0.3232	0.4743	0.4091	0.9821	0.6324	0.3242	0.5676	0.2957	1.7414	0.6278	0.714	0.136	0.3053	1.6531	0.524	0.7845	2.1288	0.3359	1.3046	0.5822	0.6309	0.5408	0.323	3.0319	3.4152	0.7518	2.4137	0.9896	1.7729	2.4417	1.5646
gene42233_SCARF1	3.2971	6.9208	6.7551	1.5684	9.6404	6.1255	1.1828	4.0701	3.5944	5.4266	6.918	3.7359	2.6793	5.0317	6.8633	15.2193	8.3391	1.3472	3.5858	4.6263	1.5625	7.0765	5.4389	7.3656	5.2918	5.8944	7.5788	3.281	12.7735	16.9026	8.2425	7.5782	3.7722	4.7205	7.9953	6.2387	6.8768	10.856	1.5438	3.2845	4.3375	12.6849	8.8534	13.1489	19.0776	3.2405	6.5855	11.6032	16.9787
gene58834_TNF	0.537	0.7707	3.8782	0.374	2.189	0.5804	2.2431	1.1634	0.2653	0.3752	0.1724	0.9305	1.0134	0.7419	0.0314	0.5549	1.9938	0.2192	0.3232	0.4743	0.4091	0.9821	0.6324	0.3242	0.5676	0.2957	1.7414	0.6278	0.714	0.136	0.3053	1.6531	0.524	0.7845	2.1288	0.3359	1.3046	0.5822	0.6309	0.5408	0.323	3.0319	3.4152	0.7518	2.4137	0.9896	1.7729	2.4417	1.5646
gene60301_TNF	0.537	0.7707	3.8782	0.374	2.189	0.5804	2.223	1.1634	0.2653	0.3752	0.1724	0.9305	1.0134	0.7419	0.0314	0.5291	1.9938	0.2192	0.3232	0.4743	0.4091	0.9581	0.6324	0.3242	0.5676	0.2957	1.7194	0.6278	0.714	0.136	0.3053	1.6531	0.524	0.7845	2.1288	0.3359	1.3046	0.5822	0.6309	0.5408	0.323	3.0319	3.4152	0.7518	2.4137	0.9896	1.7729	2.4417	1.5646
gene59927_TNF	0.537	0.7707	3.8782	0.374	2.189	0.5804	2.2431	1.1634	0.2653	0.3752	0.1724	0.9305	1.0134	0.7419	0.0314	0.5549	1.9938	0.2192	0.3232	0.4743	0.4091	0.9821	0.6324	0.3242	0.5676	0.2957	1.7414	0.6278	0.714	0.136	0.3053	1.6531	0.524	0.7845	2.1288	0.3359	1.3046	0.5822	0.6309	0.5408	0.323	3.0319	3.4152	0.7518	2.4137	0.9896	1.7729	2.4417	1.5646
gene59241_TNF	0.537	0.7707	3.8782	0.374	2.189	0.5804	2.2129	1.1634	0.2653	0.3752	0.1459	0.9305	1.0134	0.7419	0.0314	0.5291	1.9938	0.2192	0.3232	0.4743	0.3799	0.9581	0.6102	0.3242	0.5676	0.2957	1.7194	0.6278	0.714	0.136	0.3053	1.6531	0.524	0.7845	2.1199	0.3359	1.2919	0.5822	0.6309	0.5408	0.323	3.0319	3.4152	0.7518	2.4137	0.9896	1.7729	2.4417	1.5646
gene59560_TNF	0.537	0.7707	3.8782	0.374	2.189	0.5804	2.2029	1.1634	0.2653	0.3752	0.1459	0.9014	1.0134	0.7301	0.0314	0.5291	1.9811	0.2192	0.3232	0.4743	0.3799	0.9462	0.6102	0.3242	0.5676	0.2957	1.6973	0.6278	0.714	0.136	0.3053	1.6531	0.524	0.7845	2.1199	0.3359	1.2919	0.5822	0.6309	0.5408	0.323	3.0208	3.4152	0.7518	2.4137	0.9896	1.7729	2.4417	1.5646
gene7505_ZEB2	8.3842	19.8917	6.0725	1.5219	12.852	10.8583	1.6157	6.4906	7.2497	3.9689	6.9593	10.8953	2.5286	4.3421	4.4349	11.4768	13.8569	2.8881	5.9133	9.9068	2.4137	5.5955	8.8314	9.7062	8.9063	6.4098	6.6427	5.1039	8.8559	6.2684	22.7282	10.5233	4.4151	10.2098	11.8878	5.0457	14.199	9.0618	2.9183	7.4573	10.5256	3.3446	8.8529	4.257	14.5514	4.9502	8.7341	6.4633	6.0994
gene5609_LBH	62.6903	40.2359	38.2551	17.4762	45.7019	26.662	26.0911	44.55	17.8912	34.43	42.1019	76.9761	58.7732	32.3965	24.5307	44.1347	52.5549	13.124	31.9646	44.3013	15.4638	24.6038	34.1547	55.8989	45.3478	54.2769	57.9418	19.1705	54.204	34.5679	40.9471	44.9398	20.646	25.461	45.3324	25.608	43.1619	56.1736	31.0485	17.2548	45.2846	59.934	57.9358	9.6317	43.9731	23.2054	30.2628	42.9312	47.9367
gene17983_TNF	0.537	0.7707	3.8782	0.374	2.189	0.5804	2.2834	1.1634	0.2653	0.3752	0.1724	0.9305	1.0134	0.7419	0.0392	0.6066	2.1335	0.2411	0.3831	0.4992	0.4529	0.9821	0.6324	0.3242	0.5676	0.2957	1.7634	0.6278	0.7341	0.136	0.3053	1.6531	0.5401	0.8016	2.1288	0.3359	1.3046	0.5822	0.6487	0.5408	0.323	3.0319	3.4152	0.7592	2.4137	0.9896	1.7729	2.4417	1.5646
gene44132_PRR29	2.556	2.9399	6.7735	0.9915	5.3418	2.0295	3.5129	4.8508	1.9486	3.8953	3.1715	3.958	1.7442	6.9798	4.4643	7.3135	4.0012	0.7727	1.7203	3.3503	2.1075	3.4618	9.4887	3.9666	4.1587	3.5786	4.6142	2.0165	6.1076	3.1768	3.2186	2.8819	1.3071	1.7757	3.4198	3.4546	3.5648	4.9779	1.8746	1.4469	2.8026	9.3399	7.4692	3.3781	2.245	1.0212	3.7621	8.3877	5.1374
gene23352_ADRA1A	0.0406	0.1414	0.6332	0.011	0.4628	0.2381	0.1005	0.0628	0.0205	0.0251	0.3269	0.7661	2.5901	0.0951	0.5881	0.2715	0.4722	0.021	0.2518	0.0292	0.0435	0.6769	0.1745	0.6199	0.1895	0.9674	0.0422	0.0493	0.5662	0.1356	0.9826	0.0908	0.0702	0.0272	0.0946	0.023	0.0511	0.1613	0.0453	0.0192	0.9351	0.1258	0.5343	0.0669	0.0155	0.0082	0.0198	0.2245	0.1093
gene19422_EPB41L2	11.3339	13.6026	8.9254	53.8618	14.6986	9.1722	12.439	6.13	13.332	6.6476	7.336	18.8572	2.2613	5.9151	7.0864	12.0632	11.773	2.1407	16.2853	12.643	8.3228	7.582	10.8658	10.8925	11.0111	6.2974	11.0265	12.6594	10.2145	8.1967	19.0358	9.9742	12.1161	13.3688	11.9103	5.6962	14.9863	10.9195	3.9211	6.3909	12.5341	7.4097	10.8203	3.7051	9.4137	3.0054	11.3308	13.0486	14.8529
gene16344_PCDH12	2.2003	3.0559	1.9649	2.0869	9.1066	1.9664	1.0143	1.815	2.5468	1.7778	2.7566	2.8309	0.7499	1.5306	2.4081	2.1334	6.2062	1.2099	2.5902	3.8754	1.1077	1.5536	2.5982	3.6237	3.1936	2.9462	2.6008	1.766	1.4912	1.5459	3.925	4.7999	1.8066	2.8544	3.1125	1.1176	3.3579	4.2842	1.767	1.4436	0.8773	2.5483	3.6198	1.3467	1.9391	1.3305	4.2785	5.9782	3.0595
gene20522_MTURN	6.1213	6.4728	8.8155	2.536	9.8501	4.8363	11.9855	4.8698	3.9752	6.0956	5.1476	8.1056	5.2221	7.0893	8.3884	7.2776	5.3136	12.2886	8.3493	3.4174	13.8588	2.8576	6.8056	6.8362	7.901	10.1891	6.4364	2.7626	5.0444	5.4029	6.691	3.0715	2.5521	4.2552	4.748	5.1416	3.7849	6.2676	2.6737	3.0162	8.1035	3.2664	5.3563	2.8007	1.6515	1.272	1.5381	6.6435	4.0631
gene44239_ABCA10	0.6663	0.7197	0.9323	0.1176	1.1064	0.5139	0.8318	0.6103	0.3335	0.9939	0.8033	1.4398	0.5531	0.8436	0.6153	2.5356	1.1873	0.2569	0.8859	0.6081	0.2039	0.4826	1.578	1.2286	1.559	1.0091	0.5893	0.4859	1.2712	1.2123	1.102	0.4205	0.3482	0.2538	0.4574	0.5707	1.2643	0.909	0.4985	0.1306	0.9969	0.848	0.9291	0.2224	0.0385	1.1209	0.1819	1.3386	0.8439
gene15418_PDE8B	0.6485	2.6208	1.594	0.2533	1.737	1.1155	1.0092	2.0896	0.3445	0.5304	1.3952	1.0231	0.9414	0.7712	3.8512	1.4297	2.1456	0.4697	0.8716	0.7087	2.7434	1.0264	2.3192	2.9802	2.3043	1.8993	0.9944	0.5484	1.4258	1.3229	2.1959	1.0788	0.3623	0.5941	0.9464	0.5397	1.1296	1.3907	1.0588	0.4647	0.967	0.7305	2.7913	0.2142	0.316	0.3749	0.3462	2.7289	0.4816
gene14950_GHR	0.9831	0.514	0.8939	0.0859	1.3525	0.4522	1.1613	0.3836	1.0399	0.3309	0.6687	1.1137	0.2064	0.4543	0.553	1.3228	0.9833	0.148	0.4816	0.9354	5.3582	0.3993	1.0823	1.4369	0.8938	0.7527	0.6317	0.2848	0.8673	0.8936	1.2593	0.4644	0.5953	0.5146	0.4712	0.2657	1.1203	0.7104	0.2032	0.2235	0.9206	0.34	0.7239	0.2112	0.3144	0.0953	0.2275	0.4806	0.6703
gene16852_HK3	2.9646	11.7652	9.7349	1.1306	10.209	7.5463	1.3933	7.5794	4.4937	1.1373	2.7262	5.2504	1.4046	8.2009	2.9822	5.6253	5.1444	2.2412	4.8494	3.732	2.9392	4.7004	2.9396	8.196	3.9351	2.1191	1.569	5.9247	5.6765	9.2518	7.2254	8.6789	3.115	12.2472	5.028	3.4241	4.8524	2.6342	2.5937	13.6647	5.0212	3.6341	5.7347	9.9421	17.4484	4.3303	11.1654	1.9775	6.8154
gene32681_KLRF1	0.2406	1.0595	3.1107	0.0698	2.7789	2.569	0.4056	3.102	0.389	1.8446	0.4278	0.8794	0.2961	1.8203	0.8958	0.6939	0.8535	0.0589	0.7724	0.8053	0.1375	0.1771	1.3422	0.7956	0.5294	0.3974	0.5333	0.9347	0.5542	0.4359	1.581	0.8129	0.2601	0.298	0.5148	0.9902	0.6129	1.0201	0.1075	0.5331	0.4613	0.9891	1.6395	1.1201	0.8848	0.0904	0.3198	1.0315	0.2449
gene2383_C1orf162	9.1682	37.0518	21.1302	1.7031	30.1742	19.5425	5.7074	14.1633	11.9199	4.3771	10.2958	16.7795	5.3116	14.745	6.7674	15.7448	14.2071	3.9465	9.2168	19.5199	5.143	12.7443	20.9376	20.8868	8.1743	7.3185	20.8869	17.0462	10.9427	18.9335	55.1616	21.0244	7.8134	13.9394	9.8071	15.3594	19.4833	12.5492	4.0995	29.3252	14.5375	30.3785	28.1111	21.3411	22.9259	7.7678	17.5854	12.7512	34.0555
gene32340_NTM	3.3263	0.4544	0.3479	1.1821	0.6963	0.7949	0.7847	2.2692	2.2307	2.3594	2.8805	1.6336	0.8093	1.5675	0.7379	1.9211	5.4031	0.8943	1.7049	2.5903	1.3541	1.4143	2.0129	1.7449	1.911	13.4021	4.3698	1.5933	1.2918	2.4182	3.7849	2.7615	2.5269	4.7417	3.2478	1.5391	3.7119	1.9269	2.6616	2.0772	0.7585	3.6804	4.1363	1.0761	9.1292	2.5991	4.5142	1.5477	1.4764
gene3863_RGS16	17.4669	7.3551	8.0851	9.1911	18.7375	10.778	4.7874	9.2291	18.8434	5.11	6.6695	10.3796	4.0538	20.1537	24.347	19.4179	8.1349	1.4028	6.774	20.0999	4.3055	9.6771	4.0987	14.8097	8.2782	3.3133	4.3307	2.9064	13.9753	5.6953	4.5095	16.4902	8.8501	12.9303	25.01	7.4497	6.3786	5.7676	4.1496	3.4171	10.2507	17.0431	13.6171	15.8432	20.1686	8.0353	28.5272	7.0597	12.87
gene31163_ALDH3B1	6.8184	20.2103	18.9016	2.7364	11.2126	27.9233	1.5717	11.6996	25.3022	4.9952	19.6515	13.335	5.0038	12.7668	27.2383	13.0817	12.1633	5.9664	8.3731	9.4198	2.3488	9.9648	16.5353	15.1366	29.039	23.608	13.4163	5.1049	15.8596	15.7847	20.3505	14.5333	7.0072	5.8008	9.9279	9.8268	6.3657	6.0575	12.998	9.8386	18.6757	14.4463	17.4543	13.0691	8.9778	7.0127	41.6776	17.5281	18.8545
gene39269_GCOM1	6.5399	8.0457	8.4754	7.12	15.3867	6.6388	5.9142	6.4182	5.9603	4.4793	8.5204	6.1443	8.7538	5.3927	6.1932	7.2296	8.4188	7.6705	8.4286	6.6703	4.8834	4.1755	7.8177	10.1188	6.7117	7.2399	5.9265	4.406	6.1561	7.1093	9.4773	7.052	5.5619	6.7939	7.4113	5.6205	5.5668	7.3956	6.9591	6.1145	8.2436	2.8549	5.3341	3.6865	3.0726	4.3561	3.1494	6.1892	3.7552
gene33179_ANO6	15.268	15.4085	9.501	13.6088	16.9042	20.3199	5.2196	11.8112	17.4695	7.7129	11.4368	12.2322	7.2803	5.7454	8.4282	15.0251	17.0184	19.3726	14.0021	17.0302	11.078	6.4643	14.4331	13.4823	10.5744	10.6888	11.3757	7.2114	10.4432	11.5302	18.0079	10.8202	12.3775	12.9131	11.5421	7.6274	14.2122	14.5148	11.663	12.1309	14.5236	2.1322	10.9455	3.8751	8.8168	15.5817	8.7052	12.9805	8.0295
gene7690_CD302	15.8673	30.2355	37.3609	6.3445	29.4208	12.9622	22.2217	12.276	9.5806	22.4331	30.9407	30.8109	23.6933	11.2755	57.3323	42.3852	23.775	3.6287	10.9035	17.0573	4.967	17.8729	18.0174	49.5412	28.8465	24.2636	22.4165	10.1869	29.7139	39.7291	34.2682	14.2314	7.5341	8.0816	12.7626	14.4938	27.54	21.3114	17.8706	12.9809	54.808	4.9407	9.4218	3.4534	4.3959	2.3529	5.3207	12.1313	16.1563
gene43198_MMP28	2.0033	4.4367	9.5816	0.0918	4.8424	0.8294	0.3894	0.7543	6.3926	0.6857	2.8011	4.1537	2.3605	2.8787	7.198	4.4798	2.3617	0.535	1.7024	3.7495	0.3381	0.6904	2.1335	11.8599	1.3306	3.9807	15.9061	1.2598	3.1775	11.7564	4.5826	2.7144	0.8344	2.6945	2.406	1.7641	1.3216	3.5605	0.2767	1.043	3.0621	4.3159	7.0268	26.0742	0.7694	6.9165	0.7852	10.3866	4.1754
gene16331_PCDHGC4	8.6327	2.6485	3.9777	1.8333	4.7884	2.1306	6.0082	2.1759	6.8261	4.5531	3.4517	5.9131	7.5115	6.4223	3.7546	4.2084	4.9942	1.872	3.8355	6.0736	0.8983	2.88	6.5995	3.7774	2.4295	2.5018	7.5495	3.6268	5.1935	3.9234	5.7619	5.0518	3.8293	3.837	4.373	2.3043	4.8599	5.4637	2.6914	3.237	3.949	6.6723	6.5378	8.9108	5.1567	4.1831	3.1511	5.6168	8.5706
gene10963_ACKR4	0.3559	1.3006	1.9393	0.3301	4.4521	1.46	0.4631	0.6988	0.6177	0.5562	0.8084	0.7354	0.2571	0.3207	0.422	0.4268	0.807	0.7179	0.6366	0.3885	0.2274	0.2874	1.2807	0.6946	1.0517	0.2837	0.2216	0.4697	0.3195	0.3595	0.9898	1.208	0.4182	0.5087	1.161	0.2248	0.8131	0.5528	0.3803	4.2846	0.5237	0.3624	1.302	2.2791	0.8158	0.4984	0.2874	2.0681	0.3614
gene8536_CYP27A1	19.8189	96.9146	33.8329	3.9728	57.2248	41.9055	23.6341	20.4988	7.9597	10.7295	35.4246	53.2276	8.6188	29.4713	18.1457	32.819	25.0091	7.115	30.3807	33.6592	13.7118	33.7211	11.8195	37.9776	24.0102	16.0116	32.9293	14.9803	26.2424	22.7627	175.617	36.0867	12.5799	17.5301	20.7711	9.7789	15.5524	23.6565	14.4993	3.8369	31.2008	23.7693	25.9973	19.8208	34.8106	3.083	24.9794	10.7259	63.3698
gene52774_TCEAL2	0.9174	0.7394	2.2781	0.0157	1.2333	0.5431	3.7	1.2076	10.3251	0.4041	0.8797	0.7452	0.8192	1.1007	0.3309	1.8872	1.0912	0.0991	0.5775	0.5268	4.2729	0.2528	1.0872	0.8286	0.7684	0.3209	0.4985	0.2184	0.758	1.6717	0.934	0.7173	0.3767	0.18	0.658	0.343	0.802	1.2067	0.0938	0.3125	0.6391	0.9592	2.4328	0.0558	0.2867	0.029	0.3446	0.7512	1.1955
gene16322_PCDHGB6	5.3324	2.101	2.2959	1.3502	3.4041	1.6913	4.4261	1.4035	5.7232	2.767	2.3133	3.8105	5.9918	3.3964	2.559	2.8398	3.4688	1.3738	2.5872	4.235	0.6142	2.2482	4.5654	2.9182	1.8951	2.106	5.3013	2.2659	3.2606	2.4042	4.1355	3.5403	2.6634	2.6128	3.22	1.6293	3.6197	4.1492	1.9155	1.9976	2.9258	3.0987	3.8171	5.0295	3.1657	2.8458	2.1628	3.5096	5.0109
gene38528_NDN	5.6914	4.6344	11.9879	0.91	7.122	3.9758	5.2516	4.3205	5.6872	3.0738	10.9137	9.5977	9.7731	12.3168	1.9703	10.2552	9.3383	1.5422	3.3262	9.1447	8.5845	10.0683	7.1869	8.0815	7.2576	6.7184	11.7035	3.8717	7.9818	8.9052	5.3553	6.9004	2.6608	9.8093	7.3694	4.8222	10.3561	9.8339	2.4063	2.9991	4.6269	6.5653	9.2655	9.0844	9.7086	2.8991	4.3348	7.6636	10.1944
gene25955_ALDH1A1	22.1012	146.345	60.0285	30.5767	64.605	40.9277	7.3681	114.029	9.9441	38.8475	20.472	67.6103	4.676	36.0895	53.5105	72.1033	26.0604	66.9283	49.5987	27.7365	65.5271	17.0618	47.6546	67.0982	206.51	24.4196	43.8207	16.7453	48.9371	33.9369	146.084	35.2815	10.7752	25.704	17.5962	52.2937	41.1612	55.1471	37.2606	4.8641	65.2563	29.1256	30.2979	36.9391	23.7026	5.1776	20.1571	38.8041	37.9049
gene57375_CCL3	6.3046	18.7268	11.5167	1.3775	9.6895	6.9249	4.4392	11.6773	2.8731	2.5101	2.1158	14.8813	2.7995	4.7822	0.9097	10.8831	3.5258	1.4308	4.9606	9.8526	2.7244	7.9905	1.5633	4.0298	10.2489	2.7198	1.7355	3.6622	10.3759	1.7123	17.618	9.741	5.0275	14.2579	8.3231	4.8262	2.8342	2.5417	0.9022	1.9797	6.0024	52.5822	5.7931	11.0727	29.4914	12.1628	12.0735	2.8289	33.218
gene14924_PTGER4	3.8827	7.5709	4.9034	1.8639	8.425	5.1763	3.526	3.7299	6.8154	2.6243	3.4379	6.4123	1.9807	2.9314	3.6007	6.9084	5.2085	3.0868	3.8548	5.3217	3.8743	4.0417	5.6999	5.2473	4.9164	4.3633	3.9093	2.9552	5.3471	4.0751	8.5443	4.9987	2.5448	5.2671	5.1066	3.3299	3.3863	3.2467	1.7036	2.5135	6.6848	1.7115	4.3108	1.7808	2.6305	1.6458	3.9102	3.1421	4.3593
gene42370_KIF1C	10.147	12.8208	13.6542	11.2668	15.9949	10.089	7.1786	6.8811	16.5812	9.6098	10.4458	8.0618	12.1369	11.6334	12.3378	14.4281	14.5234	8.6032	13.7238	10.3542	7.6074	8.0784	15.9671	12.2137	8.7852	12.5154	11.1194	7.9569	11.0228	11.731	12.1935	20.0942	14.6688	12.5066	12.191	6.9298	14.9566	13.5504	10.532	14.4006	14.3404	9.6733	11.1436	10.2528	10.5587	7.6539	9.8159	16.4355	14.7803
gene58486_CCL3	6.3046	18.7268	11.5167	1.356	9.5978	6.9249	4.4392	11.6378	2.8731	2.5101	2.1158	14.8512	2.7995	4.7822	0.9097	10.7494	3.5258	1.4308	4.911	9.8267	2.7244	7.9905	1.5633	4.0006	10.2489	2.6953	1.7355	3.6622	10.3759	1.7123	17.5808	9.6742	5.0275	14.2403	8.3231	4.8262	2.8342	2.5417	0.9022	1.9797	6.0024	52.5364	5.7931	11.0727	29.4307	12.1628	12.0735	2.8289	33.218
gene43221_CCL3	6.3046	18.8357	11.5386	1.3775	9.6895	6.9663	4.4392	11.8551	2.8731	2.5323	2.1707	15.0319	2.7995	4.8066	0.9259	11.4446	3.6574	1.5443	5.2583	10.2405	2.8758	8.0401	1.5633	4.0298	10.2969	2.7198	1.7355	3.7222	10.4384	1.7123	17.7483	9.7744	5.0275	14.3109	8.3785	4.8262	2.8342	2.5417	0.9022	1.9797	6.0442	52.7198	5.7931	11.1111	29.4914	12.1628	12.0735	2.8289	33.218
gene19442_CTGF	107.943	51.3568	46.0447	29.3283	111.97	209.449	79.1854	67.2437	125.429	64.2909	80.4682	103.324	11.3698	89.0601	77.3474	173.292	63.8167	41.5708	66.2722	310.097	28.9737	58.837	93.5304	108.309	73.6153	60.023	68.2045	27.1508	70.9872	129.877	81.6945	41.93	61.1006	72.1322	64.3917	72.0807	78.6794	92.2428	50.4468	44.327	26.7168	93.7411	92.2378	51.8575	511.501	87.2821	129.359	65.6695	134.428
gene33627_HSD17B6	4.0301	14.1019	102.135	0.6545	21.0442	3.9377	1.3402	4.5109	1.5941	9.2681	8.5469	7.9436	0.9101	17.7935	136.526	50.6111	18.1526	2.3321	3.7586	3.5578	33.7104	26.7313	5.0078	36.2597	17.217	80.8098	21.4462	2.853	33.7335	50.3595	8.7637	6.0051	1.5819	1.6998	3.275	4.3751	4.0684	2.3299	2.9003	0.9124	38.9387	1.4057	8.2756	4.2382	4.442	0.6648	1.9178	5.723	4.9144
gene28795_PDLIM1	67.4858	36.1063	70.0268	53.497	102.104	38.4062	46.5452	43.8442	40.6034	40.7626	46.6623	38.1294	97.4639	85.9705	32.5302	38.0643	66.8639	13.9033	77.7705	74.8514	60.7272	53.3672	65.5324	68.6446	40.7605	47.9418	66.0293	59.9474	58.1693	48.0521	35.811	54.1467	54.8273	79.2128	63.5754	46.4986	69.8099	64.5788	31.6633	66.4078	28.3408	79.3667	77.6388	45.0014	35.7953	101.344	31.5828	61.9196	78.8737
gene26896_AK1	8.1489	13.2492	32.5616	2.1568	18.438	5.1175	3.832	7.149	5.7531	8.2539	12.4272	7.1505	9.5168	13.9559	26.4876	16.5121	9.5513	3.4372	8.483	8.4163	10.1921	14.3187	8.6508	20.4578	7.833	13.2767	13.17	5.7321	17.1587	13.1858	8.0786	8.752	5.5397	4.4549	9.2085	11.1277	10.0304	8.2391	4.953	14.0338	12.0122	26.0785	22.9629	17.5066	7.7769	3.3247	6.1407	13.5262	19.6714
gene26858_MVB12B	2.2646	2.6795	3.45	0.7152	3.6869	1.7036	5.6941	3.3259	2.7503	3.1083	3.8316	2.599	2.2173	1.6363	5.0958	3.1374	3.3353	1.556	2.3378	2.9092	10.9225	3.1815	2.7751	2.0113	2.8162	4.4502	2.9719	2.7664	2.9532	2.5327	2.0795	2.7458	1.324	1.219	1.9201	1.7224	1.8963	5.3331	4.2696	0.6432	5.0848	2.5543	3.1524	1.7135	1.1537	1.4529	1.9717	2.4852	6.3188
gene44311_CD300C	1.3063	3.3927	1.3682	0.175	4.5155	2.4438	0.4765	2.3088	2.0309	0.6546	0.5026	2.6171	0.8039	1.5743	1.1389	1.9563	3.1281	0.9692	1.3988	2.0627	0.7382	2.0676	0.8643	2.2996	0.8902	1.4565	1.6243	1.4946	1.7889	2.4887	6.9282	1.7147	1.1795	2.3248	1.9221	1.6194	1.4266	1.4226	0.5239	3.8619	2.1357	0.53	1.0469	1.9181	6.0364	1.4058	2.4801	0.9547	4.095
gene22017_TSPAN12	15.1328	9.1312	16.2562	20.2444	18.5949	7.1522	1.1477	12.275	1.9214	15.0796	11.731	12.6512	12.5003	14.1385	19.6699	7.921	12.3327	30.8917	23.4863	10.312	15.1081	6.0943	9.6037	10.3229	20.3578	10.2983	13.4353	10.3233	9.3897	9.336	12.4645	11.6175	9.2665	4.4341	8.8952	13.0219	5.4234	11.9635	9.3643	1.389	21.3792	2.0353	4.8603	2.8875	0.729	1.8144	3.9679	11.2664	6.8797
gene26892_ENG	23.3654	27.9218	23.326	4.5748	42.3211	27.8112	8.6763	24.0892	13.4123	20.8979	30.3251	31.8208	14.2162	34.921	19.0521	30.5345	38.6227	8.9577	19.342	41.5739	9.3274	21.493	26.0765	32.6789	24.5037	40.7501	41.7078	21.4672	30.6972	28.5177	37.0215	39.0886	18.926	29.7565	30.731	30.3935	34.9023	45.8331	16.3153	34.3813	32.8575	49.1308	31.2158	23.6108	41.2912	15.4476	36.3532	34.4192	42.3122
gene39185_GLDN	1.0767	0.7759	0.7969	0.0376	7.1543	1.3577	0.5135	0.1507	0.2859	1.49	1.1355	4.8599	0.1403	0.7873	1.0586	1.6703	0.6273	0.2202	1.5572	0.3083	0.101	1.4436	0.687	4.2608	0.7783	1.9629	1.9963	0.5725	1.6724	3.1178	0.8339	0.5975	0.3398	0.6964	0.3109	1.2238	0.3671	0.9415	0.6292	4.4943	2.0112	0.7215	2.818	0.4122	0.0626	0.3417	0.5255	0.4332	3.9317
gene29394_INPP5A	4.2284	3.7931	6.2846	3.3339	5.8714	3.5001	4.2829	3.2439	2.3683	3.1217	6.3265	3.9139	6.6701	4.8144	3.7474	4.7977	4.9419	3.7035	5.4477	4.537	4.8227	3.619	4.902	5.3362	5.5158	5.5822	4.1629	2.6045	4.3875	5.1438	4.6124	3.655	3.5209	3.6502	3.9555	4.5831	5.2189	6.9108	5.7448	3.1199	6.0493	2.7736	6.3144	2.7773	3.9314	4.3106	3.1057	8.3954	3.9595
gene7848_RAPGEF4	1.1688	1.6754	2.0493	0.8809	3.2523	1.8254	0.8332	0.8871	1.6527	1.3461	1.0767	0.9414	0.5648	1.0528	0.5103	0.7381	1.7323	0.3206	0.964	0.763	0.6099	0.8149	1.6046	1.4639	1.1156	0.688	1.0614	0.6794	1.0213	0.9456	2.5824	1.2325	0.5167	0.9361	1.2882	0.4772	2.4771	2.6106	2.2842	0.5422	0.6835	1.7876	2.3808	0.8217	0.4568	0.4737	1.0075	2.162	0.937
gene41684_DPEP2	2.5166	14.7926	3.5487	0.4137	4.8134	5.1176	0.7284	2.8399	1.5062	1.0772	1.7526	6.6986	0.8242	3.5068	2.2284	3.89	2.5289	1.0517	2.5789	3.4005	0.7274	3.0355	3.0933	4.3884	3.2611	2.8474	3.5316	2.4479	2.8035	2.8407	24.6101	3.6132	1.4229	1.9759	3.2007	2.6282	3.1986	4.1027	0.6274	1.3462	5.2171	8.6187	7.6094	4.73	3.5354	1.2958	3.5389	2.607	8.4588
gene10192_PDZRN3	3.4849	1.6794	2.5429	1.8085	2.779	1.7105	20.3037	1.6752	1.1295	1.7312	2.3506	3.1319	0.6902	2.1875	1.3155	4.4285	4.4377	0.5981	2.0727	5.625	0.6589	1.1068	2.7085	4.0138	2.7256	2.6482	4.147	1.5383	3.6916	4.0746	2.9848	2.7646	2.4509	5.0963	3.4019	1.7939	5.988	3.4853	0.7119	0.6766	3.1103	2.1777	3.2964	1.8537	4.0508	1.1181	1.5685	3.162	3.8159
gene48178_SIRPB1	2.3193	6.7996	0.8262	0.47	7.747	4.4839	1.8896	2.0227	1.3137	0.5316	0.7392	4.4046	0.808	1.8797	1.1607	2.2375	3.5623	0.7816	1.7158	4.4542	0.9043	1.9291	1.2811	4.8308	1.4759	1.1086	1.7234	2.6149	2.7662	3.9	10.6761	3.0385	1.3393	2.6296	5.9158	1.2901	3.2916	2.506	0.3377	1.5693	2.3602	0.5667	3.5861	1.4598	14.1319	1.3493	3.406	0.9595	4.7051
gene21324_NCF1	8.8449	31.9068	9.8789	2.4159	13.983	20.0162	1.9475	23.1395	5.9402	2.4811	3.5552	10.3604	2.9108	11.1975	3.3055	8.2502	8.9475	3.177	7.3647	13.9556	7.03	9.4676	11.275	8.0732	10.7234	3.0349	13.5991	15.0487	12.4882	6.3878	24.9249	19.1794	8.903	15.2691	29.4394	9.942	11.9712	12.2672	1.7817	4.0481	7.0426	31.6162	40.0076	10.0005	106.891	10.9738	32.6256	7.4214	18.3059
gene26754_DAB2IP	8.1486	5.5129	4.5414	5.0682	9.158	5.1772	10.414	5.2282	7.9257	5.4305	6.0128	3.7206	13.0645	3.8127	4.1632	4.7637	9.3079	2.2409	15.5836	6.4261	5.909	4.2409	7.7836	4.0614	6.4027	8.6054	5.8954	7.3263	4.8083	5.2901	5.215	9.8293	8.7496	8.5531	6.957	4.7584	6.5495	9.0886	5.1317	5.9674	4.9725	7.4301	8.9464	6.3705	3.3977	5.9087	5.4725	14.3902	7.2646
gene1702_LEPR	12.011	12.6932	10.3154	8.517	17.4209	11.1279	6.4821	10.824	7.995	11.0722	11.4616	13.122	11.223	8.9541	12.2255	15.3995	15.2253	5.5946	10.0587	10.1494	3.8243	7.3068	13.2572	11.8177	9.4136	8.9011	9.4181	6.0751	9.105	12.2284	15.5676	10.0272	5.9162	9.1812	9.4411	10.3171	11.5621	14.6297	7.5252	10.8987	14.9687	4.4492	5.5288	7.8613	7.7795	17.2863	5.4285	10.1605	7.405
gene43911_HLF	1.0299	2.6634	4.745	0.1242	8.7873	0.779	3.0502	0.6979	0.4395	1.6224	5.63	7.6475	3.1431	12.3778	4.5789	8.7676	3.2251	0.1981	1.3368	1.0299	0.6177	8.0318	2.9019	7.9269	1.7665	2.8999	4.8782	0.7237	5.5503	8.2019	5.1968	1.0581	0.3643	5.8229	1.9504	2.5176	2.1419	6.5624	9.7788	0.9409	12.8527	1.5503	7.0088	10.1127	0.2687	0.1933	0.4339	2.4409	3.1622
gene26747_STOM	88.6006	89.787	88.9948	22.5188	91.0893	85.006	37.3041	41.913	37.9467	55.5664	44.056	44.1903	56.9679	31.3456	77.2241	125.02	92.8194	22.4259	34.8256	77.2385	20.5776	72.4638	81.2312	70.3787	78.0916	120.73	68.5443	40.5964	61.2976	85.3581	88.0519	66.744	22.1851	63.0629	62.2508	56.6832	79.5714	75.3201	14.2736	62.5228	54.5896	28.5703	47.8319	34.9625	28.1246	108.71	39.0153	52.163	94.0054
gene13133_PRKG2	0.4072	0.8048	0.8175	0.0983	1.3521	0.5848	0.0272	0.1708	0.0081	0.3803	0.2823	0.1572	0.253	0.179	0.1748	1.1074	0.4934	0.0296	0.5702	0.1644	0.0296	0.1214	0.4611	0.3762	0.7436	0.1079	0.3463	0.1762	0.1427	0.1908	0.6037	0.3215	0.0763	0.1469	0.0572	0.0622	0.184	0.1616	0.1321	0.3746	0.1944	0.2411	0.4184	0.299	0.0494	0.2175	0.0252	0.2761	0.1702
gene18321_TREM1	50.5135	3.6309	3.7589	0.4448	19.9036	5.2589	2.0708	2.0516	12.902	5.925	5.8765	5.4829	2.7457	4.4451	3.5889	9.9825	10.6792	2.4324	5.5011	5.5261	1.4022	31.044	1.433	9.926	2.3228	2.3966	0.9752	2.9945	3.1321	7.3863	9.8573	5.1242	2.7812	12.7078	4.5221	20.328	1.0484	4.3804	1.1414	5.9786	3.7742	1.1765	7.4716	3.6812	41.8113	5.6079	2.635	0.8463	23.9163
gene43585_MEOX1	1.0977	0.214	0.4861	0.112	0.7707	0.1798	0.0578	1.1651	0.13	0.9092	0.8387	1.9331	0.1478	2.5897	0.0451	0.8626	1.5607	0.126	0.1549	0.9957	0.042	0.6886	2.1211	0.7394	0.7077	0.3315	0.8713	0.3748	2.2693	0.4661	0.142	0.1681	0.197	0.6006	0.4993	0.3893	2.0026	5.1403	0.3385	0.1749	0.827	2.8152	1.1059	0.3167	0.1787	2.7551	0.4862	1.6044	1.7176
gene47620_KLK7	0.1221	0.2274	0.316	0.1144	1.2615	0.756	2.6755	0.0976	1.1577	0.0759	0.2713	0.0686	0.0116	6.0049	0.2221	1.0968	0.9094	1.8286	0.1884	0.0393	0.0575	0.9519	3.7545	0.4436	0.1641	0.0186	0.1735	0.0228	1.5035	2.2803	0.8762	0.3934	3.2036	0.3959	0.5677	0.4774	0	0.8099	0.007	0.9789	0.0238	0.4354	0.0295	0.0554	1.5426	0.7939	0.0367	1.4274	0.1518
gene16323_PCDHGA10	6.1793	2.3949	2.6583	1.5919	3.9297	1.9103	5.1385	1.5874	6.3921	3.1784	2.5908	4.2015	6.7742	3.8379	2.7706	3.1787	3.8952	1.5445	2.7084	4.7652	0.713	2.4647	5.0921	3.284	2.1229	2.2934	6.0497	2.4197	3.6032	2.6666	4.5912	3.9199	3.0008	2.9013	3.59	1.8336	4.1804	4.7984	2.2355	2.3286	3.4296	3.5143	4.2126	5.2311	3.4832	3.1351	2.4171	3.7122	5.5787
gene29715_HBG1	0.2004	0	0.0296	0.0582	0.1547	0.5602	0	0.2669	0	0.15	0	0.3256	0.1233	0.4614	0.3292	0.4696	0.391	0	0	0.4192	0	0	0.1242	0.1578	0.0648	0	0.0925	0.8921	0.3096	0.4099	0.0754	0.0226	0.0451	0	0	0.0606	0	0.6402	0.1244	0	0	1.146	0	0.0415	0.2047	0.0269	0.2873	0.1674	1.2598
gene50893_SEC14L6	0.2033	2.0434	1.2653	0.0393	2.9405	0.5257	0.1	0.6454	0.5364	0.4059	1.6444	1.4725	2.3006	0.9976	3.4582	3.689	2.1997	0.1867	0.6175	0.3426	0.1936	0.2097	0.9767	1.0072	0.3344	4.1025	2.5611	0.4708	2.4985	3.7329	2.1204	0.5763	0.3968	0.5488	0.9906	0.5435	1.2528	3.134	1.1061	0.2261	5.5796	1.0814	1.3587	1.1182	0.2769	0.0909	0.1788	2.6318	0.6847
gene47308_GPR4	2.1052	0.8476	0.6955	1.3329	2.8493	1.6215	0.9457	1.3818	1.0537	1.2392	1.0928	0.5307	0.2762	0.9704	0.3165	0.6995	2.9288	0.5456	0.9865	3.4306	1.0585	1.6427	1.3561	1.1146	1.6401	1.0923	1.5178	1.1912	1.3236	0.7001	1.897	3.055	1.5069	2.2826	2.6256	1.2823	3.3343	3.3002	1.2877	0.7079	0.2456	1.8512	1.5878	1.9131	2.5161	1.6631	4.3194	2.3646	2.1989
gene28757_FFAR4	0.1984	0.5097	0.6248	0.3935	2.8905	2.7087	0.0418	0.3876	0.2172	0.2674	0.3614	1.1619	0.3392	0.4515	0.5759	0.7512	1.2906	0.4405	1.0396	0.1903	0.189	0.4205	0.2921	1.0351	0.3264	0.6993	1.059	0.754	0.6875	0.8022	1.2319	0.6184	0.782	0.3703	0.2592	0.4304	0.1346	0.2017	0.5008	1.8737	0.8346	0.184	0.9362	0.4311	0.0676	0.071	0.9138	1.5054	0.4851
gene10328_PROS1	16.439	24.9632	19.2976	5.2122	24.0819	17.3917	4.6269	6.2952	52.5202	6.8263	11.8837	17.0463	7.5646	8.3088	15.4874	15.854	24.3276	15.4678	15.3982	16.948	2.3676	15.1418	16.1616	14.0656	9.3436	5.4289	12.5073	13.2528	12.2654	13.6097	21.6031	13.0827	7.0239	10.3617	12.8105	6.7639	20.3563	19.0893	34.2028	7.2042	10.769	4.3558	4.9963	7.7475	4.8822	6.6466	11.3726	10.2984	18.6308
gene46396_F2RL3	0.3077	1.7258	0.401	1.0614	0.7369	2.3369	0.3866	1.327	0.8859	0.772	0.5226	0.3183	0.2001	0.6703	0.927	0.9921	1.0504	1.5626	3.1044	1.5728	0.2772	0.5885	2.1593	0.7611	0.8793	0.4143	1.4586	2.3355	0.2936	2.2751	1.8523	0.8749	0.4824	1.0704	0.7887	1.9398	1.3003	0.5918	0.588	1.149	0.2505	0.9125	0.9039	0.364	1.5089	0.5469	2.1542	1.1104	1.6842
gene49153_SNAI1	3.4841	0.5749	1.6256	4.1527	2.9897	2.0394	2.2373	2.42	8.5066	1.5442	1.4553	2.1653	0.7195	2.8961	0.5762	1.176	5.0891	1.2029	2.4514	6.8238	2.0184	3.0746	1.8699	1.3395	1.5891	0.7995	2.8078	1.9873	3.0544	1.5477	0.9326	3.5003	3.4201	3.3838	3.3338	1.104	2.755	2.4039	0.6966	2.2698	0.8703	4.8138	5.1665	3.215	11.696	2.7582	5.4992	3.486	6.5523
gene46067_COL5A3	4.398	1.7088	1.6332	0.9109	5.1806	1.4917	1.7917	1.7927	1.9033	1.8009	2.6529	1.4542	0.656	3.8368	0.6445	1.694	5.5715	0.7119	1.0694	6.2486	1.3452	2.6847	2.6908	1.8075	2.1364	1.844	12.374	1.9718	1.9648	1.806	3.1347	4.676	2.4543	7.4401	3.9858	1.4933	7.858	2.7234	1.9944	1.3166	0.686	4.3164	6.4843	5.6254	8.9595	4.0018	7.194	7.1143	3.11
gene1122_MACF1	13.8671	16.1338	9.6571	7.9272	18.9636	12.0433	7.8159	8.9412	11.0294	14.7627	16.4517	18.5886	19.138	9.1135	19.992	18.7974	18.592	13.6648	10.9967	10.7163	7.3423	17.203	16.2569	20.3465	20.529	49.5401	10.5947	5.8746	12.5786	13.3129	22.5058	13.5167	5.8067	8.7848	12.6785	7.6824	13.6681	13.7541	8.3052	11.2027	22.2058	7.3393	22.4175	8.9584	9.1523	13.9421	7.8742	17.7701	10.7943
gene13656_FGF2	1.3062	1.1776	1.5054	0.2986	2.0944	1.4055	3.3335	1.0725	1.2718	0.9673	1.0904	1.8168	0.6754	1.1301	0.725	2.1223	2.0471	0.5808	0.9843	1.1729	0.9421	0.6196	1.8551	2.3952	1.9832	1.3034	0.6776	0.6276	1.4124	1.2471	1.6315	1.1629	0.8119	1.3192	1.1865	0.7338	2.1399	1.6602	0.3953	0.5587	1.7483	0.654	1.4398	0.4137	1.7586	0.449	0.3591	1.086	0.6482
gene35522_SPRYD7	3.3185	3.7108	6.3425	2.3014	6.1492	3.9516	2.6815	2.2026	2.8987	2.1	3.445	2.4595	2.846	2.5533	2.5171	2.9943	3.0595	3.4903	8.1693	1.9741	2.0507	2.9544	3.9515	4.0597	1.8747	2.6261	3.2383	4.5172	2.2594	3.6708	4.2277	2.5087	4.4204	1.974	1.698	3.4896	2.8856	2.5426	6.0645	2.8892	2.4318	1.6401	2.683	2.9036	1.7622	6.1438	1.9816	2.5576	1.7624
gene9613_SNRK	10.4676	11.6988	8.1425	5.7674	18.9447	10.6894	5.8946	8.9716	6.589	9.6794	10.3733	9.7789	6.2155	4.9913	6.4378	8.7807	14.0064	4.7668	7.5935	9.9853	7.3061	8.3313	11.9604	12.505	14.2231	9.8104	7.2379	6.7029	10.1583	6.9444	14.8768	10.0684	5.9266	9.3192	11.6292	6.7036	15.21	16.8364	6.5419	8.41	8.0462	4.9538	7.8258	3.256	5.5932	4.4742	8.4153	10.9111	7.0621
gene27104_FCN1	0.7004	1.5578	2.0405	0.094	1.9249	1.8395	0.2242	1.5804	0.6546	0.2366	0.6673	2.0213	0.256	2.7468	0.5761	3.7365	2.1074	0.6918	0.8242	1.6884	0.4095	1.6307	1.3785	4.1427	1.0762	0.8482	0.7905	0.9996	1.1828	2.1169	1.5356	1.2795	0.5906	2.6006	1.3445	1.2074	3.9466	1.2136	1.0453	2.9738	1.3209	0.304	1.1388	0.7846	4.0998	0.3329	1.2066	1.7462	5.8367
gene45799_S1PR4	1.3516	3.0127	6.6274	0.2833	3.6987	3.2743	0.3059	2.8303	0.607	0.6971	1.6968	1.4638	0.6469	3.421	0.8552	2.4092	1.9711	0.6552	1.3182	2.0289	1.0266	3.0648	4.0844	1.8033	2.6242	1.5255	3.6989	2.8768	2.9318	2.0845	2.5708	2.9685	1.209	2.3431	3.6058	1.7157	2.8028	3.2926	0.5685	1.2006	0.7728	2.5357	5.1168	1.6197	2.0098	1.6928	4.2715	6.5429	3.0346
gene42434_CLEC10A	2.7098	9.4085	5.7887	0.6547	7.4908	5.3239	0.8298	5.6305	1.4306	1.0832	3.0484	4.6088	1.3613	5.7194	1.6206	6.7706	4.5671	0.8433	2.5077	5.2984	0.8396	3.8188	9.9346	3.7622	3.8762	2.6308	5.6289	3.751	6.3754	2.4435	7.3821	7.0186	1.1357	7.2161	6.1589	1.2854	9.6854	4.4517	1.3756	8.9398	4.8558	3.1282	8.1921	0.9818	2.0746	1.7632	3.3989	6.4385	13.2113
gene14986_FGF10	0.6228	0.0686	0.2758	0	0.2597	0.0261	0.315	0.0498	0.0629	0.1399	0.5884	0.0379	0.1533	0.0922	0.1432	0.9431	0.7623	0	0.3437	0.3909	0	0.0313	0.8108	1.0299	0.514	0.1852	0.0288	0.1008	0.6561	0.4914	0.7967	0.0631	0.0842	0.0445	0.186	0.3676	0.4628	1.0039	0.0464	0.047	0.3688	0	0.2938	0.2803	0.1145	0	0	0.3901	0.4195
gene14853_IL7R	9.086	30.7964	39.4329	2.729	30.9824	33.432	5.0829	16.1671	8.9348	11.1719	16.9156	22.1732	3.8636	11.5912	6.9267	33.3614	18.0495	9.007	20.2249	28.0636	5.3222	18.0992	56.257	20.5258	22.2044	6.624	32.047	25.1156	15.1302	18.832	36.7407	33.3005	9.926	23.5136	40.2927	18.4069	19.992	16.4165	2.7664	11.6391	9.3088	5.4055	30.7432	5.4817	33.8281	10.5627	16.8486	7.432	25.5535
gene10449_NFKBIZ	22.8943	10.3009	11.7688	25.8744	33.6033	28.3645	19.9196	15.5607	42.8636	38.9041	13.9041	19.9176	13.4229	13.4286	10.8125	25.3362	22.8998	6.2454	13.5988	22.0493	15.9516	11.0844	17.6722	20.6141	18.4096	21.4665	7.4025	8.3432	14.3121	14.6349	8.4708	17.3812	7.9611	21.762	20.5553	11.445	10.7293	21.3769	6.8314	36.7192	14.499	23.7441	30.6121	24.6368	19.2255	6.7281	11.5464	26.3738	22.1136
gene26241_OMD	2.8928	1.6069	0.728	0.0206	2.2262	0.5899	0.5064	0.9917	1.2779	2.2866	1.669	1.7624	0.2335	2.2698	0.592	4.1118	1.3627	0.2469	0.5075	1.6038	0.2226	1.7056	2.5576	1.9791	2.5628	1.3943	1.6791	0.4286	1.4054	5.0029	0.5888	1.0042	0.9344	0.4688	2.0236	3.7603	3.3055	1.9969	0.4591	0.4478	1.3773	0.5277	0.2734	2.0631	0.5426	0.0636	0.3461	0.9506	1.8598
gene22269_FAM180A	1.7523	0.6186	0.8348	0.029	0.9556	0.2604	0.4488	0.3457	0.3922	0.5779	1.4791	0.9324	0.1638	0.7114	0.7141	2.6269	2.3134	0.4075	0.3338	3.1436	0.0951	0.8571	1.289	1.3885	0.7537	1.242	1.9975	0.5655	1.5608	2.4988	1.1016	0.2548	0.2323	0.5389	0.4884	0.6646	2.1896	0.6377	0.3056	0.2094	0.91	1.81	0.6104	0.2754	2.0938	0.4643	0.3903	0.917	1.2052
gene4727_C1orf198	23.4128	17.8458	19.1151	8.5466	28.4844	20.0875	16.5393	11.0208	12.2014	27.3685	26.1395	20.277	23.8786	20.2235	29.7	26.1073	20.0196	19.2048	17.512	27.1908	9.9075	20.2017	17.8674	35.7766	13.7095	19.2277	19.2434	8.6487	13.9916	23.6835	14.7198	15.6643	12.6983	13.1848	16.0717	24.9084	20.9655	16.8598	16.0785	12.9248	20.7537	25.6187	16.7724	8.2953	15.3223	12.0609	8.0809	18.9882	9.6664
gene16627_C1QTNF2	0.449	0.1831	0.6407	0.1737	0.9091	0.3068	0.2173	0.2858	0.2017	0.523	0.536	0.5674	0.1228	1.4771	0.5518	0.9174	0.9558	0.1069	0.4672	0.574	0.0305	0.2838	0.6882	0.8152	0.7346	0.7088	0.722	0.3298	0.5886	0.9842	0.632	0.6744	0.1292	0.7666	0.6083	0.4605	0.6002	0.949	0.1796	1.0804	0.3869	1.3803	1.8177	0.2426	0.5709	0.1071	0.2341	1.271	0.829
gene26743_GSN	87.3835	48.0357	53.9177	19.274	43.371	23.3298	32.5502	54.6314	26.159	39.3535	28.406	54.1792	29.2218	60.393	37.8077	57.3397	61.0625	35.6248	32.9756	55.7733	20.7868	46.483	48.9922	48.8967	49.5274	89.0744	82.3055	21.2867	63.4605	69.4508	38.9399	41.9523	23.6239	54.8325	43.0752	41.824	34.5458	68.9653	51.4817	71.814	59.5578	34.2508	58.6624	41.9262	34.5806	28.6315	48.2753	75.3611	103.003
gene57356_MMP28	2.6766	5.9282	12.8788	0.1174	6.5151	1.159	0.5229	1.013	8.6661	0.9147	3.7615	5.5696	3.1118	3.8457	9.7856	6.4168	3.3365	0.7494	2.4079	5.1267	0.454	0.9339	2.8649	15.9422	1.7672	5.3856	21.4968	1.7081	4.284	15.8642	6.093	3.6496	1.1432	3.6617	3.2108	2.3322	1.7748	4.7812	0.3615	1.4006	4.0208	5.7737	9.3725	34.9597	1.0166	9.174	1.0465	13.9253	5.6191
gene9852_ZMYND10	0.9041	1.6004	4.5591	0.1111	0.5617	0.339	1.3001	6.6474	2.5689	6.1163	0.7093	1.5422	0.6546	2.1204	1.3488	5.913	1.098	0.9966	0.3948	0.1001	5.3135	4.3345	10.0486	3.9071	2.6848	4.4275	0.8154	0.2238	5.8892	0.2145	0.5923	0.8123	0.1222	0.3649	0.4287	2.0377	1.479	1.251	0.1822	1.6231	1.5116	2.6631	5.0348	0.5744	0.3782	0.0856	0.2412	3.3491	2.2354
gene32633_CLEC4E	0.4084	6.1386	1.3893	0.3071	1.5825	4.3048	0.493	3.7834	1.4915	0.0751	0.3817	0.7352	0.1828	0.9527	0.5855	1.4256	0.573	0.5884	1.2106	2.2428	0.25	0.9317	2.0802	0.6249	2.6134	0.1196	1.1146	3.291	0.5319	1.2695	3.3249	2.5721	2.9976	2.8922	10.9132	0.7754	1.8622	0.7925	0.0622	0.9256	0.4869	0.3529	0.8613	0.461	6.5094	1.7414	1.9889	0.5117	3.3598
gene11761_MASP1	0.1659	0.4248	0.4247	0.0687	1.5204	0.1968	0.0853	0.11	0.09	0.0673	0.6072	0.1726	0.0324	0.1358	0.1742	0.1926	0.7322	0.0669	0.2355	0.036	0.0149	0.0691	0.3989	0.4254	0.5265	0.369	0.1346	0.1392	0.2217	0.3512	0.7141	0.2762	0.0834	0.1186	0.2658	0.09	0.0945	0.141	0.0708	0.1299	0.3629	0.1989	1.2537	0.0044	0.1364	0.0065	0.0483	0.5814	0.2072
gene34701_RILPL2	5.1599	12.5179	19.9979	2.985	11.8437	10.4687	5.7154	8.07	7.5129	4.7656	9.0027	8.1528	3.9471	9.4505	5.6068	12.1694	7.6998	3.4758	5.0429	9.5637	5.9237	8.2975	9.5441	11.0355	9.383	7.1814	13.7547	7.5986	10.3051	11.3138	13.3432	8.204	5.7348	11.9422	12.3499	11.4451	10.6241	11.8426	3.3221	11.224	13.0289	6.812	14.3265	7.5699	16.4061	7.2279	9.4017	11.733	20.6394
gene14466_CEP72	1.994	1.4537	2.9884	3.9043	4.5754	1.3562	1.5628	1.7561	8.5383	3.1846	3.6132	2.1573	1.3256	3.0932	2.7299	3.8263	3.1193	1.4151	3.3853	1.1858	4.9319	3.6848	2.4897	4.5291	2.8325	8.4468	0.8932	1.2793	2.1468	2.0697	2.0474	1.9402	0.6961	1.3106	1.242	4.7107	0.5981	1.4961	1.0604	1.4357	3.5174	1.1255	3.5709	1.7252	0.4251	1.6135	1.2307	2.0915	1.8178
gene32694_CLEC1A	0.664	2.0561	2.3828	0.3974	2.8582	3.3527	0.449	1.288	0.7409	0.8949	1.5221	1.4833	0.3746	1.4539	0.9089	1.4962	1.6931	0.305	0.9507	1.6857	0.4489	0.5485	2.4247	1.7891	1.6922	0.9186	2.5364	1.1925	1.5389	1.425	4.3773	1.7529	0.4813	1.0726	1.3114	1.256	2.019	3.6759	0.4791	1.0764	1.3692	4.0217	2.6214	1.228	1.0854	0.7463	1.1007	2.7498	2.1432
gene30253_PAMR1	1.5683	2.462	1.6782	0.1517	2.0887	0.8265	0.8354	1.1532	1.3592	1.1498	2.7234	2.5478	1.1528	3.0201	1.1235	2.1202	3.0773	0.3652	0.8959	9.2156	0.7134	0.9456	2.3241	3.9812	0.7983	4.3661	8.968	0.9917	1.8081	3.8716	0.586	1.3395	1.2581	1.4826	1.1463	0.9196	6.6066	0.5551	0.7949	0.255	3.8786	4.1584	0.8392	0.3566	2.6102	0.8243	1.0134	3.7476	2.1568
gene25444_C9orf24	0.1791	0.8766	3.4242	0.5459	0.166	0.1502	0.1258	2.7679	0.0302	1.0865	0.1493	0.8913	0.0367	1.1492	0.1373	4.0366	0.6832	0.0686	0.1947	0.0312	0	0.1199	7.5931	1.3224	1.7247	0.5031	0.262	0.0483	3.6359	0.0524	0.0449	0.2421	0.1009	0.1494	0.0557	0.8268	0.6972	0.1691	0.0889	0.5188	1.1492	0.8375	1.9251	0.051	0.0732	0.0601	0.0584	2.8054	1.0324
gene33425_KRT4	0.635	1.6724	5.3341	0.0244	1.2113	16.5861	0.5825	96.0253	0.0566	2.8694	0.5189	2.617	0.4138	1.8063	4.7184	0.4545	0.4969	1.9558	1.3771	0.1563	2.3325	0.703	4.2981	6.5295	7.6424	4.3683	4.3558	0.189	1.0545	0.6877	2.874	0.2903	0.1893	0.1935	0.0836	0.9157	0.0297	2.6441	0.3269	0.0353	0.5214	1.2037	3.7447	2.3563	0.0916	1.2331	0.1278	0.8345	0.3187
gene2111_ARHGAP29	9.7895	6.1112	5.0901	2.1315	12.9392	8.5188	1.7364	5.1381	2.3623	12.1362	6.4603	8.1722	5.9736	2.7483	10.6323	5.653	13.694	1.1744	4.0851	5.9824	1.7913	4.6078	7.9582	7.4143	8.2141	7.254	3.9496	2.6723	4.1926	3.8515	9.5697	9.0479	2.509	2.2243	5.6287	6.3281	7.8013	8.0313	6.4483	25.7856	7.5778	4.1233	5.2533	1.5757	0.95	3.913	2.5002	8.0056	2.9885
gene50557_PPM1F	6.9654	6.4032	7.3401	4.187	10.7869	5.5703	15.1382	6.826	5.1	4.4821	5.9983	6.064	5.4838	6.4629	3.4158	5.4038	10.0964	3.5351	6.5817	8.8483	5.3981	4.9875	8.9406	4.9866	6.0292	5.673	8.0581	5.3355	5.8075	4.3052	7.8707	7.1371	5.0657	11.0701	8.2578	6.0767	9.6609	12.2925	4.0977	3.9624	4.4207	8.0197	7.2024	4.0374	6.4401	20.7032	8.5747	12.7105	8.8033
gene47432_EMP3	23.9616	37.8148	43.6079	5.0398	34.8538	21.4061	7.8949	24.2226	42.3963	8.9368	16.0478	24.838	6.135	42.617	9.7224	21.3222	32.804	9.4859	16.1902	31.2348	10.1808	22.3676	21.4282	19.457	18.0325	14.355	30.2665	22.7781	26.9741	19.9876	46.1192	31.3746	14.0586	30.0135	26.7121	24.3531	25.4101	24.9455	13.7333	75.0534	19.0405	60.9803	50.1244	42.1376	92.5927	48.0517	46.196	20.8712	57.1927
gene29135_ABLIM1	8.2181	13.0589	7.3822	12.3614	19.5229	13.8821	1.747	10.9506	7.4766	7.0828	7.9747	10.8805	12.0641	5.6513	12.2523	15.1728	15.0444	9.2301	17.0488	9.3601	13.7187	11.043	14.4937	16.8929	17.6248	18.4477	8.2929	14.8089	11.6431	11.3848	10.6007	8.7392	9.5685	13.2143	10.7704	5.5072	8.9421	15.9028	20.8626	13.1779	4.2206	5.5105	10.2639	5.0868	1.6292	6.0165	6.8635	18.0281	9.9437
gene39694_PEAK1	5.9157	9.2342	3.4211	3.5975	6.9908	5.8958	3.3384	4.5124	4.3895	5.4896	6.9118	6.3749	5.4366	3.1646	4.7998	7.3033	7.7036	1.9309	6.1057	7.63	6.4958	4.8715	8.5838	8.7348	7.5404	8.703	5.4955	3.2372	5.524	4.8364	11.4415	5.5175	3.09	4.8341	6.0878	3.4223	9.8005	8.4599	3.8266	3.8763	10.6616	5.6177	6.2117	3.2297	5.0138	3.1419	4.9424	7.5662	3.9992
gene309_RBP7	2.6092	1.7169	2.6028	0.6005	1.5838	1.1066	20.7052	5.2009	5.6066	1.7784	1.5999	2.229	0.4799	2.1309	0.6109	4.314	1.6278	0.551	1.1433	2.4467	0.6242	1.4449	3.3184	3.4359	1.6887	1.6942	3.5457	0.6554	3.7152	2.8658	4.0846	1.2769	0.8104	1.3287	1.0969	0.953	7.7036	7.2635	7.5938	1.5179	2.4608	6.9665	4.6219	2.0478	6.2503	0.8693	2.6969	6.5124	6.2219
gene32922_KCNJ8	4.6275	3.5936	5.6301	1.5207	8.5669	2.803	2.6336	3.0739	3.9038	2.2561	4.6482	2.8652	1.5918	3.6467	2.0914	3.6423	8.053	2.2989	3.1511	8.8984	1.4807	2.2844	4.1232	2.2814	2.3237	1.3401	3.1804	3.025	4.2535	2.6064	5.656	4.1035	2.746	5.8515	5.3348	2.6154	10.4208	4.7192	2.1328	2.0555	3.8079	1.7834	4.8337	2.7551	4.8905	2.9549	8.9018	5.1554	5.4457
gene18935_PNRC1	43.8257	42.4813	51.2492	25.8358	59.675	39.9741	74.6478	31.961	89.0381	22.7223	35.0606	43.5887	24.8253	33.4687	21.2402	68.3606	33.0338	45.2364	29.1602	73.0581	14.5048	24.3748	34.1728	40.1341	33.8365	29.2263	33.7807	25.6487	38.7219	27.2035	49.0178	34.7665	23.1527	44.2617	54.0803	31.3889	35.36	33.8188	19.3172	24.7248	37.4385	21.4003	43.9809	27.6297	53.5777	17.6923	27.8715	27.862	52.7248
gene48686_REM1	0.8737	0.2547	0.8479	0.1667	1.009	0.4014	0.7163	0.2582	0.1935	0.5484	1.2503	1.6769	0.6334	2.3385	0.5583	1.3461	0.968	0.1869	0.4442	1.4395	0.1758	0.3484	1.2018	1.1874	0.8133	0.5693	1.4149	0.1647	1.5229	0.8603	0.9546	0.6875	0.2668	0.3164	0.6343	0.3586	1.2449	2.0123	0.5259	0.2351	0.8605	2.2362	2.5219	0.1189	0.851	0.6456	1.4786	2.3289	1.494
gene42585_GAS7	7.4944	10.1818	3.5524	0.7714	6.5404	4.5693	1.7148	3.9067	2.5136	3.1191	3.9873	8.2016	1.6542	4.3611	2.2211	7.0338	8.9092	1.3894	3.3753	12.8636	1.52	4.559	6.8202	5.1038	4.1044	3.7657	7.3135	3.7816	6.9933	4.8827	16.0935	6.6041	2.2252	8.0691	6.803	3.3918	12.0797	6.9558	1.3538	2.4108	6.0159	2.8094	4.3165	1.3815	4.4207	2.4833	5.8265	3.7327	9.1836
gene19319_GJA1	44.89	24.5077	19.9331	12.4478	67.5212	34.652	85.1929	34.4438	23.2263	19.3331	14.6564	44.3518	59.689	30.3333	48.631	57.9307	89.5067	56.0314	25.2369	44.9935	10.7748	10.6044	18.172	33.2517	19.2564	63.0023	26.4844	11.9899	17.7644	26.5514	24.1801	34.0355	14.983	65.1194	53.2663	9.9615	39.089	25.1356	12.1572	9.5878	11.0053	4.3923	4.9425	7.0883	32.9259	14.2476	17.8788	12.8384	18.3788
gene42369_INCA1	7.7497	10.2383	6.6198	8.056	11.9608	7.4367	5.2979	4.6934	12.1532	7.5857	7.6171	6.4623	9.5624	6.7959	9.8573	11.5362	10.8158	6.1215	11.219	8.0374	5.3329	6.0783	12.7518	7.9946	6.4569	9.7611	7.7439	5.934	7.9307	8.7834	9.3599	15.4334	10.4886	9.4403	9.2116	5.0352	11.1414	9.589	7.2521	10.2756	10.9648	4.2906	6.0163	4.7313	7.1916	6.187	7.5226	11.5576	10.4136
gene44848_TUBB6	16.3243	11.7541	14.8778	6.9958	21.9166	14.8574	17.0272	13.0321	26.273	8.1264	8.9693	11.9423	7.1958	15.1651	6.9861	8.4681	17.2388	6.2023	10.4022	18.5252	15.636	15.5159	13.8358	10.7303	11.7578	8.93	13.2726	11.4084	9.9505	8.4771	19.8487	18.3531	10.0291	30.3679	14.2302	7.6656	21.0507	13.9971	11.0943	11.0844	7.8694	21.5212	21.4435	19.1737	33.764	49.0203	15.0687	13.4424	32.1994
gene13855_HHIP	0.3059	2.8687	7.8608	0.1627	4.0359	1.4963	0.3056	0.2535	0.3663	0.2494	0.8625	0.9939	0.9342	12.1473	1.3138	0.6433	1.3263	0.4527	1.5116	0.3436	0.0139	0.0284	2.3702	0.4616	0.3849	0.3761	1.0883	1.05	0.1432	1.3805	4.5736	1.6806	1.833	1.2103	0.9429	0.2057	1.2566	1.2732	5.4378	0.4108	3.3207	2.0591	2.5744	31.2764	0.7014	0.0456	0.0089	4.0876	9.3404
gene27982_CXCL12	9.3449	6.171	9.9855	0.2994	7.9097	3.5558	1.3085	6.858	15.4176	4.2292	5.7188	10.4212	1.7707	7.1765	2.0854	10.0761	8.0213	1.6113	1.3072	28.1051	3.1521	5.3959	10.2997	6.1111	5.4671	2.986	5.3735	3.0925	13.461	6.4555	7.4567	5.5008	1.8308	9.3495	5.878	5.5914	15.8329	12.6462	1.8491	1.3346	10.419	5.6084	6.6531	10.8013	34.2874	5.0905	10.5194	6.6085	15.8701
gene9387_RBMS3	3.1078	2.2651	3.6811	0.3997	3.9318	2.0692	2.1778	1.4504	2.2931	3.7694	3.0914	4.2961	5.006	2.1297	3.0328	6.746	3.9402	0.6948	2.1044	3.3088	0.435	1.1085	3.7235	6.3623	2.8459	6.4165	3.0313	1.0524	3.3054	5.3983	3.4169	1.8357	0.702	1.164	1.8364	2.2534	4.0222	4.2951	0.6947	0.8014	3.2852	1.2023	1.7862	0.4973	0.5955	0.3405	0.6104	1.7782	1.91
gene16438_AFAP1L1	3.8839	5.8156	2.1022	1.4361	7.9219	4.7439	1.4837	2.1852	1.795	2.8185	2.7826	3.9488	1.7746	1.2306	1.8094	2.1881	7.0503	1.7301	3.1633	4.8707	1.6938	1.5743	3.4091	3.5862	4.1741	2.7324	2.1476	1.9214	1.8527	1.5459	5.762	4.1258	1.5598	2.4691	2.8118	1.0467	4.7947	5.8507	1.838	1.3394	1.3351	4.0563	3.6922	1.2689	2.3887	4.0187	3.8738	6.078	2.5169
gene20459_HOXA3	1.3001	0.691	2.7977	7.034	2.795	0.6634	2.5586	1.6354	0.4877	0.635	1.2397	2.278	0.4706	2.0455	0.4661	1.4346	2.2985	0.5256	4.9259	1.4674	0.6264	1.0296	1.5448	1.7473	1.618	1.1343	1.4395	4.0789	2.2245	0.9895	1.4902	1.0889	2.9573	1.2927	1.0669	0.7494	2.0181	3.0211	4.7467	0.3685	1.8916	3.0787	2.4259	0.8872	1.416	0.8535	1.0846	4.2088	1.5063
gene2392_FAM212B	1.3557	1.3887	1.12	0.2575	2.7952	0.8588	1.458	0.8262	0.4238	0.593	0.7443	1.6518	0.7363	1.062	1.7751	1.2588	2.3389	0.3046	0.6882	1.2718	0.4617	0.8451	1.0641	0.8793	1.1615	1.5788	0.7237	0.8973	0.9671	0.6299	1.9057	1.371	0.5271	1.4404	1.0993	0.8678	1.7012	1.5465	0.6779	0.5059	1.8701	0.6617	1.7638	0.3865	2.0805	0.5183	1.2787	1.5232	1.7752
gene31645_AMOTL1	5.0004	5.3749	3.921	1.103	9.0951	6.5631	14.8347	3.3194	6.0246	3.0678	5.5174	4.7077	3.8376	3.2521	6.5887	5.6511	7.4733	7.9526	3.5246	4.9224	3.3308	5.303	6.9472	6.8399	4.4597	16.6595	5.3199	2.0455	3.8751	5.5457	5.9551	4.9384	1.9804	8.8178	6.526	1.7091	9.3158	7.1119	4.8164	1.7088	2.6755	1.6675	4.1437	0.9719	4.4558	18.9475	2.9739	4.5815	4.1943
gene9197_WNT7A	0.1166	0.5651	0.5372	0	1.1996	0.4304	0.0787	0.0653	0.2004	0.2935	0.3371	0.1421	0.6604	0.1727	0.4445	0.3406	1.1173	0.0857	0.5266	0.0976	0.0571	0.0585	0.4013	0.2755	0.1472	0.1965	0.6896	0.1605	0.1573	0.1943	0.8953	1.6791	0.1261	0.8002	0.0871	0.053	0.1238	0.9248	0.2085	1.4275	0	0.4489	0.6604	1.4699	0.0286	14.905	0.0912	0.7307	0.2514
gene50030_ETS2	33.9952	19.6958	35.8114	59.835	50.9166	28.1805	27.3023	11.1596	14.3057	19.2857	29.4228	32.4437	54.7616	50.9399	78.9426	70.7801	37.4842	31.9584	58.471	29.2267	11.6908	34.0018	33.7111	70.6847	53.2127	29.982	23.8866	25.0548	54.0006	32.1437	35.6379	20.6048	69.3661	32.6254	39.5265	23.6057	16.1761	48.3993	9.5856	18.5232	58.535	32.4985	32.9078	18.981	32.6011	52.9906	14.6796	31.9028	69.8022
gene24617_HAS2	8.4191	0.6585	1.2572	0.6634	9.0358	0.8297	8.4232	1.3751	2.5896	2.0098	3.449	3.3395	0.4689	3.8995	0.3594	2.7981	3.4074	0.9258	5.08	6.5498	0.2709	4.1141	1.8285	4.5292	1.8017	0.9867	1.7823	1.149	2.9053	1.4654	2.6774	4.6473	1.5402	3.6801	2.8715	1.0099	2.0808	1.9756	0.4805	1.1745	1.7259	0.5585	0.8311	0.9441	13.6738	1.2518	1.3047	0.6416	6.1483
gene10995_AMOTL2	7.6218	6.2103	6.7191	4.0334	11.108	18.6936	18.1061	11.9853	19.934	6.7407	9.6264	8.6954	5.1716	4.2226	9.2617	12.2129	9.9354	5.5295	4.8992	7.5249	3.3716	9.4243	5.5292	7.1735	8.7267	10.5425	7.1502	4.2614	9.6881	6.2801	8.3348	9.1851	7.0614	7.5658	7.0519	4.9024	9.1121	10.0559	9.3648	7.6864	5.7274	7.4964	8.6971	9.7503	4.3202	27.7841	2.983	11.3289	6.5477
gene36741_GZMH	1.5705	8.3231	5.6896	0.9943	4.2707	6.2771	0.7049	7.1882	3.4419	1.3377	1.7001	4.001	0.8786	2.7374	0.6298	2.1177	3.104	0.8243	2.394	4.1173	1.1737	1.2283	3.793	1.9031	1.9801	1.2937	2.5621	6.653	1.9938	1.6987	4.6349	6.1061	3.1829	2.6818	3.3493	3.9814	6.9493	4.0158	0.6683	0.6779	0.6384	7.0736	7.4732	2.8929	14.9774	4.1875	6.555	4.2756	7.9865
gene28620_MMRN2	5.0739	5.5874	6.3877	1.6367	10.4649	5.1115	2.6674	4.3655	7.992	3.9436	8.5676	4.3334	2.1728	5.0255	1.7605	3.6744	7.6922	4.6948	3.5977	9.7857	1.595	2.6559	7.5466	6.548	9.672	3.9906	7.7835	3.6156	7.9031	4.5455	8.1345	6.2827	2.3402	3.5756	4.7018	6.3876	7.3734	16.1051	13.8608	11.5377	2.3856	8.6912	4.9469	1.9894	3.185	52.2056	10.3329	10.5772	8.1765
gene32836_MGP	138.276	75.6543	228.572	12.7586	239.152	64.0065	68.0628	91.0409	36.9409	175.883	174.388	365.463	567.452	322.649	109.323	230.487	176.303	26.3346	109.013	177.988	13.7946	83.6513	186.197	243.258	192.531	230.797	177.415	49.7072	144.601	261.756	98.1144	69.6812	28.1135	39.2336	74.5894	78.6622	185.388	138.744	39.0426	40.8625	156.662	153.782	201.051	15.7788	10.3939	10.2312	54.2134	211.592	463.171
gene32637_MFAP5	0.5961	0.704	0.7038	0.2982	0.6284	1.0055	0.0809	1.9274	2.7832	2.3146	0.396	0.4758	0.2951	0.3245	0.2881	0.3853	0.299	0.3524	0.4674	1.0248	1.4009	0.9696	4.5869	0.3965	2.0354	0.0951	1.3226	0.3494	0.791	1.2193	0.7733	0.551	0.6943	3.9708	2.3986	2.5007	2.9453	0.8297	3.4442	0.5124	0.1797	1.1659	0.0539	3.1025	2.9986	59.2467	2.4538	2.7867	0.9599
gene24329_MATN2	1.966	2.0598	2.8832	0.3154	8.2258	1.8148	16.585	8.9947	1.7817	2.2004	5.1054	6.4329	8.5672	4.1139	11.4068	5.2243	4.6216	4.3262	12.3427	3.0769	1.7566	3.3454	5.1742	4.2219	4.6379	7.5449	3.199	1.3098	11.2108	7.1695	2.8715	1.5082	0.7995	4.8879	2.6393	2.8069	3.0661	14.7881	33.3192	1.7187	12.3811	1.4312	2.6815	1.4288	1.06	5.0794	3.1597	9.2589	7.5182
gene1152_MFSD2A	4.5747	19.5738	20.2402	1.8848	18.3133	7.118	2.4207	3.2143	2.435	9.0912	14.4874	5.7395	9.1091	34.4357	25.8735	11.4042	10.2674	12.0407	6.3615	4.0458	4.0373	17.939	15.9113	19.4407	3.975	20.4067	4.3593	6.2471	5.4125	27.5812	19.7065	6.6729	6.7379	8.5579	9.7032	12.1643	9.3077	11.0015	2.3882	2.8125	16.3451	9.0261	20.485	34.1657	3.7314	2.385	1.6292	10.3954	35.1056
gene32687_CLEC12A	1.5482	5.4216	2.1487	0.2816	4.8885	2.8034	0.6753	4.7953	1.2843	0.2976	1.207	4.8146	0.4835	2.4173	1.407	5.0818	2.0822	1.0613	1.53	0.572	0.6225	2.2111	1.5685	6.9142	2.0041	0.7329	1.6008	2.4752	2.7393	4.6594	8.6941	3.6595	1.5611	2.8788	2.8633	0.9022	3.4421	2.1407	0.849	4.0556	3.3622	0.525	2.1561	2.6608	1.0859	1.0481	3.7163	0.9714	2.3175
gene13625_NDNF	19.9234	53.4337	26.723	3.6822	54.5398	20.3545	2.4912	24.3953	5.9655	13.8862	26.0649	21.6898	7.5849	8.8045	35.2548	60.7507	38.9783	7.8736	17.7743	22.1792	1.0032	12.0615	15.6733	28.304	33	66.0034	9.7412	6.0481	14.3524	44.2337	53.6544	12.3663	7.0539	7.5266	28.2168	9.2257	22.1064	19.3585	17.1688	4.1897	31.8292	5.5848	14.2172	30.5829	3.2967	1.466	1.1582	21.3831	22.0191
gene24719_MYC	11.4516	6.4716	5.128	53.3828	11.979	6.8813	34.3154	8.2098	26.2253	4.9097	11.6205	5.8096	9.7865	11.9751	2.1883	11.0333	6.2956	16.6624	22.9632	21.3451	1.8804	9.1503	10.1997	4.5349	3.4587	1.792	6.7298	11.6469	12.2991	4.3758	9.8567	11.0036	25.842	30.1142	6.5451	3.413	7.966	8.4675	17.7582	16.2994	3.4103	9.6897	9.127	6.8423	5.6867	27.0711	7.3313	7.767	33.9776
gene16324_PCDHGB7	6.7844	2.6513	2.9898	1.7875	4.3685	2.1218	5.4426	1.7771	7.1294	3.4229	2.8383	4.5788	6.6478	4.3549	2.8747	3.5836	4.3611	1.7354	3.0502	5.3583	0.7979	2.6965	5.6382	3.7033	2.3505	2.4391	6.8126	2.5667	4.0089	2.9937	5.1141	4.2947	3.006	3.209	3.8948	1.9964	4.6589	5.295	2.4459	2.622	3.6599	3.9846	4.6812	5.9238	3.7817	3.5079	2.6766	4.1713	6.0466
gene11242_P2RY14	0.8152	2.5597	1.5192	0.5862	2.3775	2.0092	0.4422	1.269	0.7306	0.5605	1.7489	1.7706	0.506	1.3291	0.7918	2.3537	4.4585	0.4818	0.9031	1.1566	0.3298	0.7684	2.4915	2.4029	1.6998	0.8641	2.3309	0.9123	1.1649	2.0197	3.9792	2.4911	1.0488	1.1144	4.8044	0.6629	1.2942	0.6917	0.9027	1.2102	0.9354	0.3747	3.2439	0.2992	0.504	0.6849	0.7012	3.0194	2.4638
gene44654_COLEC12	17.2976	34.4999	21.2822	0.5528	28.4454	8.514	8.4179	7.0938	9.1383	5.941	10.3213	26.5148	8.5096	13.8676	30.4508	30.9927	34.3741	3.7882	9.3361	21.7618	5.8896	13.9047	11.9213	23.3921	8.7793	7.7802	14.1819	7.1328	27.8946	24.7679	41.2101	19.3355	6.17	12.361	16.1622	10.9941	26.2369	18.1429	2.5936	11.7294	50.1471	4.3387	10.9532	8.6451	12.2815	5.9592	6.3894	8.0831	30.2982
gene49163_CEBPB	24.6742	24.3812	22.6759	17.252	28.6109	30.591	70.0985	34.5764	40.349	22.7581	13.1407	17.9618	11.8387	35.2867	19.2472	38.076	24.8331	15.3749	30.8941	73.0694	27.6621	28.982	31.6127	22.0142	22.7175	12.3023	32.6228	20.0255	23.1482	26.7558	27.5926	31.9045	24.5735	35.3598	41.0214	25.2933	19.7032	16.3624	7.6235	26.0916	19.1115	38.3488	37.0529	57.3821	150.406	49.3445	42.9847	20.6394	77.3551
gene4251_IL10	0.994	2.6841	1.3368	0.235	1.2507	1.1835	0.631	1.1573	1.3517	0.441	0.5865	1.256	0.3172	0.3512	0.1693	1.022	1.2016	0.2367	0.3817	1.8227	0.2855	1.3672	0.8672	0.3479	0.7744	0.4014	0.3287	0.6655	0.8274	0.2259	1.3298	1.1611	0.5389	0.5613	1.1176	0.7911	0.9249	0.8126	0.1736	0.4913	0.7682	0.5804	0.8877	0.5294	0.5867	0.4842	1.1276	0.3792	2.8326
gene30196_WT1	0.7704	0.0623	0.0054	0	0.2136	0.2696	0.0102	0.6399	0.4781	0	0.027	0.0665	0.0523	0.2814	0.004	0.1443	0.2518	0.0613	0.0426	3.2042	0.5868	0.8098	0.0338	0	0.0118	0	0.084	0.6481	0.1176	0.0053	0	0.5657	0.8442	2.1935	0.4936	0.1432	2.3696	0.2114	0.0271	0.0275	0.0257	0.0759	0.0382	0.192	0.3644	0.337	0.3629	0.2685	0.9098
gene44316_CD300E	1.2218	0.5825	1.6381	0.1292	3.7345	2.571	1.2032	1.1179	2.1115	0.1641	0.4632	0.32	0.5622	0.7099	0.1838	1.167	2.2299	1.1275	0.4926	1.69	0.4544	2.4698	0.5043	1.4228	0.4933	0.2546	0.4219	0.8272	0.8612	0.6006	0.9108	1.6359	1.1957	2.3214	1.368	0.7361	1.9513	0.8555	0.1403	3.9462	0.9128	0.2938	0.8529	3.6981	15.0412	1.8985	1.5938	1.1158	1.446
gene13417_DKK2	0.3433	1.0974	1.1574	0.2073	2.2318	1.0449	0.14	0.8718	0.7387	1.4429	1.6863	0.6747	0.5589	0.4372	0.2547	1.0301	0.9312	1.582	0.9111	0.7646	0.278	1.5396	1.9515	1.8379	3.0536	0.5049	0.6598	0.2779	0.5133	0.4127	1.9418	1.119	0.5836	1.8283	1.5253	1.6139	3.5797	2.0793	0.3588	1.3135	0.3654	0.4314	0.3658	0.0894	0.0543	0.2229	1.4376	1.2256	0.6913
gene19548_TNFAIP3	20.4182	23.1707	9.5214	30.5092	35.7574	29.3248	83.9076	20.3842	49.4603	10.0345	11.4714	17.693	3.5976	12.0924	5.3171	26.9837	14.6345	6.5736	20.8124	43.9943	8.8142	21.1684	28.7769	13.9399	20.9374	5.4058	17.8925	14.7601	16.3283	13.1369	24.2228	22.2377	9.4508	28.3367	28.6303	12.8095	17.5405	12.4323	3.7009	12.1456	13.4355	16.8843	58.7915	10.9813	28.0826	21.6672	29.0596	13.0341	57.5272
gene45901_RFX2	2.0391	1.162	2.6696	0.6059	2.3752	1.1016	2.5164	3.792	2.3627	3.3338	1.7106	1.6663	1.5927	4.7357	1.9646	4.4214	3.083	2.7691	1.5047	1.7534	2.8087	5.7267	5.091	4.9847	2.2223	8.2585	1.4895	1.6267	3.0609	2.1873	1.1692	1.696	0.8312	1.7059	1.1086	2.4611	1.3528	2.5964	1.2959	1.5626	2.152	2.8977	3.6075	2.1801	1.4662	3.7414	1.3933	3.3406	4.1733
gene1580_C8B	0.032	0.3404	0.1983	0.0278	3.3862	0.5701	0.0404	0.2557	0.0162	0.0719	1.0666	0.0682	0.128	0	0.3258	0.3373	1.149	0.1322	0.6258	0.0502	0	0.2087	0.2157	1.6152	0.2096	0.2536	0.1625	0.1295	0.0876	0.5048	0.0722	0.0865	0.1027	0.1372	0.8954	0.0581	0.1019	0.1045	0.2204	0.1148	0.1015	0.0556	2.7039	0.0496	0.2157	0	0.0125	0.3206	0.3088
gene32799_GPRC5A	77.6623	76.9386	52.0019	89.5279	79.8146	129.716	8.3816	15.0306	11.4432	30.5419	62.7153	26.6594	162.889	42.2533	80.5674	57.7316	71.0724	33.161	64.9959	74.3761	27.7647	17.3708	78.7456	94.3488	24.4089	50.8074	36.2211	34.8784	55.1145	150.427	51.6252	38.793	64.5057	14.4121	36.9987	62.0729	40.7345	61.8644	10.5379	18.221	47.2646	15.3006	47.9384	50.0796	4.3799	38.3371	18.9279	45.4115	49.0792
gene51196_TEF	2.1113	6.1348	6.0612	1.4049	1.8158	1.8612	3.0562	5.1828	3.5718	3.9299	2.9475	6.2044	5.6817	4.9825	8.3176	8.7454	3.0757	1.4267	5.1432	2.1585	3.8458	3.9342	3.2746	6.694	9.299	10.5779	3.7603	2.2587	8.1851	9.008	5.7069	1.8771	3.2531	3.0298	3.7945	3.0482	2.8931	5.699	1.2824	2.4119	14.6611	3.6167	8.3479	2.6949	2.0155	4.4413	2.4054	1.6838	9.3098
gene30393_SPI1	13.931	50.0116	26.6174	2.5759	39.1538	25.5255	5.2988	29.1002	18.5553	8.8913	10.3059	30.2045	7.8586	29.9826	10.4556	23.3047	30.6312	6.6064	15.4954	25.7955	10.0192	22.6505	18.3902	25.9684	20.259	13.2173	39.3081	22.4373	24.8279	24.3142	75.1686	40.9113	15.4273	35.7031	37.9803	25.438	19.9563	19.6605	6.4737	33.4526	23.6527	52.671	51.1393	54.5515	72.3924	19.3781	52.7847	21.65	62.0995
gene51135_PDGFB	9.011	3.8762	1.8921	3.2743	11.8527	6.2818	3.787	4.6005	2.254	3.1539	2.4848	3.908	0.9065	2.9797	1.9324	2.339	10.6573	5.451	4.7322	7.9225	1.3304	3.0462	4.4832	3.7142	6.1616	3.4946	3.1362	4.224	3.1123	1.983	5.566	7.2582	2.5444	4.6139	3.4274	2.177	3.9978	5.6341	2.9761	0.9549	1.7057	4.878	3.8034	2.179	3.7784	7.4319	8.5331	8.5032	5.2873
gene6728_DUSP2	9.4309	5.7987	2.6264	8.0862	7.6496	5.4714	38.4899	10.3336	10.6209	1.1191	2.8477	2.5005	2.1901	4.1911	0.6703	5.0422	2.5502	0.7083	3.6298	11.8867	4.8367	8.0727	7.986	3.1105	6.0001	1.8223	2.9584	3.9752	5.7583	3.7959	4.4364	3.816	2.4042	4.1199	3.8607	2.865	2.959	2.5734	1.8023	4.0146	8.6	11.677	17.8528	7.2642	6.1371	5.3678	11.8133	2.1301	23.1618
gene46244_NFIX	7.5803	8.7579	14.5336	8.219	10.8585	3.9744	26.7876	4.3819	6.1605	11.2997	9.1786	8.8185	12.7504	19.6283	18.8777	29.9767	14.4095	2.8803	13.9304	13.6205	5.3287	20.9813	9.0845	26.1631	9.9739	24.2394	15.1267	12.8121	18.7714	19.2244	10.3585	7.397	13.129	10.5718	10.1679	21.4934	15.5355	10.5956	2.7308	3.0598	15.9235	6.3747	9.7649	2.6505	5.4321	5.3003	3.2451	13.4547	17.7861
gene42336_SMTNL2	0.8263	0.3614	0.8796	0.2034	0.6341	0.357	1.4564	0.8204	0.1518	0.27	0.9369	1.078	0.3082	1.5073	0.1865	0.5958	0.684	0.2837	0.36	2.9595	0.0715	0.3602	0.5045	0.8478	0.4457	0.1489	1.1101	0.5675	1.9202	0.3585	1.074	0.3497	0.2707	0.5666	0.4174	0.8184	1.8782	1.9197	0.404	0.1702	1.0026	2.1284	1.9688	0.1192	0.1433	0.1613	0.1012	0.6692	1.2968
gene15216_PIK3R1	19.3583	18.1996	8.6371	6.6009	9.5566	8.4818	12.4723	6.3864	4.9891	14.227	9.9804	11.5845	8.7449	5.2835	8.174	15.8138	11.3507	8.8789	11.2581	14.1983	5.0569	9.0479	14.4319	11.6626	8.6464	7.9042	11.9632	8.8506	10.4727	16.5317	23.2332	7.2256	6.751	6.7076	8.851	6.2402	16.3458	12.8579	4.0304	6.8315	15.3092	3.8984	11.5962	3.4215	3.0651	3.3211	5.1424	9.2602	10.6849
gene6131_MEIS1	6.1548	3.9927	7.316	1.0793	8.8554	3.9254	4.1485	2.4568	1.9304	3.8817	5.0828	8.9096	1.7829	5.4934	3.911	6.0751	6.4694	2.9285	3.0206	5.465	1.7581	2.4951	5.57	6.7838	6.6322	4.8147	6.2633	1.9763	5.0322	5.0852	7.254	4.3261	2.0128	3.9824	4.7594	4.1638	10.6622	7.6822	5.7425	2.2697	6.298	14.2509	9.2013	2.297	7.1499	2.9845	3.0222	6.8204	5.4027
gene16325_PCDHGA11	7.2565	2.7861	3.3785	2.0168	4.6765	2.2582	6.2227	1.9455	7.887	3.818	3.1349	5.1839	7.3146	4.9074	3.0884	3.8385	4.7678	1.9453	3.3902	5.8292	0.8669	2.9138	6.1608	4.0302	2.5429	2.6161	7.3213	2.8829	4.4863	3.2124	5.5394	4.7584	3.4151	3.5862	4.4143	2.2425	5.0632	5.6918	2.3469	2.8417	4.0051	4.5931	5.3023	6.6786	4.132	3.9956	2.8792	4.6927	6.8299
gene10293_VGLL3	5.2431	2.3864	1.9464	0.6844	4.5728	5.4971	1.1473	1.2259	2.1539	1.0407	2.6407	7.0738	0.5075	1.2569	1.0928	3.5751	4.8734	0.8682	1.581	5.9884	1.6108	1.2433	3.522	3.9393	3.6212	2.5886	3.1032	1.1044	3.8472	2.0478	4.8761	2.4606	1.761	2.477	3.2733	1.2801	6.6186	2.4749	2.0324	1.5217	4.2091	1.8931	1.8902	0.4327	4.485	3.5336	1.1039	1.3424	0.8834
gene35817_SCEL	34.808	16.1801	21.169	0.1575	27.8629	17.0797	1.6301	1.0619	1.4246	24.5706	9.1582	4.7275	47.5095	7.4857	3.7216	9.3981	19.4449	25.6077	6.7774	8.0905	3.2308	3.5813	26.0085	48.7375	4.6873	26.2006	4.7822	2.9133	7.9589	14.8858	14.218	25.1464	2.8867	3.5573	39.5133	17.6593	2.9597	15.1897	0.8223	5.3719	6.7016	3.141	14.3221	31.0041	0.7112	68.1204	0.8219	4.0637	13.3897
gene1871_ADGRL4	10.7599	4.6469	4.7989	2.7074	9.1494	6.793	2.5513	5.6156	3.57	5.4585	6.3996	5.4366	1.7393	4.87	1.1259	4.3564	14.4649	2.1209	4.1749	12.6509	2.5545	4.3388	6.7768	4.9875	7.3563	4.1905	6.778	5.1156	7.5766	3.4288	5.8987	7.6475	3.4428	5.0651	8.3431	3.9956	14.1552	21.8405	4.1433	2.7864	3.6286	3.1677	2.3447	2.4675	2.4145	2.7683	5.2815	7.2533	5.931
gene49293_C20orf85	0.8243	4.4432	20.8967	0.2915	0.3103	0.0432	0.0434	12.8257	0	4.3744	0.1145	3.7979	0	3.8896	0.2031	11.3394	2.2755	0.8045	0.3101	0.0269	0.0315	0.2068	41.3667	9.3711	7.1274	0.5106	1.9987	0.2085	16.9546	0.3162	0.0969	1.6713	0.0174	0.6259	0.0192	4.1866	3.8554	0.5386	0.3645	2.9773	4.7287	1.5527	10.006	0.024	0	0	0.0101	9.4665	4.3495
gene30329_TSPAN18	5.2896	4.0638	2.835	8.2862	7.4349	3.2311	21.7775	2.1478	2.4563	2.0514	3.8592	4.9149	0.6382	3.0372	1.6377	3.0971	5.8724	1.053	4.1994	5.6122	1.0192	1.7522	5.3651	4.2924	4.1192	2.8616	3.8356	1.7249	2.6738	2.598	5.6518	4.6773	2.1113	5.8909	6.1533	2.2674	5.0642	7.5424	0.8467	0.7402	1.3198	4.6514	4.75	2.3548	3.9013	1.5473	3.8201	6.0029	4.2678
gene5282_HPCAL1	11.3282	13.1577	17.7915	13.3151	17.4111	7.7966	8.7397	7.1722	4.3863	4.3413	14.9286	8.5675	10.5676	13.7698	9.9965	7.4939	11.0416	6.1088	24.8697	9.2413	10.7101	10.4796	13.1582	15.0079	9.4672	11.7794	10.9306	12.4156	10.6958	13.4087	18.1905	11.3769	12.7649	9.1956	12.5278	13.8601	8.2107	11.6578	10.8009	28.6907	13.4469	12.1944	17.6068	17.2609	35.9461	4.4867	9.7641	11.6107	16.8907
gene5397_MATN3	2.2008	1.8207	1.584	0.6635	3.4079	2.2825	2.5501	0.6526	11.4024	10.5992	4.4423	3.7237	0.8614	1.3891	2.4322	4.0876	3.178	9.0363	2.6135	1.8627	1.3901	2.607	1.7643	8.8267	5.6848	7.499	8.7846	0.9505	3.6044	5.2086	1.4103	1.6239	1.7495	4.5402	2.2116	6.8558	2.3938	2.439	5.8204	2.8432	2.9866	1.7271	1.9444	1.0885	1.4682	2.755	0.6415	1.3379	1.7879
gene586_MINOS1-NBL1	29.1904	11.0392	22.8477	16.6842	16.5858	11.2779	13.8607	25.5189	10.7869	16.0132	21.1395	26.059	7.5807	26.6725	9.1845	28.1091	22.2843	6.0944	21.7478	44.0441	16.4231	13.4084	16.4535	25.2223	14.4092	14.6991	30.0759	12.8141	22.7355	22.9752	15.7276	19.2128	20.2065	25.5116	23.4457	19.8277	24.576	18.1784	6.752	18.8549	17.9679	20.7637	26.0494	20.7056	45.3913	13.23	22.6122	24.8242	47.2298
gene13495_FAM241A	4.4332	4.0321	4.0629	3.0323	7.0139	5.3171	0.956	2.9073	4.971	1.9452	4.2968	5.9399	2.0665	3.9752	6.2756	5.5195	8.8639	0.9538	3.5535	6.7166	1.9476	2.5057	5.2588	5.2622	7.1849	3.3865	3.8703	2.2472	5.5915	3.8413	5.8683	4.7776	3.0049	3.8679	4.1886	2.4538	4.7916	6.1976	3.4058	6.3862	5.7	1.2838	1.8529	1.0308	0.9028	1.7135	2.1364	3.8256	2.1958
gene51011_APOL3	3.9623	12.2134	12.9081	4.0186	14.3152	12.1902	0.8827	13.6837	6.5673	5.1589	6.5726	7.6729	3.0313	6.3407	2.4419	6.5237	6.9007	1.3683	6.9686	8.1241	6.0552	3.7796	12.4835	6.7992	8.4759	3.849	7.0516	7.417	7.1049	4.9993	10.7165	14.6178	5.9979	6.7625	10.6745	8.1367	12.0067	10.6857	1.6292	6.2425	5.1732	12.1032	17.5564	2.8791	6.557	6.4517	12.2243	18.9399	8.5564
gene28506_ZCCHC24	7.578	5.1119	7.3082	0.7081	7.9678	3.7567	2.753	4.7495	3.9528	4.4619	6.2098	8.4763	4.6887	6.4862	3.5182	9.2525	10.3704	3.4016	5.0723	14.0141	1.6415	4.4348	6.9095	7.9366	6.6307	5.5376	9.982	3.8014	8.7491	5.9125	7.3355	5.1323	3.3964	7.5038	7.3132	4.984	12.8941	10.1559	2.901	3.7546	5.8434	5.9962	5.6371	3.7055	6.5693	3.0935	5.571	7.8789	9.0488
gene23267_SORBS3	12.8724	23.707	14.2643	8.2885	18.9877	12.2127	27.4245	14.2141	26.1144	7.9377	12.2769	17.931	6.7943	19.8136	16.9356	14.5581	14.8404	3.7257	10.5227	18.8404	11.5074	11.1489	15.6322	16.0213	19.9196	12.5753	21.3683	9.5364	16.7286	12.9768	32.1242	15.5931	11.2334	12.7144	12.8417	11.9264	14.1965	19.5626	15.436	6.1323	13.0865	39.9944	24.0965	17.9068	17.8837	14.4733	19.0822	32.3549	25.2619
gene28101_VSTM4	5.5092	1.7975	2.3146	0.508	2.6896	1.3385	4.0617	1.0603	2.7571	1.5999	2.3643	3.3669	1.2739	1.4792	1.7255	3.8356	3.7636	0.5819	1.2635	3.9885	0.4275	2.6934	3.1886	3.1194	2.041	3.1218	4.1856	1.0214	3.4132	4.6723	2.982	1.9147	1.2737	2.144	2.1557	1.268	4.307	3.1961	1.4153	0.6123	2.962	1.1332	3.3101	0.8956	1.5043	1.251	1.5114	3.3639	3.4695
gene32995_PPFIBP1	12.628	6.2213	4.7919	6.4052	10.8329	7.7777	13.0636	6.8787	11.5839	6.8457	7.0754	10.037	3.2575	5.1075	6.1348	9.3092	12.0327	5.1598	7.5683	10.8438	3.4728	6.4457	8.5175	10.0579	6.5616	7.7102	8.2765	4.0965	5.0425	6.8116	10.3023	8.2157	5.9099	13.6974	8.9157	4.9188	9.5147	10.366	8.3081	8.1058	7.378	4.0424	7.6552	5.9257	10.8488	29.0166	6.7319	10.6697	5.0331
gene3572_GPA33	0.1291	0.3317	0.3113	5.0337	2.3994	0.5174	0.1572	0.1605	0.058	0.1096	0.2153	0.3322	0.1943	0.4389	0.9616	0.4733	1.1681	2.1417	21.9723	0.3677	0.1757	0.5688	0.5803	1.5421	0.2089	0.128	0.2054	11.0791	0.3748	1.2641	1.0634	0.2182	33.6394	0.2256	0.6747	0.0586	0.0381	0.375	0.7426	0.2384	0.3216	0.163	1.1394	0.472	0.3958	0.0578	0.216	0.6231	0.3995
gene31862_C11orf88	0.3946	1.6292	7.3825	0.0215	0.2742	0.0827	0.0416	4.3757	0.2742	0.6648	0	1.7429	0.0607	1.7038	0.0972	3.4677	0.7087	0.0227	0.1732	0.0258	0	0	12.1775	2.1848	3.6873	0.3422	0.7518	0.0599	7.3785	0.2162	0.0928	0.5167	0.05	1.6567	0.092	1.2988	1.754	0.4942	0.1469	1.3787	2.8583	1.5895	4.5766	0.1378	0.0605	0.1191	0	3.9962	1.7056
gene42471_TNFSF12	12.0235	21.3351	20.2664	2.4731	19.1556	11.671	3.7131	13.129	10.961	7.7475	12.9161	18.1286	9.6243	18.0955	10.7847	20.6541	18.4609	3.2949	9.3992	18.6238	7.0445	12.5576	12.9942	20.0474	12.3133	13.0964	21.0713	8.861	14.9447	14.6413	28.7184	17.0364	4.8659	10.2121	14.651	13.3004	12.9298	18.5874	7.4583	9.8846	19.0795	35.411	37.0934	33.3981	17.3784	9.5998	20.9636	24.17	32.395
gene24514_PKHD1L1	0.2394	0.396	0.2452	0.0592	0.3815	0.5205	0.2052	0.2002	0.0594	0.0483	0.4092	0.6402	0.0587	0.2112	0.4845	0.2413	0.2731	0.0876	0.1404	0.2164	0.1006	0.1161	0.2943	0.2683	0.514	0.1427	0.1283	0.1543	0.3804	0.2543	0.3465	0.2331	0.0692	0.0913	0.2256	0.0543	0.3887	0.7688	0.0189	0.046	0.236	0.4176	0.2472	0.0113	0.0162	0.0441	0.2835	0.3448	0.1658
gene16332_PCDHGC5	19.989	6.1516	9.9682	4.2547	11.4639	4.8319	13.9224	4.8991	15.2561	10.1658	7.3291	12.4401	15.4917	13.5569	7.6625	8.9336	10.7323	4.0167	7.6653	13.0994	2.0186	7.0978	15.8278	9.1827	5.545	6.0215	17.3342	7.0347	10.0675	7.8723	12.0311	10.6242	7.8926	8.5072	9.5295	5.1934	11.2903	12.7629	6.0892	7.4187	9.1501	14.8206	14.1607	19.1883	10.5879	8.7057	6.7241	11.8753	17.892
gene36247_F10	1.7166	1.1072	2.1651	1.4377	2.1205	0.6434	0.5591	0.6859	0.3679	1.2852	1.7632	2.0756	0.6562	2.695	0.5639	3.5302	2.3804	0.3345	3.2876	3.3188	0.2388	0.9659	1.2938	1.9506	1.5023	1.7012	2.6545	0.7579	2.8383	3.8762	2.0256	1.081	1.2387	0.9386	1.3104	0.7911	1.6978	2.4471	4.4162	0.4322	2.0461	3.3946	4.4172	0.0928	4.1609	0.2408	1.6423	4.6159	4.1344
gene10016_ABHD6	1.9105	5.4135	3.5122	1.6702	5.2056	2.8459	1.2979	2.6606	1.8817	1.7744	2.6787	3.4278	2.143	1.9808	2.2086	2.9032	3.6975	0.7331	2.6202	2.7739	6.8299	2.9693	3.1781	2.6373	2.8173	2.0053	3.2612	1.6899	3.0094	1.6819	6.7148	2.4406	3.9428	3.56	2.3647	1.5443	3.0033	3.3499	1.3147	2.862	1.8684	2.1528	2.7254	1.3835	1.7887	1.5058	1.5885	4.2886	3.9528
gene46146_CNN1	8.101	0.955	7.0905	1.8636	3.6847	4.0039	2.291	3.5893	6.8819	2.9604	3.8369	4.7307	1.1495	18.9508	1.4134	6.0264	4.4894	1.7447	4.7373	11.5025	1.3619	2.0011	6.9374	6.606	10.2484	5.8031	9.3531	2.1829	4.0943	9.181	3.1032	3.7018	3.5375	4.3793	4.6683	3.811	11.1828	14.353	3.759	3.4878	4.678	18.0214	19.7031	2.4817	27.4912	5.0102	3.2453	12.629	13.1563
gene28849_AVPI1	4.8216	7.3822	5.7523	6.402	9.8888	8.0747	9.6968	2.8242	14.7614	2.1981	5.4699	5.7353	3.8917	6.5372	5.8848	9.1296	4.0807	7.1626	8.2388	11.9419	2.5401	8.4151	6.359	11.474	13.1813	6.5652	4.3081	4.1574	7.6321	9.4197	15.9443	4.4284	7.4812	6.615	5.8524	6.1833	3.2195	6.6312	4.1342	5.0688	16.8108	4.3384	9.1347	22.882	6.7353	24.2486	7.3	4.7917	21.0989
gene42420_TEKT1	0.3807	1.5004	4.2575	0	0.0392	0.0946	0	3.9097	0.1852	1.4314	0.0783	1.4945	0.0868	1.0574	0.1575	5.0318	1.1703	0	0.1839	0	0.0173	0.75	13.5024	2.3312	2.3678	0.6567	0.3646	0.0228	4.6692	0.0742	0.0743	0.4478	0.0381	0.2317	0.0105	1.0496	1.0924	0.5896	0.0735	0.9904	1.8724	0.889	2.1949	0.0088	0.0173	0	0	2.6376	0.6837
gene10091_ADAMTS9	3.8752	1.6258	1.2475	0.7286	3.0964	2.6683	16.6872	1.1853	1.9175	1.3624	1.9707	1.299	1.183	1.7145	0.6824	1.398	4.7032	1.0453	1.7013	6.6129	0.7034	2.1457	3.4286	2.3195	1.9306	1.5795	2.416	2.1082	2.0111	1.511	1.6565	2.3482	1.5935	2.8205	3.1998	1.4219	7.6812	3.9752	0.7426	1.9133	0.7126	3.2106	1.29	1.2121	1.4899	1.1853	2.6695	3.0704	2.7535
gene39489_CORO2B	0.5348	0.6294	0.7268	0.1325	1.4482	0.3673	0.1321	0.5638	0.2469	0.5385	0.8814	1.118	0.2043	0.6006	0.309	1.0572	0.8538	0.0847	0.7725	0.9018	0.2258	0.5229	1.0032	1.0946	0.7162	0.4844	1.3926	0.4441	1.189	0.6589	1.2178	0.617	0.2118	0.3163	0.296	0.2972	0.9103	0.7712	0.5563	0.2055	0.6202	1.458	1.4936	0.1359	0.5596	0.2376	0.4345	1.8176	1.7143
gene9854_CYB561D2	4.0774	9.8395	13.2621	4.3617	11.4973	6.8312	2.4547	5.2698	5.4153	6.1726	10.7037	5.7789	4.6142	8.6756	12.4824	13.4935	7.4291	4.071	6.0409	5.28	6.9031	7.7211	7.9933	9.8856	5.3803	13.7186	10.3506	5.1492	8.1873	13.0191	11.1288	8.2665	5.1262	5.4993	8.7314	5.388	8.8439	6.274	3.7811	5.8066	11.075	9.505	11.3431	7.6497	6.4629	4.8108	5.9495	10.954	12.6927
gene26898_ST6GALNAC6	13.0785	13.0983	19.0447	3.116	21.1531	8.8044	9.0031	13.5441	17.3748	10.1035	24.3594	17.286	13.2164	14.3439	14.8203	20.2731	17.142	6.5692	8.9118	15.4604	8.8982	11.5196	16.5401	16.1231	25.4709	14.6134	16.6242	7.5538	17.2375	14.1716	12.5946	13.7009	6.2558	10.9408	13.359	11.5981	16.1663	17.8202	5.4932	14.0721	11.6456	17.2981	23.8256	9.3461	20.5636	7.6015	16.0854	18.5843	25.3854
gene28370_CDH23	1.6982	3.1632	2.0162	0.5415	2.3221	2.1383	0.5852	2.229	1.7705	0.8176	2.071	2.0171	1.0022	2.8417	0.8237	2.133	3.0136	0.589	1.5963	3.6534	0.8425	1.3167	2.6387	2.1434	2.1376	1.5873	3.1587	2.4385	2.2133	2.5527	4.0822	2.6451	1.2383	3.1264	3.1982	2.3719	4.0131	2.4723	0.7308	1.8795	1.4203	2.0575	3.5665	1.6168	3.8437	2.2015	3.0544	3.3444	4.4254
gene49009_SLPI	103.136	261.539	736.862	6.8715	227.312	158.559	13.2523	120.978	9.3332	107.112	52.0153	307.356	71.7938	55.5284	661.19	250.261	142.84	24.8804	74.9801	13.2574	99.17	9.8619	778.981	636.615	1007.11	98.1579	256.078	85.097	173.553	304.845	73.8614	94.4675	28.3216	176.051	145.315	61.8222	168.225	88.1123	18.2692	34.6125	83.8924	121.531	263.961	236.613	65.7687	161.992	76.9862	216.836	441.045
gene48970_TOX2	2.8881	2.3181	2.6899	0.7989	2.7813	2.5651	1.3072	1.8249	0.9776	2.94	1.4389	1.5168	0.9018	1.1372	1.2059	1.2387	1.552	0.6665	1.727	1.5253	2.2035	2.7917	2.1431	1.6972	2.203	0.839	1.3732	2.3319	1.6905	1.4468	4.3892	2.7546	0.9996	2.0181	2.9576	0.7104	1.4875	2.795	0.5721	2.2999	0.8846	1.9987	5.1234	1.0642	5.1365	1.701	3.4932	3.3389	2.3191
gene27607_NEBL	9.162	6.4105	6.3737	9.6414	8.2397	5.7443	0.7667	5.7748	0.636	4.0581	5.4783	5.0381	4.4492	3.0486	5.9165	7.5662	5.2031	9.1051	15.1009	4.0901	5.4668	4.9359	7.5486	7.7755	5.5603	5.9939	2.4014	6.0538	3.8047	3.3541	7.2941	5.8001	8.7717	1.5988	2.9891	3.8639	3.9368	2.9905	10.6414	4.9193	9.2095	1.4199	3.4911	1.7764	0.4234	2.7592	1.6797	3.1153	1.4837
gene21573_SGCE	9.0341	8.3532	15.8306	1.2418	12.1286	7.1517	8.3488	15.4501	33.6537	6.5807	9.1632	10.6745	3.4117	4.842	8.249	8.9501	13.2212	9.2742	3.7957	8.4651	8.5962	8.7324	14.2417	10.0966	10.5775	9.9259	12.5398	3.6029	6.6157	6.3945	5.7169	5.5583	2.5219	5.8485	4.1004	3.9955	10.3408	5.7905	7.18	6.4117	5.7508	5.8726	8.3362	8.3394	11.8317	22.4403	7.7327	11.981	9.8852
gene3480_FCGR3B	3.7527	7.3915	3.2974	0.6955	7.368	6.2571	1.4458	2.7355	17.6795	1.0471	1.3359	2.5452	0.9562	1.7215	1.5652	2.5129	4.3292	1.5216	4.1765	5.3128	1.1666	5.8927	1.9083	3.2637	2.6328	0.4722	2.7689	5.5826	3.3972	3.9967	3.607	7.4944	13.1366	12.5549	41.8864	2.6619	6.1305	1.4942	0.6714	4.5291	3.5465	1.0841	1.0028	2.1361	54.623	5.7538	6.5969	1.1631	3.7653
gene34450_ALDH2	55.4337	83.8694	136.992	56.6043	178.248	67.5889	53.5322	66.4398	24.8394	43.6985	70.0367	82.8014	17.1376	91.044	72.1614	139.384	62.2753	46.4898	58.1772	63.1371	14.3102	127.605	59.862	99.4784	137.498	97.9956	105.743	48.804	78.5575	107.748	93.2513	59.1602	66.5036	44.5329	44.0344	61.3033	58.6951	87.6936	35.2801	71.8061	87.2456	38.8214	98.6717	95.213	20.7891	8.8623	45.5482	85.7005	65.574
gene36880_NFKBIA	213.922	125.53	90.3103	26.6344	176.88	73.5224	114.942	70.1781	231.295	60.2707	58.3866	97.272	33.0507	131.082	85.2671	189.218	65.7165	29.5999	55.4237	106.638	47.1832	181.054	138.311	82.0266	91.3909	32.7686	111.789	46.5919	62.8482	92.8496	114.41	103.587	28.4413	103.914	103.66	66.3942	60.0861	42.698	22.548	54.3654	89.3982	146.864	300.201	42.6235	105.61	96.9861	67.6718	59.1724	290.363
gene42689_TRPV2	5.8609	14.9218	8.9801	2.0621	18.7834	9.3798	2.0993	8.0009	8.0052	3.1183	4.2629	10.4196	2.0258	8.185	3.8415	7.5694	9.8855	2.6688	6.4254	8.8173	3.4697	6.45	6.6275	9.196	6.2109	5.5816	8.5068	7.9934	8.654	8.093	22.2179	12.4145	4.4381	9.3431	9.6738	4.9185	6.8059	7.5188	3.4535	8.0384	7.6456	6.135	12.514	5.6459	14.2562	5.1971	14.2023	10.2083	13.7602
gene27991_DEPP1	34.1684	43.9401	20.8299	14.6357	33.0173	42.1809	28.803	20.9888	27.5612	21.395	27.4808	35.6369	34.73	72.4859	26.8968	155.821	38.1434	13.5316	51.2123	116.755	9.5123	7.9735	74.2376	65.0365	49.1052	23.8026	127.199	44.5698	42.6261	160.002	161.743	44.6839	17.8411	27.0644	37.8941	49.0497	19.3827	41.0174	10.5725	25.2305	55.2739	82.4172	88.0904	19.9298	40.5293	26.0075	33.9796	41.0677	71.0145
gene13234_ABCG2	0.5087	1.719	1.0306	0.943	4.2686	1.3533	0.5645	0.7633	0.4844	0.9436	1.1184	1.7389	0.4279	0.5453	0.7911	1.5	2.1342	0.4975	2.5001	1.5387	0.224	0.6722	0.963	1.9796	1.8119	1.186	0.8991	1.3092	1.6591	1.495	2.1534	1.103	0.3164	0.5361	0.6119	0.6413	0.7069	1.9543	0.7467	0.5031	0.9937	0.9332	1.0876	0.159	0.5787	0.7602	2.6613	1.4732	1.2785
gene17112_PXDC1	14.3349	10.6754	8.1314	2.8554	20.6287	11.3392	10.8593	8.477	11.282	10.0228	8.6105	12.145	8.6923	12.8481	6.9515	10.2074	12.086	9.8191	10.5405	21.4631	16.5223	16.1577	14.306	10.478	11.4684	11.6263	11.6961	6.064	8.6079	9.0989	17.7371	13.2255	6.7833	8.9185	7.1743	7.7228	8.2527	10.0848	10.7573	8.482	7.6358	18.0416	14.1232	14.8983	11.2341	34.3383	15.6102	12.7736	24.0746
gene50734_SUSD2	8.5379	24.2586	127.882	0.2971	30.1014	10.3714	4.0274	4.202	10.5052	31.263	168.698	9.0322	5.1881	41.1117	251.41	124.314	20.5267	3.9475	10.6828	11.0917	1.0523	17.9001	13.4272	185.657	14.7429	143.823	52.8496	7.5654	81.3447	108.679	25.9978	16.5495	3.0953	3.649	10.1185	71.0341	10.5181	8.2256	1.2802	3.0123	69.9514	24.5722	44.8307	1.4318	1.1234	86.404	3.1429	17.0061	63.08
gene45670_PALM	4.6242	2.2695	3.6304	0.4446	4.913	3.1445	0.7077	2.0239	1.944	1.6782	4.4083	3.6652	3.8488	5.0259	4.408	4.6532	5.8816	0.7776	2.5055	5.5171	7.7688	6.0596	4.8006	5.4368	3.9391	5.0682	5.2856	2.5594	4.7576	5.6668	3.6533	3.0305	1.4131	2.2396	3.671	2.1595	4.485	4.5954	5.7205	0.9301	2.6571	7.2202	5.1815	3.7736	4.3139	2.8501	2.5574	5.1241	5.0577
gene4192_NFASC	2.5557	1.1762	0.8457	0.5064	2.5628	0.652	0.3747	1.9313	2.5363	1.144	1.348	2.6191	0.3377	1.6754	0.5469	2.398	2.2215	0.1764	0.9452	2.8434	0.1523	1.7223	2.0719	1.2748	1.8843	2.0361	1.8553	0.4886	2.1784	1.7497	1.7772	0.7146	0.5636	1.4563	0.7852	0.5664	3.0797	3.4139	0.7016	0.4035	1.6466	6.3938	4.9798	0.327	1.146	0.489	1.4584	3.6074	1.9519
gene6086_LGALSL	5.5894	5.5626	10.3566	4.1145	14.0924	3.3455	10.3596	3.8444	5.7971	3.1824	3.7026	6.3422	2.5717	8.7466	14.5483	4.3773	5.3828	5.8546	5.7024	2.2405	5.6579	5.6154	3.7927	6.8566	5.2372	5.9307	2.3674	2.1769	6.826	5.0247	12.1742	4.4282	5.2907	6.202	4.5061	3.8324	5.4021	3.7874	4.1822	4.2739	7.5242	1.6545	3.2279	4.1768	1.9486	3.674	2.0393	3.8286	4.1501
gene16327_PCDHGA12	8.5866	3.2833	4.0229	2.3854	5.5393	2.7093	7.4319	2.3544	9.0457	4.5336	3.7812	6.3264	8.8473	6.0228	3.7526	4.6732	5.7535	2.3392	4.1406	7.0102	1.0438	3.4527	7.4927	4.873	3.0846	3.1599	8.8667	3.4655	5.44	3.9024	6.7477	5.654	4.1442	4.3961	5.3069	2.7291	5.9737	6.7243	2.7399	3.3661	4.6783	5.6017	6.4386	8.1761	5.0155	4.8239	3.4421	5.7238	8.3728
gene27850_CREM	6.6012	2.8575	2.9953	1.2602	7.5866	5.1129	3.526	2.8337	6.0854	1.5271	2.7559	2.569	2.9304	3.2908	1.401	2.7445	3.2335	2.5813	2.3715	6.3344	2.2812	5.4119	2.9613	3.0293	2.9364	2.0221	2.0764	1.8637	2.681	1.9201	2.763	3.0661	1.9168	3.0815	4.0451	3.0524	2.5597	2.7627	1.9989	2.5679	3.5152	1.0423	1.5426	3.4305	5.8084	1.9197	3.0231	1.4907	5.7909
gene2001_GBP4	4.0889	16.1512	11.6461	5.8344	16.8191	18.3408	0.9836	19.6404	9.7418	6.0746	7.5434	8.9628	1.8933	1.6932	2.8421	6.413	9.9939	2.4124	9.1669	11.0426	6.9099	6.3078	18.2306	9.3405	11.9309	2.7494	4.9	16.266	5.0911	3.795	11.7234	26.6998	8.9154	11.7136	21.6788	6.1326	9.8141	8.8913	3.4221	5.8522	3.2031	5.0566	11.878	2.5809	9.0704	10.9377	14.6078	20.7672	3.073
gene41502_PLLP	1.7594	7.8948	22.2033	0.9051	15.165	4.6052	1.7641	2.5778	0.9698	7.4728	15.9839	6.3338	5.8895	9.1551	5.1408	14.7907	7.3764	11.2275	5.6028	2.6489	4.4227	11.3448	8.1551	15.7273	8.8768	24.5179	12.1759	4.0889	12.1874	16.4996	9.097	4.8642	2.9085	4.6101	3.6017	4.3446	4.7962	10.4047	5.7773	3.1817	15.3795	6.7363	14.6726	13.9123	1.3726	1.0303	2.5588	17.2996	9.0021
gene30753_MS4A2	3.2566	2.9614	4.4237	0.5093	4.2599	2.0459	0.6002	1.738	0.9872	2.2763	3.7665	12.361	2.3098	5.8501	1.7154	4.131	7.519	0.6287	1.0299	2.5287	0.1554	0.3933	2.869	7.2429	1.0824	3.8073	2.3401	0.8891	10.7821	3.8034	4.4981	2.4619	1.637	1.203	1.4132	4.3299	3.4508	7.1409	1.5949	1.8012	6.224	1.364	0.46	0.985	0.2571	0.1289	0.8805	0.8528	2.1365
gene26302_FBP1	16.5874	39.4079	62.8189	7.1235	54.8071	19.9527	3.2851	24.2852	4.8692	20.5492	20.767	51.9062	33.8348	59.7691	44.6818	38.0773	33.7346	9.2808	42.1141	30.6579	20.2822	51.094	17.8702	80.0049	50.9073	96.2922	30.7547	29.3235	60.1244	100.488	77.3292	25.8186	22.6894	94.6297	23.5033	25.7152	19.5982	19.8001	16.752	21.6132	46.8002	16.2259	36.5256	30.0551	24.5409	7.366	25.0082	28.2265	71.6243
gene6688_MAL	3.8483	1.3866	4.5698	0.2132	3.6303	2.347	0.3244	1.6496	0.4596	1.1316	2.4301	6.1382	0.7105	3.5906	3.7583	5.5431	2.0478	0.1607	0.7721	6.4219	83.7628	1.7557	3.1716	3.4089	2.2246	1.3349	5.3479	1.7415	10.2303	4.3858	5.0281	1.8087	0.2127	1.225	3.2251	2.3664	0.9655	2.9869	0.8207	0.4228	6.4219	5.2555	12.1034	0.2877	1.6083	13.6332	3.7205	3.5501	7.525
gene18044_CYP21A2	1.2307	0.5999	2.0633	0.1717	1.9845	0.6381	0.5068	0.7283	0.7025	2.1186	1.3573	1.0874	0.5666	7.148	0.7284	1.961	1.7397	0.0949	0.7257	1.5427	1.7829	1.5841	1.022	1.8308	0.4469	0.7169	0.9545	0.5703	1.6071	1.4248	1.2371	0.6031	0.2602	0.1477	0.6241	6.1669	1.7052	1.6697	0.077	0.4684	2.1934	11.0638	6.8549	1.0089	0.2188	0.5749	0.4665	2.55	2.2275
gene23526_RAB11FIP1	35.8084	27.1441	19.3975	19.8338	36.4471	18.808	6.6366	9.4417	19.5955	12.5484	38.2849	26.0301	14.1139	10.4742	40.2592	27.313	26.1483	26.2418	24.3599	24.5774	6.7495	33.9382	37.9219	35.0051	46.7943	28.2977	13.5437	12.4306	13.1154	26.0435	30.1392	43.431	15.9212	28.4222	14.252	48.6073	13.1571	28.215	34.1623	7.3825	26.2412	7.9109	21.8702	8.1723	4.5137	14.8016	5.2204	12.8307	22.1587
gene57372_CCL23	0.3119	1.5338	1.8783	0.0272	11.0099	1.8832	0.3944	0.4736	0.0946	0.1121	1.0399	1.8621	0.1536	3.1396	0.6558	1.2481	0.7967	0.6303	0.7197	0.4567	0.1528	1.127	0.9861	1.5841	0.8478	0.4946	0.749	0.8584	1.4982	3.5273	4.9521	1.6441	0.2739	1.4042	0.5588	0.3681	0.6621	1.3315	0.6736	1.0131	0.5277	0.6363	1.4714	1.394	0.2677	0.8036	0.3902	0.6512	1.6527
gene33987_LIN7A	0.7445	1.4231	0.7589	0.2016	2.4096	1.2209	0.2678	0.4707	2.2035	0.2616	0.809	0.5685	0.1466	0.5127	2.2437	1.113	1.5177	0.9939	0.6108	0.8099	6.4903	0.4716	1.2399	1.3131	0.9155	0.4001	0.541	0.5464	0.7306	0.76	1.7902	0.7737	0.4515	0.3878	0.8521	0.2944	1.2714	1.0061	2.6712	0.4674	0.4786	0.2869	1.2384	0.2917	0.5557	0.1998	0.2859	0.5831	0.4606
gene39079_DUOXA1	0.4648	13.7622	12.0396	0.3674	6.7711	5.1388	3.0881	1.9599	0.8528	0.8627	3.9354	2.5633	1.1742	3.1203	11.7736	4.0414	4.4128	1.3483	4.5831	0.4861	0.2022	3.2717	7.5973	5.3235	7.1187	4.6549	8.8798	4.6036	8.8439	12.0312	9.2406	5.6085	1.4874	7.5563	4.7567	1.216	13.288	6.708	2.5004	1.4321	1.9348	14.847	8.1843	5.6203	0.5323	1.9548	0.0646	11.5588	3.6251
gene834_FGR	5.7085	32.1607	14.4273	1.2377	13.8909	16.3564	2.8188	11.4486	5.0502	2.1571	4.2967	13.8312	2.5801	11.5891	4.4466	8.4176	10.1974	4.1909	8.3683	12.5789	3.4103	9.4717	9.1995	9.9293	11.2316	5.2765	9.9155	12.0533	9.8597	9.5448	54.5753	12.8038	7.2181	15.742	13.6711	5.8085	11.364	8.9987	1.7556	9.9559	7.5287	12.5612	16.2886	7.9986	67.4125	5.8109	12.4329	8.2086	29.3994
gene44235_ABCA6	2.347	2.7713	2.6487	0.2189	4.1619	2.2749	1.9881	1.7904	0.7123	2.2217	3.2944	5.6868	1.0176	1.6431	1.6948	6.5603	4.14	0.6475	1.4181	3.758	0.5458	1.4838	3.8297	4.6801	4.5348	2.8585	2.4142	1.3724	3.1723	4.1185	4.5499	2.0032	0.9344	2.2653	2.9066	2.1413	2.6934	2.4198	0.9165	0.8088	4.8732	1.0016	2.3667	1.0666	0.411	0.6749	1.2037	2.1479	2.2721
gene2443_OLFML3	18.7279	9.2077	14.3429	0.9741	14.786	5.3993	6.5067	8.4269	15.7818	7.9829	10.1381	19.5488	4.5283	14.1584	17.4389	11.4248	13.6338	2.4041	4.2713	22.306	2.5891	14.2287	8.9494	11.323	7.3001	7.1047	20.0656	7.0766	13.4649	11.472	11.1525	10.3494	5.2466	14.7858	12.7618	42.7198	27.4273	18.2655	4.4349	7.4209	16.9412	10.121	14.196	23.818	20.4365	6.4438	9.2612	11.927	39.4046
gene4472_C1orf115	2.4472	4.1777	7.3456	0.6591	8.4992	3.9059	5.5618	7.2717	3.074	2.8182	12.1861	6.9518	3.7691	3.4424	9.9894	4.6939	4.8994	4.6448	5.9612	3.0899	5.9429	2.904	5.3617	5.5491	7.9409	2.3315	6.0504	1.7674	6.1697	4.4863	7.6912	3.8101	6.1882	4.0241	5.8281	1.9088	3.7599	7.8683	17.6055	0.9294	10.9051	3.3381	6.6761	6.3216	7.3178	3.0752	2.8889	11.354	3.1388
gene4092_LMOD1	7.9651	2.1736	7.3192	0.6987	3.8028	4.2897	1.7642	2.9229	2.6385	3.7151	6.165	6.8826	1.5943	8.5723	1.9459	8.3784	6.3468	2.9864	3.1392	9.0272	1.2688	2.3759	6.7591	9.2756	8.7337	8.0149	9.2478	1.7762	7.6071	10.6168	4.5487	2.4271	2.0591	1.7678	3.1813	3.8465	10.0559	16.7507	3.2232	1.8995	6.8066	9.9063	15.4494	2.1615	10.045	2.0573	2.3635	12.2866	8.0067
gene35230_STARD13	2.8532	4.1133	3.5403	9.283	4.4905	2.7419	1.4336	1.4922	1.5638	1.8466	2.1916	3.3586	0.7176	1.5908	1.6293	2.8854	3.5826	0.6737	4.2262	2.9085	1.0691	1.1676	2.8504	2.6528	2.7778	2.1834	2.5138	2.9531	1.8067	2.0303	6.4308	2.4729	2.2488	1.9487	2.2541	1.4733	3.6759	2.9117	1.4046	1.2623	2.0613	2.008	3.7982	2.5532	2.2166	1.8668	2.0525	3.3837	1.9593
gene27570_VIM	417.018	492.676	402.087	56.4981	594.045	236.241	226.836	255.643	664.686	159.398	253.448	363.268	116.178	396.867	103.765	290.914	457.855	71.4684	202.191	521.997	89.1907	207.164	239.131	298.523	227.585	206.321	345.391	193.674	332.112	233.407	733.303	315.312	132.293	333.274	291.72	192.64	275.75	359.844	95.8116	436.404	291.243	227.379	265.327	235.195	548.327	144.208	297.124	241.904	479.097
gene35745_DACH1	0.6015	1.0952	1.5161	9.8215	4.7691	1.0703	1.5699	0.3297	0.3	0.3499	1.1399	1.0054	0.261	0.5784	0.6916	1.2761	2.064	0.7544	15.0354	1.4478	0.3446	0.3019	1.2082	1.7487	1.4524	0.7375	0.5556	5.783	0.8838	0.7741	3.264	1.0631	1.8755	0.6117	0.8203	0.2275	0.4747	1.4377	0.1608	0.2884	0.8024	0.2235	1.2673	0.0503	0.0284	0.0559	0.1598	2.6825	0.4432
gene46838_LGI4	1.0513	0.5008	1.1899	0.1939	1.1804	0.3912	0.4284	0.3895	1.0201	0.5004	0.9981	0.9755	0.2913	1.9787	0.5169	0.753	0.8298	0.5692	0.44	1.1651	0.2472	0.5311	1.0746	0.7565	1.3856	0.7935	0.8874	0.603	1.6428	0.9582	1.1211	0.9222	0.6914	0.2836	0.3742	0.6258	0.7464	2.2806	0.3837	0.2367	0.7303	2.86	4.7734	0.4516	0.4097	0.639	1.244	4.297	1.3818
gene36723_TGM1	0.3329	0.6269	0.7564	0.1134	0.8651	0.9711	0.3417	0.4165	0.234	0.4617	0.3137	0.4674	0.3296	0.4214	0.3424	0.2975	0.416	0.359	0.305	0.5375	0.7267	0.385	1.5547	0.6412	0.4216	0.3371	0.5749	0.3046	0.3599	0.5267	0.5828	0.406	0.1418	16.8927	0.5025	0.4272	0.8374	0.5486	0.3719	0.2351	0.3551	1.6444	1.0927	0.4628	0.6832	5.8859	0.7018	0.677	0.3965
gene55271_TGM1	0.3329	0.6269	0.7628	0.1134	0.8919	0.9711	0.3417	0.4165	0.234	0.4747	0.3137	0.5027	0.3296	0.4357	0.3472	0.3601	0.4391	0.3989	0.3122	0.5678	0.771	0.385	1.5614	0.6412	0.4216	0.3515	0.5816	0.3164	0.3599	0.5267	0.5882	0.406	0.1418	16.9341	0.5025	0.4337	0.8374	0.5486	0.3719	0.2351	0.3674	1.6444	1.0927	0.4628	0.6832	5.8859	0.7075	0.677	0.3965
gene52995_AGTR2	0.0277	3.0889	4.0402	0	2.4603	0.1221	0.0234	0.0887	0.7006	0.0311	0.4932	0.3041	4.1388	0.0753	1.2346	0.1875	4.7151	0.0637	0.3895	0.1958	0	0.0835	3.7264	0.5159	0.2221	0.0687	3.7016	2.0091	0.8122	0.1094	1.5965	0.9606	0.4637	0.1338	1.3146	0.0692	2.3992	0.6524	0.0103	0.0838	0.0117	0.315	0.0436	0.0022	0	0.0502	0	0.527	0.3985
gene11484_CLDN11	1.9606	0.6757	1.6429	0.6974	2.1095	0.99	0.5154	2.2745	0.6959	0.865	0.9606	1.8066	0.3114	1.4771	0.5356	1.254	1.8173	3.66	0.6909	2.4623	1.196	0.9804	1.5943	1.2533	1.4326	0.7173	1.045	0.3299	1.066	1.4539	1.544	0.9925	0.3703	1.8128	0.9442	0.8039	1.999	1.2244	0.696	0.2548	0.9392	0.4496	0.3978	0.4864	0.3791	0.6507	0.3077	1.1093	1.4389
gene58193_CYP21A2	1.2871	0.5723	2.1465	0.1717	1.941	0.6145	0.4831	0.7358	0.674	1.916	1.2633	1.2362	0.6013	6.9626	0.6358	1.9102	1.6297	0.0949	0.754	1.3953	1.6679	1.5464	1.0395	1.6866	0.4469	0.7821	0.9545	0.5627	1.6071	1.326	1.4209	0.6222	0.2348	0.1208	0.6802	5.6637	1.6952	1.7597	0.077	0.4897	2.3682	11.5691	7.1209	1.1255	0.2188	0.6051	0.4481	2.6677	1.9743
gene20024_DLL1	2.6391	1.7004	1.9979	5.0766	2.3888	1.4737	7.2379	3.2511	2.2981	1.5243	1.2773	1.304	0.9879	1.9143	0.7871	1.6836	2.2456	0.4636	2.611	1.113	7.9813	0.9582	4.071	2.0828	3.5833	2.1455	2.724	1.3486	2.8748	1.2208	2.7134	1.4958	0.7518	1.5687	1.7112	1.5624	1.9815	3.6183	1.576	0.836	1.394	6.2986	4.1597	2.9272	2.4526	6.967	2.2705	4.4387	1.9333
gene37540_JDP2	5.1981	5.927	5.3093	1.0718	9.6539	7.4128	5.0658	6.955	8.4416	4.06	4.0471	5.1266	3.0015	8.365	3.6602	5.1883	3.2981	1.4169	4.6233	5.3235	8.8594	3.5839	4.8991	4.8692	4.4236	5.3574	5.0234	2.7337	4.778	3.9119	7.2976	4.9633	2.8457	3.8966	4.7568	4.5739	5.2721	4.4218	2.9403	9.1966	4.9398	3.578	4.4877	4.2353	4.152	3.8852	2.7461	4.6408	12.1498
gene33569_MMP19	15.0583	13.4733	11.3019	2.1487	29.9918	9.0056	34.7951	4.8269	10.648	6.77	11.3811	12.3762	2.3222	25.1713	3.5319	18.3716	8.7516	6.7744	23.8385	25.1457	2.9058	19.2051	7.536	12.0952	7.9372	4.6806	11.6343	10.3203	13.5449	11.3235	29.9124	10.4932	5.1746	8.6536	6.5279	6.7497	9.2891	6.4457	2.196	5.5127	6.088	17.7297	12.6798	8.4982	23.3338	5.5127	9.7035	11.6499	90.6656
gene1940_CYR61	143.383	51.396	27.4534	12.1238	149.562	254.703	147.605	52.5325	114.421	56.6715	89.2515	113.283	11.8145	54.7929	40.2491	156.975	43.2263	30.3472	49.4125	368.706	15.4887	40.9338	52.147	109.772	50.1252	41.0341	19.8561	11.0813	121.178	55.2283	106.919	53.8523	27.0498	74.0062	28.8303	65.8806	67.564	67.0547	24.1026	39.1351	55.0803	231.824	80.4389	63.9694	382.916	87.8101	82.1812	41.2535	243.304
gene28192_PHYHIPL	1.7582	0.9579	1.2944	0.5118	1.1343	0.5699	0.3228	1.0043	0.9538	1.2405	1.4026	1.8466	0.4381	1.9267	0.6556	1.8666	2.1237	0.2824	1.0497	1.3539	0.5481	0.8012	1.5245	1.9938	1.4661	0.7697	1.6987	0.4627	2.3998	1.2766	2.0454	0.7654	0.4773	0.6167	0.7448	1.1703	1.5571	2.5561	0.6025	0.3911	1.3003	0.8077	0.8227	0.1958	0.1455	0.9553	0.4175	0.7162	0.6588
gene17901_HLA-E	189.569	412.637	413.28	186.259	376.939	257.15	83.8534	237.838	235.745	178.306	242.756	242.817	168.046	208.618	193.315	194.761	208.894	57.3929	238.795	270.055	77.7657	219.236	278.934	259.733	201.534	117.31	254.59	374.772	225.288	171.945	390.586	363.372	239.002	179.594	271.447	290.763	224.682	334.087	120.719	221.774	219.889	215.635	368.409	225.847	372.486	303.853	278.716	325.739	369.982
gene36860_CFL2	10.4691	5.5305	7.7641	1.5115	9.6571	8.7745	2.792	3.8696	14.6904	6.0133	5.2412	5.5366	7.9484	5.2477	5.0752	6.7614	8.9646	4.9794	3.1617	5.3942	5.8864	23.5175	6.5376	7.1199	5.3849	6.7978	3.8055	2.5973	4.911	6.0132	5.5925	6.5252	2.253	6.085	5.8128	4.2349	8.649	8.6115	4.5491	6.9647	5.2302	1.8731	4.6948	2.9256	3.8496	8.6091	3.7415	4.2785	3.3503
gene24158_CA3	12.7052	1.55	8.7747	4.1142	2.0095	0.8137	1.097	3.0744	2.3993	6.3486	8.5	12.3509	2.7819	7.5364	1.8901	3.2594	1.2513	0.2412	3.802	19.9991	0.2935	1.5582	1.072	3.0471	2.1721	2.4889	1.5605	0.887	7.0994	1.6212	3.1267	1.2112	0.6324	0.2366	0.6391	3.7726	1.2359	12.3816	0.085	0.5691	4.9827	2.567	0.9873	2.3737	0.2239	0.1103	0.0759	3.1843	7.3713
gene59168_HLA-E	189.109	411.823	412.565	185.911	376.303	256.91	83.8153	237.265	235.455	177.771	241.968	242.302	167.582	207.844	192.76	194.075	208.38	57.2335	238.008	269.384	77.507	218.767	278.464	259.092	200.978	117.041	253.74	373.966	224.99	171.648	389.507	362.556	238.243	179.383	271.058	290.188	224.417	333.653	120.596	221.404	219.423	215.456	368.303	225.667	372.301	303.725	278.618	325.638	369.901
gene16329_PCDHGC3	11.4595	4.1676	5.3298	3.1773	7.2503	3.3724	9.8016	2.9547	8.675	5.8603	4.788	7.8894	11.3544	7.7402	4.6857	6.1884	7.6317	3.0747	5.5537	9.2087	1.3629	4.3479	9.4034	6.1322	3.858	4.0052	11.3022	4.4409	6.8913	4.8931	8.4385	7.0829	5.2038	5.3152	6.6102	3.434	7.6662	8.7037	3.6119	4.3999	6.1096	7.1971	8.059	10.352	6.1735	6.0125	4.2694	7.1236	10.5226
gene56388_DLL1	2.6391	1.6915	1.9979	5.0661	2.3719	1.438	7.1866	3.2317	2.2428	1.5079	1.2705	1.2744	0.973	1.8903	0.7871	1.5784	2.0709	0.4245	2.4767	1.0558	7.3485	0.9338	4.0145	2.0828	3.5479	2.1213	2.7072	1.3486	2.8441	1.2101	2.6905	1.4794	0.7436	1.56	1.7021	1.5293	1.9686	3.5865	1.576	0.836	1.394	6.276	4.1597	2.9196	2.4451	6.967	2.2705	4.4387	1.9333
gene6806_AFF3	0.2215	2.0307	2.4306	0.0986	1.8336	0.9475	4.3721	0.3305	0.1318	0.3649	0.9985	1.3917	0.209	0.5587	3.6181	2.9525	1.5221	0.1673	0.8421	0.6231	0.1326	0.6844	1.7281	1.4944	3.3695	0.7075	1.4915	0.4603	1.5828	2.7493	3.3415	1.0081	0.2445	0.6051	0.983	3.824	1.5886	1.3832	0.1027	0.5095	7.9939	0.5227	1.8194	0.2804	0.0302	0.111	0.1444	1.1348	0.6234
gene46298_DNAJB1	31.6869	17.8587	37.6285	57.6585	25.1612	23.0242	20.5784	20.5321	101.013	21.6292	22.2588	22.8271	31.5967	22.9849	20.7195	23.1674	22.9805	31.5008	58.94	41.432	26.544	35.3253	20.8613	24.5247	16.6171	36.5175	21.7393	37.7041	23.8696	21.8896	19.9612	23.032	50.3492	47.3395	57.6854	38.9814	14.9233	18.5637	12.4461	27.7787	43.7355	19.135	33.7377	92.7076	38.1631	40.1699	15.6535	22.2938	62.4614
gene32290_FLI1	5.1594	14.3553	8.8851	1.6256	13.0804	8.4059	1.648	6.3563	3.5317	4.1053	5.7751	10.3257	2.321	4.1588	2.5175	6.9465	9.2447	1.7915	4.9817	8.9074	2.2977	5.285	10.015	7.2048	8.9076	3.8613	6.6692	5.2323	7.3903	4.7051	17.0941	7.7743	2.9467	7.0379	8.3082	5.8733	9.8762	11.7615	2.1942	5.3742	5.3512	7.5742	10.122	4.0942	3.725	2.7211	8.1807	7.9751	6.9319
gene6854_IL18R1	2.2153	3.0292	2.6094	0.5092	3.7537	2.8343	2.7258	1.5929	1.9649	1.0852	3.377	3.1413	0.86	2.8169	1.1388	2.3491	2.9686	0.5871	1.891	1.8695	0.7162	1.158	4.4219	3.0707	2.4872	1.3688	2.4064	2.4726	2.5424	3.0627	5.6448	3.2797	1.0941	1.7611	2.1792	1.3917	4.0417	3.6004	0.4316	2.725	1.8602	1.434	3.6626	2.3787	1.5073	0.8766	1.7217	3.4923	2.3398
gene16971_FLT4	5.2604	2.7681	2.3209	1.4889	6.6048	3.0434	1.042	2.3976	1.5238	3.0903	3.134	8.2814	1.2373	2.8015	1.8383	2.007	5.05	1.1703	3.0034	5.3765	2.5314	2.2624	3.498	3.9728	3.4557	3.2114	3.028	2.3336	2.8826	2.3058	3.994	5.0655	2.031	2.7403	3.2163	1.3203	4.8219	9.5982	1.6174	1.1439	3.3856	16.9706	6.8655	1.457	3.147	2.329	6.7931	8.0608	4.2048
gene44133_ICAM2	4.8666	5.8035	11.2984	2.1831	11.5808	5.08	7.5111	7.077	2.7004	4.7104	5.5828	7.1231	2.9708	11.1442	6.4775	9.2893	7.1642	1.3893	3.7187	7.3525	3.5022	4.6565	11.0905	6.5162	6.4439	4.5824	8.3458	4.2372	8.7571	5.1458	7.3358	5.2802	2.5942	3.5897	6.3702	4.8241	6.8292	9.2169	4.4064	2.362	3.3279	13.4259	12.2497	4.1421	4.7748	2.6122	8.5516	12.2394	10.142
gene59494_HLA-E	188.392	410.699	410.834	185.254	375.017	256.024	83.5163	236.301	234.586	177.296	240.408	240.233	166.57	206.049	191.471	192.949	206.774	56.8523	236.38	267.64	76.7772	216.858	276.373	256.739	199.33	116.173	251.677	372	223.864	170.814	387.18	360.486	237.208	178.774	270.09	289.119	223.945	332.923	120.303	221.044	218.849	214.564	367.425	225.267	372.245	303.561	278.494	325.423	369.806
gene28623_AGAP11	2.2562	2.5026	2.0996	0.749	2.3206	1.8439	1.1336	1.5535	7.5481	1.7923	1.9974	1.6152	1.7336	3.0441	1.4363	2.8951	2.3129	1.4636	1.7775	1.2132	0.6945	1.6952	2.169	3.1917	9.2933	2.3434	1.2539	1.3258	2.5351	3.0339	3.8558	1.753	0.8267	1.0293	1.2131	1.5161	2.158	4.8251	1.8558	0.8762	2.5824	7.4998	6.6349	3.3429	1.0001	1.8422	1.1986	6.0947	2.198
gene5027_NLRP3	1.1654	2.5661	1.306	0.1951	1.4452	0.9623	0.7595	1.4937	1.8525	0.592	0.8518	1.7476	0.5958	2.2692	0.7451	5.7689	2.056	0.5558	2.8014	3.6803	0.45	3.2707	1.7005	1.117	1.2837	1.0884	2.2356	1.2988	1.7074	2.0787	4.5533	1.8145	0.6601	2.4119	1.703	1.7092	1.7889	1.4331	0.4306	2.2652	1.8048	1.2303	2.1992	0.9669	4.8356	1.1873	1.8892	0.9546	12.5719
gene38756_KLF13	10.185	16.3624	12.7883	5.278	16.4072	10.4087	6.7776	7.6997	9.2514	6.4515	7.4317	7.8744	16.2439	9.27	8.7462	10.7669	15.2082	2.7025	14.1255	13.9646	7.9685	7.8763	15.994	14.0132	10.915	14.4353	16.7865	14.3705	9.702	14.3385	12.9305	16.5423	8.7685	19.8723	16.8779	5.3989	18.1525	15.1265	10.4099	12.0121	11.426	4.525	13.5761	5.6433	9.4428	9.4933	11.1566	12.7264	14.3323
gene34994_LATS2	7.1183	4.519	3.1019	3.6452	8.0794	7.3922	5.9391	3.5849	9.1763	2.8559	4.1113	4.9022	3.4776	2.8458	2.1866	5.2966	6.7076	2.0268	3.777	8.7669	2.4876	4.4768	6.0467	5.625	5.7087	4.4061	4.4292	2.8204	4.0411	4.089	7.1564	4.5473	3.0821	5.3938	4.7263	4.4959	6.0677	5.9192	4.8836	3.0695	3.6283	3.1907	4.1741	3.1032	5.7716	5.3883	4.4359	4.7743	5.3662
gene29238_FGFR2	1.7671	5.7942	5.2913	1.3363	5.206	1.2633	15.1021	5.1001	0.9892	2.0245	1.8261	3.2644	0.8254	1.7595	7.2419	4.2348	4.2279	0.5722	1.8078	2.0211	4.3972	3.3398	5.2011	5.6344	13.1839	2.4442	3.7633	1.4843	5.2307	5.8316	5.9931	2.0984	1.0156	4.7126	3.7933	1.3302	6.0115	4.1754	2.5917	1.2844	5.5678	2.984	5.7575	2.7846	3.9469	5.8547	0.7928	7.2703	2.4233
gene20461_HOXA4	1.0293	0.3905	1.8333	2.4667	1.6608	0.5819	0.1852	2.1627	0.3506	0.5091	0.9126	1.4796	0.1423	1.0957	0.4483	1.2383	1.1816	0.2337	2.1464	1.0766	0.1558	0.5224	1.3119	1.243	1.4483	0.7794	1.0255	1.0859	1.7543	1.1254	1.4446	0.6018	1.7267	0.6529	0.682	0.546	1.1416	1.8035	1.2489	0.1747	1.2229	4.0163	2.8371	0.4774	2.07	0.6518	0.7596	2.7818	1.0698
gene22673_GIMAP7	5.7509	23.7366	29.2126	3.1642	21.3427	15.7549	1.8384	14.3817	5.8766	6.3861	11.4004	15.4706	2.4257	6.8869	2.4518	9.8364	13.9943	2.8639	7.8924	7.6541	5.3799	7.7827	21.765	10.3412	17.0784	5.9397	9.7582	10.7611	10.5232	6.118	18.5981	14.4651	4.7473	9.0043	17.6652	7.6708	21.1248	22.7711	3.5851	7.2729	7.0512	25.4884	23.3966	7.5456	5.8026	5.8529	15.0447	22.5313	7.6603
gene22683_GIMAP1	1.4514	6.3043	5.8122	0.5125	3.8776	3.1805	0.3039	3.29	1.2914	1.6279	2.7442	3.6869	0.6572	2.1665	1.0466	2.5273	2.6326	0.5869	1.4972	2.5014	0.8885	1.8095	4.2947	2.2425	2.8712	1.1263	3.3556	2.4419	3.2847	1.5565	5.1446	3.3558	1.0853	2.482	3.3455	2.1838	4.9365	6.3421	0.741	1.8686	1.6756	3.9001	4.5217	2.0752	1.2254	1.4295	3.908	4.5742	2.5373
gene8521_SLC11A1	7.6849	10.6246	8.8519	1.1378	16.2405	14.0201	3.8649	4.5289	8.6796	2.2593	1.9812	6.5417	2.9534	7.4033	6.8149	8.091	10.9159	6.3772	7.3215	8.5575	1.7282	6.0342	3.0478	12.8493	4.2124	3.1035	3.6843	5.8648	5.8021	17.6037	18.8115	6.7056	6.947	12.8663	5.389	11.9564	3.9176	5.9619	1.9622	21.3725	9.2117	4.5157	10.3257	31.547	145.439	9.1171	9.8356	2.8424	13.8037
gene44808_APCDD1	3.0003	4.8124	6.2575	6.5946	4.8991	2.3715	10.2091	2.6482	1.3457	2.4141	3.9003	3.417	5.4668	6.2387	14.7309	6.4729	5.7691	0.9714	5.5405	4.6785	2.8678	1.3524	6.2788	5.6162	4.236	2.8493	6.4541	3.8234	6.6148	6.5105	6.5843	6.1675	2.1698	5.9563	5.5959	3.798	2.9684	6.0945	2.2227	2.0889	7.4815	3.0473	5.1616	4.9988	5.0227	3.8096	3.6938	8.5577	6.36
gene28007_ALOX5	13.3925	22.557	12.1328	2.6601	46.4663	27.0638	3.6594	17.0877	11.9	7.7728	10.761	33.3577	7.3891	24.4733	14.0084	27.0128	32.4212	6.653	21.3115	19.3373	12.0438	17.8918	16.2602	32.3904	14.5483	12.0601	34.7781	18.5279	22.423	34.4332	50.5325	26.6892	10.5711	26.2416	25.7961	17.5823	20.4326	15.986	23.8512	36.5539	25.0149	18.7499	39.7367	38.8616	50.9063	8.2236	33.1988	19.7028	35.9108
gene59853_HLA-E	209.058	453.716	411.629	189.123	402.636	285.528	96.2432	230.886	274.645	182.089	267.845	262.297	156.29	228.357	220.839	240.376	259.899	68.1423	281.554	336.116	92.5558	229.127	305.692	298.008	206.354	136.43	257.461	365.404	253.583	193.806	398.631	384.838	231.606	197.052	310.814	296.757	237.231	369.234	108.981	236.507	208.624	214.32	360.045	218.173	399.911	300.5	280.45	327.295	400.807
gene48395_FLRT3	1.5922	23.5196	16.4773	1.53	21.641	14.3391	1.2578	2.4809	2.2313	9.753	45.6584	9.4317	11.8877	10.4161	21.8907	15.8506	10.2311	2.6216	10.423	1.5868	0.4107	2.7791	9.8096	11.4078	6.5962	14.3709	7.7973	6.1197	8.7639	24.6429	13.1944	8.879	4.2722	4.7803	6.107	4.837	25.0587	5.3742	1.0217	3.302	10.0213	2.0685	6.7558	6.8827	0.3867	1.4594	0.8946	7.0589	5.7425
gene16489_CCDC69	9.6188	22.0048	12.5127	2.8702	16.9023	14.8866	2.2404	12.5832	3.571	3.8398	17.6963	13.6094	4.4441	7.7633	6.989	10.2943	14.048	3.1319	5.9323	13.4598	5.1674	6.7194	21.8231	7.4667	13.0158	3.2383	13.98	11.1586	13.1341	11.8679	19.1393	14.2249	5.6264	11.4843	22.41	7.3628	24.026	29.0953	2.7287	14.0268	15.5624	9.1145	15.3961	17.9966	8.4903	5.3235	19.1394	12.819	18.4948
gene60354_CYP21A2	1.1854	0.6283	2.1411	0.172	1.9873	0.6706	0.4996	0.7594	0.751	2.0201	1.3488	1.0889	0.6484	7.1301	0.649	1.8518	1.702	0.0951	0.7645	1.5842	1.7508	1.473	1.0147	1.7556	0.4841	0.6713	0.9558	0.5635	1.6094	1.4186	1.2742	0.5976	0.2606	0.1277	0.5688	5.5861	1.6277	1.6228	0.0771	0.4335	2.2044	11.2494	6.8941	0.9752	0.1499	0.5681	0.4487	2.5929	2.2897
gene28355_PRF1	1.9004	9.9083	8.5963	1.7093	6.3488	8.16	0.8575	6.9005	1.9443	2.1325	2.7956	4.1122	0.825	9.5483	1.7149	2.9167	4.7079	1.0503	2.9745	5.5013	2.2303	2.0341	6.5769	3.8651	2.909	1.3755	3.6126	6.7336	3.11	2.5163	6.2718	9.9919	3.2869	3.1894	5.0502	4.4532	5.4488	5.6402	0.6871	1.519	1.6876	2.7604	5.6794	4.2902	13.1859	5.1617	5.7592	4.643	5.531
gene27783_MAP3K8	8.3332	10.6136	7.9548	2.9443	15.2805	13.7228	4.1627	4.3832	8.5572	3.3218	6.8459	6.5182	6.6081	5.7743	4.1698	10.5147	6.8909	11.4111	7.0376	11.8164	3.7474	6.4924	10.1997	8.7943	7.7029	3.2564	5.9568	5.7509	5.4078	9.3517	10.5815	7.826	4.7348	9.7733	12.0564	5.9138	8.3401	5.8258	3.783	6.5717	6.5161	7.8258	14.4391	10.924	35.8503	6.4092	9.8774	7.8136	10.689
gene59612_CYP21A2	1.1854	0.6283	2.1328	0.172	1.9786	0.6548	0.4996	0.7594	0.732	2.0201	1.3488	1.0889	0.6253	7.0651	0.649	1.8009	1.672	0.0951	0.7456	1.5449	1.6817	1.4541	1.0147	1.7556	0.4658	0.6713	0.9558	0.5635	1.6094	1.4186	1.2318	0.5722	0.2606	0.1277	0.5688	5.5861	1.6277	1.59	0.0771	0.4335	2.2044	11.2014	6.8645	0.9752	0.1499	0.5681	0.4451	2.585	2.2897
gene16965_GFPT2	5.2797	2.9683	2.1996	1.4943	5.9157	6.4395	3.8696	5.612	24.4749	3.0027	2.2401	5.3396	1.8486	5.8135	0.6964	2.5175	5.1553	2.401	2.4265	13.5609	3.1048	5.0969	3.0652	3.8091	4.3997	1.4499	5.0868	5.5944	3.4959	2.8843	3.4346	10.3218	4.6781	13.8371	13.2741	3.8963	11.291	3.4668	1.598	3.1975	2.9866	4.8266	5.1534	8.8914	35.6947	6.2508	9.4468	2.0853	11.0659
gene54854_DEFA1B	0.0715	0.0787	0.19	0.1556	0.3644	0.1499	0	0.0857	0.1084	0	0	0	0	0	0.2819	2.8617	0.1903	0.0657	0.1076	2.3561	0.0438	0	0	0	0	0	0.1321	0.0289	0	0.0627	0.3229	0.2658	0.4106	0.2555	0.6672	0	0.0759	0	0	0.027	0.9679	0.2155	0	0.2108	11.8791	0.1152	0.3914	0.0597	0.1927
gene23292_TNFRSF10D	5.121	2.6489	2.26	4.2552	9.6997	4.8854	8.1066	1.885	6.7944	1.869	2.0592	6.1079	3.7635	3.7468	2.7597	3.3624	4.712	2.0622	4.1339	4.845	0.4871	2.2876	2.6054	2.9537	2.6595	1.5772	2.8663	1.4813	2.6295	1.9383	3.0536	2.8808	2.492	3.8991	3.7122	1.5429	3.5232	4.5208	5.3587	1.9836	4.13	3.6472	7.4899	3.9919	15.4893	5.7431	1.6178	8.1932	8.0957
gene5385_OSR1	2.4218	2.9185	3.7556	0.6813	2.332	0.6297	19.5148	3.5582	0.7801	2.3089	2.0216	5.3475	2.382	5.521	2.2305	5.5017	4.0743	3.2446	1.4005	4.4468	0.9453	1.9213	2.1732	5.9832	3.4805	2.9557	3.1258	1.5323	4.0818	8.984	3.0956	1.4294	0.6573	1.8742	2.534	2.0068	11.0907	4.3764	0.3859	1.5898	4.9383	9.9785	6.5027	1.6576	0.5705	4.1468	0.6368	4.381	11.1317
gene24432_KLF10	28.5308	8.7371	10.3735	49.007	32.3246	25.8706	21.0331	14.8992	49.5891	16.1363	11.4992	29.8756	8.8944	15.706	6.9345	8.7185	25.1113	7.6981	17.7647	18.5742	22.7512	22.3389	17.5435	13.1205	20.5192	12.8195	13.6031	9.7986	13.2562	8.7074	14.8422	24.1649	14.9678	20.3003	21.2798	6.6985	17.1844	16.1543	15.4988	28.8858	11.0272	6.8857	10.6154	9.2253	16.0291	23.8871	9.1093	11.5143	17.0455
gene9232_SH3BP5	14.5029	25.8022	21.2724	2.8193	27.1879	14.8541	9.1858	10.1133	12.4793	15.4982	17.6068	16.6377	5.5581	10.4637	11.7312	15.2575	19.0075	17.683	9.2649	24.0072	11.9788	15.2599	15.4508	17.076	23.3086	10.7212	12.2001	10.4076	13.6841	14.0125	25.4284	15.5801	4.5323	9.6571	14.8756	20.3979	17.2957	18.3567	7.8459	8.8677	13.4635	13.9833	21.6068	7.3693	13.643	6.4483	9.4381	16.682	22.7051
gene58059_HLA-E	207.851	450.847	408.549	187.993	399.952	282.332	95.1619	228.45	271.557	180.32	264.709	259.079	154.776	225.409	218.236	221.934	239.961	62.9651	260.753	310.973	85.2023	227.302	303.32	295.647	204.801	135.241	255.412	363.297	251.625	192.404	393.396	380.163	228.956	195.823	309.119	294.969	236.094	367.21	108.447	235.305	207.839	213.245	358.917	217.513	399.615	300.293	280.244	327.037	400.651
gene21471_KIAA1324L	2.511	4.7334	5.2276	0.2304	5.1901	1.9168	0.5695	1.0573	1.5873	1.8868	3.5759	3.6871	0.6063	8.9618	3.8138	2.0216	3.3074	1.0628	1.4854	5.5088	0.7376	1.763	4.0649	6.5997	2.9077	3.638	4.2537	1.7772	1.8764	2.7886	3.8827	2.3456	1.5214	3.9528	2.4458	0.4268	8.3214	2.0723	1.7631	0.8314	2.4241	1.946	2.4524	0.4561	0.6867	3.4314	1.5552	2.3581	3.2436
gene7780_NOSTRIN	2.6651	3.9697	7.4971	1.2221	7.9623	5.3065	1.0512	1.7939	0.8137	4.168	4.7201	5.1053	18.5324	4.3038	2.5564	1.6339	6.4614	1.3746	6.7629	1.5056	0.5584	1.924	4.2208	4.1914	5.0917	7.8816	3.8833	4.5451	5.0384	2.0428	7.1585	4.2427	4.4771	1.0337	2.1915	3.7008	3.6004	9.3123	4.5109	1.8517	10.115	6.0926	4.8298	3.6183	0.5591	0.3729	1.4432	9.8201	5.9647
gene36731_ADCY4	3.1344	2.2687	2.9723	1.2159	3.6313	3.2777	0.5522	2.0463	0.9464	2.573	3.4594	3.7663	1.1527	5.1286	1.5793	1.6921	3.1975	1.6559	1.9823	2.7802	1.1732	1.3855	4.1779	3.3248	3.8733	1.8939	3.2551	1.3408	3.3485	2.3397	6.0655	2.7987	1.6421	1.5938	2.2386	2.7131	4.1257	10.456	2.4351	1.8607	1.5799	21.8495	7.0573	4.0979	2.3029	1.1681	3.7463	9.5942	4.0888
gene37111_FERMT2	25.6182	11.8069	16.7525	3.3445	24.9325	18.6636	10.3171	14.6692	31.0875	11.0278	13.4786	13.2949	8.3487	12.7244	8.6179	14.2109	20.6113	11.0329	10.2778	21.3151	7.6823	9.109	18.0789	20.0429	14.9529	13.3815	13.2867	6.7825	11.3883	14.7846	16.1837	17.795	7.0239	14.3957	16.0408	8.2504	28.1108	15.8743	12.9122	6.352	11.8668	7.0303	14.2809	4.2922	17.8573	7.8815	9.543	14.1728	12.4361
gene46086_ICAM4	5.0424	1.1647	3.4016	0.1162	7.5848	0.4726	0.8001	0.4385	0.3897	2.8115	6.1479	2.3491	0.3286	3.9663	10.7968	9.3994	1.31	0.1499	0.7439	9.1521	0.2724	3.1706	1.2963	7.7423	6.5222	8.5691	2.2054	0.5162	4.6368	2.8084	1.3838	1.764	0.2906	0.4345	1.1624	4.4166	0.9288	1.2404	0.4749	0.2017	1.2546	2.5924	2.2389	1.3441	0.5273	7.2242	0.8814	0.3097	5.1413
gene60242_HLA-E	207.7	450.548	408.208	187.901	399.749	282.117	95.0411	228.191	271.305	180.035	264.181	258.39	154.525	224.925	217.755	221.404	239.319	62.9513	260.398	310.239	85.0268	226.847	302.752	295.041	204.355	134.957	254.82	362.943	251.262	192.133	392.687	379.393	228.604	195.704	308.651	294.736	235.894	367.052	108.397	235.128	207.801	212.952	358.609	217.38	399.504	300.299	280.197	326.993	400.536
gene6156_CNRIP1	4.5891	4.9217	5.4622	0.7703	6.671	3.019	2.5814	3.2376	2.0162	2.1668	3.8854	6.5216	1.4841	4.1778	1.425	5.0289	5.7794	0.8845	2.1931	6.3697	0.9347	2.081	4.2751	4.7952	3.5793	2.9576	5.1281	2.1416	5.3587	3.9091	4.7261	4.1624	2.2505	5.2508	3.691	2.8906	6.2338	6.9985	1.2986	2.215	4.5938	5.7156	4.9111	3.4517	5.7323	1.3341	3.809	5.8904	6.2095
gene56693_ALOX5	13.2386	22.3536	11.9897	2.6467	46.1312	26.8443	3.6399	16.8663	11.7211	7.7106	10.5729	33.0014	7.3133	24.0783	13.7808	24.8568	30.0785	6.1934	19.7363	17.7514	10.9694	17.7141	16.1242	32.145	14.3765	11.7931	34.4014	18.3721	22.183	34.2308	49.9823	26.273	10.3943	26.0161	25.5893	17.4495	20.3509	15.919	23.7079	36.2923	24.8782	18.6464	39.5915	38.7661	50.8403	8.2236	33.1808	19.69	35.9108
gene45954_PNPLA6	8.9374	11.0112	12.6359	6.7503	17.0998	9.503	7.4595	8.085	7.4099	6.7432	7.0037	8.3724	9.5781	12.066	7.8042	12.0913	13.5928	7.1779	11.2196	9.4781	9.4497	12.5577	9.3919	12.9628	6.5151	9.1398	15.102	9.2633	9.3537	12.8781	17.486	13.3458	10.5228	11.2455	8.869	6.9235	8.439	10.5891	8.4185	9.433	6.9936	13.2387	16.8617	11.6756	15.8989	8.1487	10.6947	11.6622	14.6807
gene58764_HLA-E	207.315	449.784	407.259	187.421	398.743	281.7	94.8757	227.756	270.771	179.899	263.317	257.296	154.07	223.972	217.131	220.808	238.363	62.7364	259.573	309.197	84.7035	226.105	301.679	293.624	203.607	134.688	253.879	362.045	250.811	191.617	391.682	378.164	228.013	195.375	308.285	294.305	235.637	366.368	108.357	234.792	207.405	212.588	358.395	217.028	399.523	300.281	280.04	326.917	400.394
gene44765_PTPRM	7.5688	11.8827	7.8933	1.6096	16.2722	20.3047	5.2409	4.2312	3.6239	6.0134	9.1768	9.85	4.5203	4.318	8.7644	9.9089	14.3533	2.2149	6.1757	9.6167	4.6556	7.0722	12.5439	12.8388	11.0603	10.666	8.6421	3.9879	7.4778	11.277	14.599	7.5142	3.8739	5.5349	9.521	4.1984	12.2114	15.8255	14.583	4.6584	12.049	9.288	11.2392	12.2052	5.691	3.5171	7.2995	13.5759	10.1931
gene670_C1QB	78.6612	409.287	134.817	16.2757	285.767	201.752	45.5774	163.622	150.558	37.1188	53.1415	133.084	27.7835	62.4074	40.2428	92.6976	81.4707	38.1122	80.0675	178.4	56.8843	119.442	103.701	86.3765	56.211	52.6205	173.787	166.806	93.6001	72.347	164.868	256.261	63.5402	121.854	108.979	82.9582	75.137	73.0003	17.3713	155.942	95.1779	142.769	119.433	194.779	75.9899	119.557	326.955	67.4456	328.586
gene58895_CYP21A2	1.2589	0.6344	2.1548	0.1636	1.9671	0.6145	0.5385	0.6457	0.731	2.0933	1.2947	1.076	0.5781	7.0182	0.6481	1.9915	1.7097	0.1294	0.7728	1.5132	1.6909	1.5747	1.0133	1.9085	0.5016	0.7355	0.9545	0.5855	1.5596	1.4084	1.2937	0.6349	0.2285	0.1007	0.589	5.6551	1.7251	1.5878	0.077	0.44	2.1536	11.0682	6.8993	1.0497	0.1958	0.5522	0.4665	2.5108	2.2021
gene55279_ADCY4	3.1019	2.2568	2.958	1.2112	3.6212	3.264	0.5476	2.0117	0.9464	2.5438	3.4294	3.7531	1.1527	5.0966	1.5686	1.5925	2.8979	1.5565	1.8139	2.5593	1.0937	1.3855	4.1377	3.2737	3.868	1.8832	3.2151	1.3364	3.312	2.3207	5.9921	2.7731	1.6201	1.5822	2.2225	2.7131	4.1142	10.3805	2.419	1.8443	1.5707	21.739	7.0403	4.0979	2.283	1.1681	3.7463	9.5942	4.0888
gene20297_ISPD	0.3089	0.4414	1.4112	1.0541	1.5701	0.6533	29.7905	0.2578	0.627	0.8227	0.6865	0.4796	1.2145	0.2886	1.3829	0.4405	0.4538	2.4832	0.7843	0.2945	1.1312	0.3045	1.0624	1.0718	1.2923	0.7341	0.2474	0.2389	0.2534	0.5416	1.3349	0.375	0.8716	0.5586	0.2938	0.4467	0.4062	0.2715	0.8611	0.7144	0.5688	0.0735	0.9585	0.0942	0.067	0.493	0.0951	3.0728	0.3535
gene24499_RSPO2	0.1843	0.7144	1.2496	0.0501	1.3927	0.4347	0.1602	0.0644	0.2153	0.3364	0.6401	1.8947	0.1205	0.3467	0.7455	1.1088	0.7907	0.0741	0.364	0.2952	0.0212	0.0058	0.2571	1.8367	0.3523	0.2283	1.0693	0.2424	1.6745	0.9493	2.4183	0.3503	0.1517	0.5927	0.3912	0.2876	0.3057	0.3964	0.0043	0.1436	2.7966	0.1389	0.6521	0.0089	0	0.0139	0.009	0.3993	0.4138
gene35805_KCTD12	25.1032	56.5566	29.71	3.0575	39.6871	21.3282	6.4889	21.4664	22.7993	15.8912	20.4773	31.1859	8.6654	16.5314	15.5539	34.3795	35.1802	7.5793	15.4058	35.3711	8.4103	18.2854	33.8583	35.954	27.3275	20.038	31.0798	18.773	29.9469	25.5688	68.2702	30.5103	10.5843	25.6165	30.8893	20.2261	33.2356	28.1166	6.2221	32.7101	39.2338	5.5067	8.8981	7.9097	9.1947	25.0829	13.5345	14.6639	11.5735
gene55385_KLF13	11.7898	17.3064	12.0529	5.1294	15.5101	10.5003	6.2193	7.9945	9.6703	6.0912	7.0052	7.8424	16.9642	10.1015	7.6887	10.2825	12.8249	2.503	15.5341	15.0126	8.405	7.4934	14.0341	12.86	12.4834	13.4774	15.3917	14.9156	10.2055	15.3994	12.3387	14.2566	9.3977	19.2209	17.914	5.7074	15.4065	13.0059	8.9006	12.6115	10.9758	4.3818	14.166	5.7545	8.1166	9.5291	11.2346	12.7974	14.6324
gene12428_SOD3	13.5113	14.7169	29.0869	25.3202	19.5453	12.0421	4.5669	8.4714	15.6189	8.0578	15.9592	19.6914	5.9931	38.7258	51.0953	23.4232	18.9918	10.9482	14.3143	35.8014	4.2836	6.9313	30.9894	19.1962	22.1784	59.9412	37.5718	13.8843	28.218	20.6916	21.2867	32.2893	36.5025	17.2769	29.7787	9.4227	14.9512	21.1198	4.2291	14.3088	14.5767	38.1807	55.7975	3.5614	28.0547	11.1624	21.3706	40.1227	37.7637
gene25449_CNTFR	0.2752	0.0209	0.3698	0	0.5804	0.0955	0.08	0.6447	0.3261	0.0853	0.2848	0.636	0.6425	0.665	0.1996	1.0984	0.6162	0.0523	0.1714	0.8041	0.0232	0.2572	0.1942	0.6838	0.6174	0.3104	0.4208	0.1229	1.4157	3.0953	0.2357	0.077	0.0321	0.1424	0.085	0.1206	0.141	0.5954	0.0071	0.0502	0.8752	0.5237	1.2687	0.0206	0.0931	0.0306	0.0148	1.847	2.8045
gene53223_GPC3	9.0777	6.5577	24.9806	0.5781	28.5722	5.7728	19.0739	5.4947	2.735	24.4226	12.3307	20.8613	3.5173	10.3519	17.5013	41.2442	18.4719	43.4993	8.0359	7.7717	18.1538	22.6347	10.9261	25.3349	12.0277	23.233	14.4168	4.7351	19.2877	20.1165	24.9765	5.8905	4.219	3.9342	3.5825	4.9222	4.1397	7.5131	1.2582	2.6731	25.1202	1.8979	21.056	0.1409	1.6075	2.6935	1.446	7.729	14.9919
gene9461_STAC	1.2071	0.5268	1.7509	0.1136	7.6778	1.4336	0.231	0.2555	5.1365	0.9497	2.2191	3.4584	1.3251	2.1507	2.4438	4.8836	2.7916	0.5454	1.2307	1.2012	3.0199	3.4056	1.0678	4.8784	1.2479	2.9748	1.9226	0.581	2.1885	5.7662	2.3077	2.7825	0.3394	3.2734	1.3979	0.9834	0.5956	1.1824	1.589	17.4489	2.2079	0.8562	2.9142	3.8721	3.0238	0.8669	0.426	0.7575	2.7426
gene784_CD52	22.7795	112.033	89.0212	5.8831	95.4038	48.4062	5.6254	41.3826	13.3448	13.3071	28.7589	81.0699	11.4019	56.7978	19.5554	41.5387	46.8378	10.9667	34.0389	39.6416	16.7208	36.3729	55.4533	53.7102	45.268	23.1901	47.2301	36.352	56.0952	38.5582	263.112	50.6362	12.5929	39.4787	38.9043	32.2121	40.3484	43.5182	9.2687	18.101	32.4892	88.8031	183.761	41.6247	109.772	13.648	61.3537	37.3449	139.365
gene58445_KLF13	11.7359	17.2627	12.0002	5.1096	15.4628	10.4623	6.205	7.9696	9.6302	6.0581	6.9769	7.7664	16.8735	10.0371	7.6291	10.0954	12.5623	2.4301	15.1359	14.713	8.155	7.4222	13.9102	12.7395	12.3706	13.3791	15.2921	14.8376	10.1434	15.3149	12.2512	14.1723	9.3249	19.152	17.8378	5.6843	15.3704	12.9887	8.8943	12.5666	10.9279	4.3726	14.1259	5.7448	8.1166	9.5245	11.2291	12.7974	14.612
gene22020_CPED1	2.7862	2.1849	2.2028	0.3917	4.2789	2.0557	0.6888	1.9246	1.6696	2.2672	2.3844	4.7456	1.1253	1.5559	1.9773	6.7002	4.6469	0.8663	2.759	2.8615	0.6567	1.7342	3.8693	6.8749	4.3194	4.2811	3.2218	0.9877	3.1124	4.2698	4.5452	2.3062	0.839	1.2476	2.2974	2.3041	2.4683	3.4183	1.1501	2.5126	5.9927	0.5858	2.9606	0.3854	1.5225	0.8347	1.8339	2.6998	2.0982
gene42301_ASPA	0.8879	0.8788	1.239	0.0586	1.1841	0.7446	0.2268	0.4193	0.068	0.2538	0.9718	0.9179	0.3974	0.5709	0.5304	1.1058	1.0738	0.1359	0.2294	0.4784	0.2635	0.1485	1.2634	0.8421	0.9926	0.48	0.3106	0.2722	1.077	0.6133	1.1034	0.3091	0.1272	0.2211	0.4418	0.1832	1.0852	1.8284	0.0902	0.1219	0.8649	1.0978	0.9732	0.0376	0.099	0.1408	0.1736	0.9438	0.5799
gene1782_NEGR1	1.079	0.8834	1.1606	0.0868	2.5537	0.7824	0.8255	0.555	0.1871	1.0782	1.4762	2.7249	0.2411	1.1668	1.0038	3.0427	1.2582	0.2323	0.5645	1.002	0.1134	0.7113	1.9801	3.0578	3.2152	2.587	2.9143	0.2796	1.7046	2.8441	1.7043	0.6065	0.267	0.5599	0.6353	0.9667	1.1604	1.6412	0.4058	0.3874	2.0575	1.0633	0.812	0.2885	0.3667	0.0889	0.1058	0.8328	0.9371
gene6739_ARID5A	8.229	7.8318	5.6988	9.6116	12.5706	11.3003	9.7331	9.7394	5.805	5.0334	4.5569	8.8382	6.7112	13.0664	2.1094	5.5817	7.6213	4.6557	13.3686	12.5979	6.1359	8.1594	8.8298	7.2811	8.0994	3.6545	8.3042	10.619	8.7344	4.7866	11.3076	12.2914	7.5406	8.6173	15.388	6.6376	6.9816	8.2544	3.9442	5.2483	4.2935	17.8823	19.7691	10.702	17.8114	7.1987	17.2976	10.2319	25.5726
gene9741_CAMP	0.3436	0.3298	0.2809	0	5.7305	0.2217	0.2228	0.5492	0.1603	0.2137	0.2056	0.6119	0.0651	0.8086	0.2431	0.4288	0.1125	2.598	0.2121	0.47	3.9483	0.5306	0.1229	0.5932	0.1796	0.2096	0.7813	0.2995	0.2673	0.3244	1.2928	0.5895	0.2321	0.85	0.6511	0.192	0.3367	0.4606	0.0394	0.0599	0.246	0.7598	0.6651	0.1477	1.6202	0.0426	0.4651	0.2649	0.8783
gene26563_CTNNAL1	10.9373	14.9934	16.4332	5.0032	33.4961	15.7752	12.2714	13.1915	14.6713	8.5967	10.0665	12.3745	7.1782	6.7632	8.6449	7.8973	18.7112	4.7889	9.1489	7.5807	20.4945	6.1022	13.0684	12.6714	18.0372	10.878	5.1869	7.0748	5.319	5.4588	13.9865	15.3527	6.788	12.5751	8.4585	4.2558	8.4894	9.5556	6.3135	17.5876	11.058	4.9671	8.2957	2.2711	3.1388	16.4726	5.7249	19.3096	7.5651
gene39113_SEMA6D	1.1785	1.1072	1.5226	0.4418	2.8672	0.5907	0.6031	0.4454	0.2858	1.1112	1.3375	1.6252	3.2765	0.4707	1.1551	1.6615	2.6324	0.214	1.1462	0.5598	1.4973	0.3396	1.1551	2.4138	3.427	0.9014	0.8145	0.5409	0.9862	0.7561	1.5232	0.7796	1.0304	1.2881	1.1674	0.8107	1.8102	2.1453	0.4626	0.2451	1.7124	1.0041	2.0103	0.5611	0.4351	0.1652	0.4174	1.5934	0.3935
gene31045_CCDC85B	7.1819	6.784	10.0108	11.9577	10.1451	7.5216	5.4025	9.6388	10.642	6.2646	6.6037	6.9848	5.9854	17.9412	6.5492	5.7821	12.3732	9.1117	8.1096	15.849	5.3431	7.4185	11.619	8.0831	8.2385	9.6712	10.7832	7.7552	11.8739	7.1573	7.9488	15.5074	13.6527	13.0837	9.099	9.6932	10.3237	13.3976	5.8523	26.5786	6.9334	29.3645	21.2458	16.9924	17.688	24.4783	20.1784	19.232	24.3975
gene40357_SLC9A3R2	18.8321	12.347	38.9488	8.1861	21.58	9.1939	5.3965	8.5584	10.6675	41.8922	23.1157	15.786	9.1002	32.5669	38.1457	15.0304	16.4685	14.4947	11.7047	16.2652	20.5453	15.1996	30.0149	28.1112	24.1103	19.3194	19.5949	9.8074	18.0924	21.0589	25.2022	26.4563	9.5661	8.4284	11.2089	40.6091	11.7541	18.7705	16.3044	32.5123	25.764	35.119	33.3081	17.5555	13.9602	13.2101	14.8088	40.075	33.7349
gene40128_SYNM	2.4244	2.0189	2.0742	1.0899	4.4826	2.2489	18.0515	2.3361	2.1363	1.4085	2.7505	1.9295	1.0349	1.5366	1.9381	2.3926	3.1533	0.7066	1.8894	2.0531	6.0311	2.5106	4.0425	2.8729	4.3005	2.1504	1.0486	0.6291	1.5782	1.5232	3.5229	2.0489	0.9247	1.0937	1.7582	0.9706	1.6809	4.1319	3.6091	1.7132	3.2199	0.9064	5.577	0.9978	0.956	1.3861	1.5256	4.9071	2.0154
gene22682_GIMAP1-GIMAP5	2.9484	16.1429	11.7015	1.2834	7.4053	9.6213	1.0185	8.0395	3.5429	2.8477	5.3212	7.2356	1.1518	4.4657	2.0004	5.064	5.5151	1.4837	3.3887	6.5633	2.4367	3.3871	10.5877	4.5309	5.9518	2.2456	7.3292	6.4461	6.1712	3.5906	12.5423	8.9296	2.6392	5.1781	7.765	4.9407	9.8411	10.4562	1.3175	3.6822	4.034	10.2528	12.4229	4.7853	3.4103	3.8215	7.8138	8.6187	6.571
gene48155_RSPO4	2.0162	0.7943	1.1357	0.0452	1.0164	0.5781	5.8487	0.1659	0.397	0.6527	0.6508	3.0076	0.3649	2.1434	0.3068	0.4409	0.6706	0.0409	0.2454	1.318	0.0272	0.2678	0.2412	1.3833	0.2663	0.4702	0.7874	0.474	1.7991	0.5004	0.8144	0.6312	0.4307	0.1695	0.4758	0.3567	0.9992	1.4982	0.0221	0.084	0.4013	1.7906	1.8068	0.8627	0.8542	0.0776	0.0898	0.9286	1.2516
gene49952_RCAN1	12.6684	8.8335	9.1755	4.5641	14.1937	11.4804	14.8172	5.1338	7.7656	7.1105	11.9359	9.8491	5.1954	9.4281	6.5654	28.7557	6.3805	5.2966	8.2494	16.4928	12.0452	6.9429	7.3356	21.8025	6.517	9.7153	7.3742	4.9616	7.904	14.5533	11.4152	6.9582	8.0568	10.5844	11.1116	9.2306	8.2839	6.504	3.3552	9.7881	4.9324	5.9177	5.3057	5.1538	21.5364	6.8695	5.4558	3.7835	12.3265
gene26630_SLC46A2	0.8177	3.1242	6.7584	0.2163	6.3577	1.2302	0.1081	0.7239	0.4698	0.9507	4.0359	1.387	6.6402	0.6566	2.0437	2.2369	1.894	0.7364	1.5361	1.3835	0.0883	0.6035	4.5394	2.7742	0.6537	11.1784	5.8198	1.0382	2.5131	13.0366	2.8291	1.5657	0.9152	1.8446	4.5477	0.9171	4.6204	3.1498	0.197	0.981	8.7342	1.825	5.9754	3.1125	0.7862	0.6648	0.5172	4.3586	5.3277
gene17295_CD83	16.7937	15.4818	18.2289	1.6984	48.3527	11.0314	31.9984	13.3511	7.1212	9.1003	10.2923	26.9042	7.8895	10.8758	8.0311	19.498	13.1269	1.8652	9.5142	16.9324	8.2969	22.0668	7.3449	19.8445	14.8734	10.4408	11.5693	4.2217	19.3328	9.6406	28.006	17.5539	5.1266	11.688	16.3752	8.2564	5.1981	12.1611	4.3528	4.5775	22.424	15.6321	20.8118	13.7484	9.352	7.591	10.7908	7.0828	31.8528
gene16474_NDST1	10.7543	12.7858	8.9715	6.5001	17.3184	10.0541	12.1598	8.0176	9.8451	8.9873	10.1974	7.8709	11.8371	5.653	10.9508	11.201	17.9255	6.7165	10.1656	13.9809	11.2945	10.003	15.4904	8.9783	14.7214	19.5012	12.6636	6.6517	8.6159	9.0707	11.1519	14.4575	6.6067	11.9242	11.33	6.1862	19.8981	16.2185	9.5999	11.67	10.3081	4.5457	7.8304	5.7992	13.0576	19.4032	9.5182	13.2041	10.5427
gene39003_STARD9	1.4233	1.9035	0.8833	0.8163	2.6747	1.4277	2.8179	0.8427	1.4777	0.9556	2.2213	2.1187	0.382	0.8215	1.1152	1.8877	2.7006	0.9341	1.4422	1.4656	1.7348	1.4599	1.7872	2.0201	1.5142	3.0517	1.2859	0.5498	1.2881	1.4379	2.958	1.1778	0.4615	0.5299	0.7765	0.6084	1.1524	2.6837	1.9005	0.9192	2.0148	3.7278	5.8694	1.4051	1.3103	0.8271	1.6934	3.8808	1.3261
gene5970_EFEMP1	30.394	31.0239	54.0631	3.8705	55.7719	33.7298	6.4163	38.0505	29.1897	15.6863	53.8111	46.9089	30.8006	24.2535	33.3592	39.5016	41.6023	11.1951	17.8411	58.6793	9.5025	15.5924	51.1376	35.9599	31.7785	33.5047	51.2357	13.4318	29.0371	63.332	29.0531	25.3284	15.1233	27.4749	21.4161	10.5519	65.5647	47.2338	8.3116	26.5293	45.1864	34.0706	24.2356	28.4733	51.0546	29.0928	15.5507	26.8668	64.7223
gene22661_RARRES2	113.183	39.2463	92.0399	15.2561	62.7173	55.9909	36.3413	66.35	104.73	24.5083	75.8785	75.5546	22.6101	80.8629	22.1432	60.3196	80.2839	23.8429	27.2065	167.401	29.4505	23.6116	46.7956	51.1994	69.1298	30.3614	100.366	61.2314	73.0171	50.1453	59.4898	103.552	55.4989	154.793	105.714	50.157	132.566	62.7971	21.9487	41.1717	60.4153	163.598	154.876	44.7755	576.729	97.7688	126.184	65.0356	146.896
gene23350_DPYSL2	19.7958	32.0186	36.8186	23.293	48.8588	16.2808	29.8514	13.6284	13.3399	14.8717	46.206	29.7379	25.6968	17.7034	26.0591	39.7245	32.7595	12.02	22.3211	22.7885	4.8108	23.8127	21.018	42.2895	18.9488	33.7866	28.2752	15.6489	26.7488	33.0408	47.1428	19.4593	11.9005	13.2489	16.1336	17.5395	26.1926	30.2976	35.2428	15.9373	43.0291	9.182	25.2725	15.4609	6.6539	4.5437	8.4823	19.8438	26.656
gene42521_PER1	10.4559	23.7863	8.6867	2.1479	13.3503	18.8691	25.5284	4.837	32.4462	9.1287	11.6585	18.5694	4.0911	33.796	41.5323	29.9875	4.7318	8.0464	16.5485	32.7462	4.2376	18.5901	22.9812	28.7513	13.5481	9.3861	22.6622	10.2625	20.0629	56.4968	35.3937	11.9756	5.0351	5.6261	10.2602	16.3418	13.7717	9.7959	2.9954	12.8134	29.6506	32.7081	54.6692	24.8537	17.9854	12.157	11.2241	11.7127	101.583
gene43827_NXPH3	0.487	0.3521	0.6663	0.1044	0.6129	0.2347	0.095	0.3369	0.1543	0.1959	0.3595	0.7927	0.1163	0.4986	0.3343	1.0692	0.7195	0.0467	0.598	0.7641	0.2759	0.0985	0.5813	0.6225	0.5893	0.3782	0.5808	0.2442	0.6861	0.7137	1.0611	0.2653	0.1179	0.1299	0.2062	0.2244	0.2238	0.7219	0.1597	0.1098	0.824	0.2511	1.0117	0.0948	0.1604	0.2458	0.216	0.941	0.3721
gene9396_TGFBR2	32.8046	54.7492	53.1972	31.2751	61.3785	36.4435	12.41	23.4653	26.8505	22.0244	56.231	44.9375	22.8947	26.9454	70.9495	57.7955	51.6974	10.2466	43.2534	51.4409	11.5846	33.9715	49.2182	46.8775	44.0789	57.911	45.0381	27.3888	39.2998	59.6527	68.0279	38.6603	21.7505	26.843	36.0228	22.019	46.442	69.9474	78.0331	61.6568	33.9042	8.2848	25.497	15.4637	21.0121	35.7495	27.3331	53.4068	51.9973
gene37888_EML1	2.3056	2.5367	3.432	0.6134	3.9707	4.14	0.6955	5.4993	4.0784	2.2879	2.1164	2.1898	2.3438	1.4435	1.6116	4.5918	4.0722	0.6227	2.4965	2.0291	2.9103	1.3697	4.4577	2.6389	2.6366	5.6132	3.007	1.5774	2.6533	2.9518	4.0605	2.3086	1.4763	2.8204	3.5086	1.2754	3.4698	2.8712	1.013	0.7445	5.6889	1.7183	2.6299	2.5205	2.9414	1.3429	1.5135	3.1287	1.7983
gene55965_NOSTRIN	3.4498	4.6083	11.1613	1.6518	10.3133	6.8661	1.2602	2.1229	1.3015	4.9903	6.5946	7.0336	24.2024	6.7068	2.9089	2.2636	9.1419	1.9647	9.056	2.0447	0.6477	2.6893	5.5601	5.4464	6.3522	9.6873	5.3851	6.1059	5.5916	2.6211	9.0597	5.4322	5.5701	1.4463	2.9699	4.3955	4.6505	11.7115	5.9092	2.4757	12.5097	10.8022	6.5282	5.2857	0.719	0.5648	1.9693	12.3798	9.2846
gene3751_KIAA0040	6.626	9.6779	7.0794	8.0928	14.057	9.634	12.2825	7.6696	2.6941	5.3682	10.1575	10.0163	12.8262	8.5599	5.6396	10.0943	11.5861	1.9985	20.1278	12.4774	2.452	5.4924	8.2186	8.8431	8.0447	7.3632	7.4902	13.5046	8.1084	6.8601	13.2306	8.3681	9.4843	6.4753	13.4074	6.506	8.319	10.1559	6.4137	4.4886	6.5531	6.3526	16.2647	6.3229	5.5012	4.4391	9.47	16.8427	11.983
gene16475_SYNPO	13.5296	8.4432	8.8533	3.9346	16.5659	9.423	8.673	8.2087	20.4297	10.7274	15.4584	11.6166	4.0251	14.4057	6.9822	21.296	19.3104	3.1008	9.1961	20.1058	3.1433	8.5269	12.5529	23.6529	19.9719	24.0814	16.0421	7.3086	11.5791	21.3168	9.3936	12.6099	5.7757	14.197	11.6661	10.4957	19.9122	18.1874	5.3308	5.4016	9.7726	10.0996	15.3551	6.1029	20.6526	6.0433	10.367	19.9622	23.0699
gene34391_ACACB	1.5388	1.4808	1.6647	2.1883	2.0859	1.0925	0.9968	2.2429	1.7825	2.0896	2.5459	2.1306	0.7398	1.6006	1.8857	3.9598	2.3309	0.6766	2.035	2.1445	2.4675	0.735	2.5121	2.703	3.635	2.6906	2.6549	1.1182	2.6488	3.7175	4.6054	1.5791	1.5357	1.034	1.2416	1.1709	1.6403	5.393	1.7971	0.5564	2.7698	3.0728	4.2726	0.9979	0.8843	0.5966	1.2247	6.7601	3.1135
gene9019_CNTN6	0.0325	0.5925	0.7272	0.0242	0.7952	0.9337	0.0274	0.0667	0.1219	0.5794	2.0469	0.2487	0.0685	0.2106	0.256	0.853	0.4246	0.0554	0.5399	0.0776	0.0227	0.014	0.5004	0.2904	0.1126	2.7127	0.6042	0.2854	0.1173	0.3701	0.761	0.4577	0.1222	0.0729	0.1593	0.4423	0.522	0.0647	0.0138	0.1016	0.4395	0.1914	0.5545	0.0259	0.0227	0	0.0145	0.2092	0.475
gene18599_BMP5	5.4212	3.651	5.7853	0.1768	5.1544	2.4476	2.1437	2.8072	1.3388	5.2173	7.5707	11.2562	1.843	4.0375	3.0984	8.2238	8.5569	10.906	3.1267	3.812	7.7811	0.7693	2.9027	7.8658	4.0999	2.7669	4.4118	1.1874	8.1189	4.9395	9.6673	2.4253	1.0253	1.2478	2.6409	10.3464	3.8416	11.7366	0.3364	0.5253	23.1654	1.6686	3.616	1.0067	0.0809	0.2043	0.1012	2.3359	4.6271
gene31948_CADM1	11.2906	18.7656	17.4948	1.9091	19.5867	8.6372	15.0596	3.1055	10.5238	7.5803	12.7367	15.0816	5.065	11.6402	76.62	32.287	16.9424	2.263	8.7816	9.4245	10.0492	15.7069	6.8937	31.1953	14.248	32.2371	15.8229	5.8969	19.7912	29.7026	17.7271	9.0688	3.7069	6.8291	11.3797	13.3501	12.3495	6.9427	6.232	3.2057	29.6191	3.6226	9.1481	3.9997	4.8594	4.1224	6.6099	8.6136	19.0441
gene44412_PRCD	3.0107	3.3712	1.9792	0.729	3.9223	2.2706	2.2478	2.3855	1.0228	2.0172	2.0613	3.781	1.1256	3.2348	1.5191	4.6565	5.0851	2.2276	1.8555	3.896	0.7108	2.2071	3.1004	2.9856	2.8281	2.4797	5.0397	2.1333	3.4551	2.3331	5.8725	3.5693	2.1901	2.4305	2.8763	1.6186	4.0955	4.0195	0.9451	0.8538	2.7511	2.6061	5.3405	1.1896	5.0829	2.9412	4.9898	4.7544	7.6735
gene22684_GIMAP5	6.3708	38.6344	24.992	2.9956	15.3583	24.2734	2.6582	18.7647	8.5908	5.5707	11.0822	15.1352	2.1897	9.6198	4.1369	9.6671	10.7596	3.2	6.9256	14.2853	5.4784	6.9183	24.8044	9.6007	12.866	4.8357	16.2262	15.4698	12.6947	8.1441	29.22	21.3829	6.06	11.3739	17.7651	11.1718	21.0329	19.6857	2.6499	7.8142	9.4625	24.7964	30.5579	10.9874	8.4762	9.3582	16.8278	17.9198	15.9019
gene49166_SMIM25	4.1324	22.539	9.1974	1.5777	13.82	7.6739	0.9989	4.7428	3.2602	0.9483	2.6781	7.4372	2.0712	4.9133	3.1077	7.3017	5.8815	2.8721	4.2755	7.4468	1.841	3.3281	2.7499	6.8919	3.7701	3.2863	3.1547	4.8923	5.6474	7.5161	30.4807	7.5099	5.0923	6.8382	8.726	4.0502	3.8261	4.4763	1.3719	5.4083	6.587	6.7452	5.6998	9.0025	53.1382	3.7601	6.2836	2.1872	15.4801
gene44411_CYGB	3.1835	3.5244	2.167	0.8015	4.0853	2.4015	2.4753	2.548	1.0674	2.2377	2.2618	4.2803	1.151	3.7298	1.6237	5.1672	5.461	2.3323	1.9396	4.1052	0.7891	2.3782	3.3971	3.2106	3.1141	2.646	5.5317	2.416	3.7935	2.4341	6.202	3.8444	2.4813	2.6489	3.1214	1.8125	4.3511	4.3987	0.9996	0.9736	3.0127	5.2728	6.5759	1.4994	5.8927	3.2264	5.7024	5.2772	9.0038
gene12168_WFS1	8.2776	7.7364	10.3882	13.9979	14.5694	7.8417	7.113	4.7669	6.9165	8.7247	16.4927	8.1238	5.8704	12.7283	5.4642	11.3224	12.4603	17.7892	27.7602	9.4971	6.1514	15.689	12.8571	10.1819	6.0968	20.937	9.9454	8.9349	10.4868	9.2359	10.0967	10.2644	6.4406	6.3146	8.8799	11.0421	7.3708	14.182	6.4118	9.9645	8.5374	12.3759	11.4247	13.8037	5.508	17.0538	7.2278	29.599	9.6157
gene24831_DENND3	5.2024	9.8857	6.7482	4.809	10.0525	9.0851	1.9284	6.552	8.3339	6.0551	9.3499	5.9547	10.9705	3.3158	5.4102	5.4614	6.6329	1.5551	5.1604	4.8093	3.2306	8.0592	9.7443	8.1672	7.1389	9.7645	5.6726	5.4944	6.9802	6.7686	11.37	8.4173	4.5551	5.1713	11.8682	7.1338	8.8022	8.1362	7.5988	5.8789	8.524	9.5159	17.8033	6.8721	26.308	4.3352	9.7738	7.8215	7.9613
gene46454_IQCN	0.3041	0.3231	0.1648	0.0316	1.2278	0.1599	0.1569	0.9575	1.3162	0.3099	0.6305	0.8461	0.1005	1.0167	0.8201	1.8751	0.541	0.6879	0.3324	0.3513	0.3612	0.8291	0.3292	2.1871	1.5465	2.2085	1.0019	0.1359	0.8147	0.4695	1.39	0.3036	0.138	0.1103	0.4912	1.3268	0.4287	1.0597	0.1859	0.072	0.3532	5.0461	5.7382	0.2352	0.2504	0.3289	0.4614	1.1258	2.519
gene19387_SOGA3	0.4253	1.6496	2.6008	0.641	2.3129	0.6301	0.6349	0.5239	0.9938	2.0496	1.0089	1.698	0.6373	1.8929	3.0286	3.3781	1.8481	0.1899	1.049	0.5697	0.0967	0.626	1.2333	4.6302	1.0657	9.3282	1.1288	0.5007	1.2736	2.2239	2.6045	1.202	0.3441	0.3099	0.65	1.018	0.8476	0.5346	0.2066	0.5714	1.9283	0.8301	1.8954	0.5807	0.7811	0.2328	0.4318	1.0712	0.7821
gene49137_PTGIS	7.7773	2.4456	2.7913	1.2136	3.9115	6.4887	10.3275	5.7634	5.7987	3.4274	3.3669	7.7687	2.2124	4.8702	1.058	5.657	8.1466	2.6306	2.6562	25.1047	2.4346	4.5448	9.603	4.327	6.3438	3.131	6.2252	3.6942	4.1437	6.256	1.9516	7.145	2.8619	18.1481	6.9453	2.973	34.5232	5.0495	1.835	3.6599	2.4195	4.5112	3.4329	2.8979	3.7316	5.5194	8.2857	4.555	8.2142
gene14056_RXFP1	0.1096	1.0022	1.4564	0.2473	3.4215	0.84	0.1806	0.1752	0.0604	0.0761	0.8031	0.4129	0.0491	0.1377	0.3569	0.5013	0.96	0.1282	0.625	0.1877	0.1586	0.055	0.7275	0.8594	0.8273	0.2963	0.0967	0.4276	0.1554	0.4544	2.4526	0.7679	0.1481	0.1994	0.2195	0.1493	0.0741	0.2735	0.3081	0.2334	0.2066	0.3119	0.5172	0.1145	0.0978	0.2648	0.4676	0.82	0.094
gene35229_KL	0.3387	0.9145	1.0427	2.8257	3.209	0.9332	0.3127	0.6445	0.1711	0.3876	0.9366	0.8794	0.0893	0.2945	1.6081	0.737	1.7722	0.1296	0.9546	0.3543	0.1135	0.2064	0.9223	1.3192	3.6091	0.5635	0.2942	0.4112	1.1315	0.5726	2.2209	0.793	0.2097	0.3832	0.605	0.3112	1.0272	0.6569	0.3573	0.2132	0.5594	0.2075	0.5136	0.0651	0.0989	0.039	0.3153	1.0069	0.1955
gene41626_RRAD	6.1496	3.5712	8.57	0.553	33.1213	2.0288	5.5713	4.6662	5.4768	8.1967	16.2076	20.1896	1.7966	17.166	7.8592	24.4262	19.7779	2.1851	10.6439	9.4999	0.2979	12.9823	14.4398	31.0648	8.6337	15.699	11.9469	4.0696	11.4696	7.4885	7.048	18.4871	1.1231	2.9168	5.9826	4.3195	3.4861	4.6511	0.6039	18.4286	5.1564	31.1639	47.0781	1.4808	3.6287	10.4577	1.1044	15.3857	33.9149
gene43217_CCL23	0.2495	1.0988	3.7565	0.0272	12.5993	1.8832	0.4996	0.349	0.2521	0.2802	1.8025	1.4441	0.2303	2.3701	1.2296	1.6529	0.9626	0.9455	1.0952	0.8156	0.1528	1.2209	0.928	2.6892	0.7267	0.4637	0.5186	1.237	1.4982	3.9648	3.7786	1.7495	0.2529	1.2036	1.1175	0.5664	0.9601	2.1195	0.7201	0.8246	1.029	1.1714	1.6676	2.5169	1.2236	0.2762	0.5732	0.7033	1.9048
gene3331_CADM3	0.6213	1.3565	2.2511	0.0451	1.0888	0.6773	0.096	2.6521	2.9244	0.6093	1.2831	0.7885	0.3823	1.4101	0.0918	1.3438	1.9394	0.233	0.3012	1.657	0.1395	1.1172	1.8678	1.4003	0.7137	0.3951	2.2427	1.0476	3.0234	1.1347	2.1932	1.0461	0.3672	1.343	3.5977	0.6628	2.3409	3.9375	0.0501	0.3715	0.4204	2.4124	5.1616	0.196	0.3491	0.2751	0.5202	1.3361	2.3806
gene39410_SLC51B	0.5247	0.1078	1.524	0.9135	1.5361	0.5632	0.4777	0.2348	0.2969	0.4337	0.5831	0.358	0.2325	0.4349	0.786	0.9987	0.8934	0.0578	0.5474	0.4171	0	0.1685	0.644	1.636	0.326	0.6656	0.5815	0.3058	1.3795	0.4784	1.5003	0.1276	1.588	0.15	0.1567	0.2477	0.5569	0.5485	0.6096	0.0951	1.6511	0.4671	2.2772	0.215	0.1544	0.0507	2.4781	1.0517	0.7162
gene35579_THSD1	1.3464	2.0513	2.5496	1.1878	4.1097	1.1895	0.8411	1.4266	1.4516	1.2907	2.3046	2.6291	1.0431	1.8091	0.8846	1.8137	4.5736	0.4859	2.1526	1.4711	0.7506	0.5852	2.1014	2.3782	1.9664	3.1095	2.5149	2.4179	2.3148	1.7494	4.1022	2.1122	1.2182	2.1819	1.7587	0.824	2.3669	4.2048	0.9624	0.9716	1.022	7.1955	3.4027	1.4756	0.6042	3.3585	2.0821	5.2709	2.6559
gene47855_OSCAR	3.7964	9.7275	7.7301	1.0059	14.5913	7.1245	1.0477	4.7101	2.8061	1.5354	2.0827	7.7252	1.5416	5.4904	2.8262	5.3766	4.65	2.9522	3.9937	5.4028	1.3196	4.2295	3.0425	8.3257	3.2991	3.1948	5.067	5.0927	4.3858	5.7116	28.3772	7.0735	3.6011	3.6497	4.3775	3.87	3.3907	3.5105	1.0919	6.2051	4.6817	3.3764	5.6953	10.9842	12.2603	3.1114	4.4416	2.3517	12.3129
gene37690_SPATA7	7.8092	5.3075	6.0344	2.2009	6.9787	4.7753	2.9836	2.2257	3.7024	6.0825	4.9416	6.9138	2.9585	4.974	4.4428	6.8879	5.1463	3.5277	4.211	3.2278	2.3142	4.0077	4.9702	6.0242	3.6816	9.3463	4.0624	2.7122	3.4562	5.1258	5.6045	3.9378	2.2664	2.6784	3.8491	3.1808	4.8985	4.0555	4.6921	3.0223	4.817	5.1484	5.6165	2.5819	3.0994	4.1002	1.8828	5.4597	2.9085
gene36443_NDRG2	3.1808	3.2625	8.076	2.4954	6.0122	1.841	5.9045	13.8413	0.9194	3.8027	4.801	5.8364	2.0331	4.1558	4.2668	6.9826	7.5349	4.5694	4.4451	4.2291	5.2892	2.8131	5.322	4.8482	5.5427	3.8527	9.5625	3.1331	6.3249	4.7215	6.1331	2.3764	3.6448	5.8582	2.8276	3.4801	4.1814	6.3802	2.1805	4.1897	5.2635	3.7812	8.748	1.6121	0.9531	4.6254	2.1722	13.7644	7.3794
gene11178_CPA3	29.807	13.1522	41.0718	3.5525	27.9339	2.4202	7.0693	12.9219	12.598	14.995	29.4855	87.4795	20.1338	64.5501	11.5332	27.5042	53.8517	6.4212	8.864	30.9539	0.8979	5.1524	21.4576	55.015	8.6581	25.1449	31.6172	11.0962	78.8554	44.8273	36.1535	26.5784	17.0763	23.9291	13.8704	33.5598	35.6058	29.0286	10.1742	23.1417	57.8828	3.8499	4.3153	3.5646	5.2637	1.6666	8.3566	4.2182	54.6763
gene32228_FEZ1	3.3134	1.8551	3.6406	0.4288	3.4828	1.6672	1.839	1.2654	4.1424	1.3752	2.04	4.0086	0.4764	2.9342	1.3448	2.2834	3.2205	0.835	1.712	3.1406	0.4811	0.9006	2.6556	3.6018	1.6511	1.703	5.238	1.3006	3.4051	3.0025	3.4376	2.5404	1.1172	4.9452	2.2019	1.0596	3.3676	2.7896	0.7861	1.0012	3.9737	2.8605	5.1552	1.1521	4.8673	8.6645	1.926	3.5265	3.671
gene31185_MRGPRF	4.6799	0.928	2.7059	0.2752	2.2696	2.4887	0.9548	1.3262	2.6972	1.0176	2.3127	2.161	0.9294	4.3237	0.6346	1.8138	3.9433	0.3791	0.8192	7.503	0.8815	1.4453	2.8901	2.1674	2.4208	2.1842	3.69	0.9452	3.5812	1.5472	1.7905	2.504	1.0855	3.3317	3.1917	1.7458	8.8071	5.4234	0.5623	0.7495	1.2255	3.6802	3.5623	1.7686	6.4907	3.2731	2.0288	7.1498	4.4238
gene13612_PDE5A	6.4611	2.8519	5.3326	11.8295	6.894	4.2609	9.2128	2.839	3.1768	3.6445	4.8784	10.584	1.6814	4.5086	3.4175	10.6	9.4711	7.771	6.3779	5.4462	1.6487	1.6184	6.4841	11.5989	7.0036	5.216	5.1895	1.6926	5.1028	4.6998	10.8001	3.5113	1.8099	2.8827	4.7622	2.7196	9.2828	7.0411	3.9487	2.5757	8.9703	2.0508	4.574	0.9062	1.4414	1.5011	1.5411	3.7362	2.1823
gene56735_CDKN1C	3.6588	3.0353	4.7914	1.4076	3.5531	1.1821	7.5227	1.8389	1.2673	3.5014	5.1836	5.1273	2.7045	3.7027	4.0861	4.0916	4.8866	0.676	6.5404	7.6212	2.6777	3.1521	2.6696	6.0597	2.9985	3.0098	4.174	2.3574	5.5203	4.2707	5.0539	4.1117	1.0153	1.7628	2.2204	5.7498	2.3763	5.2554	7.58	4.1653	4.0945	9.102	5.8351	2.9788	2.3126	3.9473	1.3778	4.7784	5.6504
gene24230_C8orf88	0.9032	1.1219	3.5194	0.2661	1.8153	0.9672	1.1831	0.4331	1.9939	1.186	0.8648	2.692	0.1197	1.1519	1.1504	0.7965	1.8337	0.1915	1.0176	0.5959	0.2212	0.251	1.4342	0.8698	0.9713	0.482	0.5776	0.5624	1.452	1.474	1.5998	0.7982	0.413	1.1717	0.7883	0.2649	3.2153	1.9248	0.5588	0.3989	2.7388	0.6636	0.6555	0.1164	1.0902	0.3356	0.4564	1.1837	0.6489
gene59340_OSCAR	3.7285	9.8985	8.6502	1.0735	14.8522	7.4014	1.064	4.5704	2.708	1.6052	2.5359	8.6243	1.7926	6.8032	3.1069	5.6917	4.9187	2.9254	3.7989	5.2606	1.2483	4.2198	3.1689	8.4289	3.8459	3.3776	5.1298	5.187	4.4103	6.1543	29.2832	7.6116	3.6405	3.8717	4.3558	4.6282	3.7102	3.7727	1.3377	6.5351	4.9199	4.1642	6.5351	12.2861	12.8793	3.4398	5.2084	2.5869	13.6296
gene11335_PTX3	1.674	0.7432	2.8367	0.063	5.7537	4.9652	12.8218	0.4212	2.2554	0.6777	1.068	2.858	0.1781	1.3664	1.5819	0.6817	0.6378	0.5695	0.2177	2.9938	0.8224	0.8297	1.7006	1.0862	0.5718	1.6181	1.1262	1.012	1.2888	1.2048	1.1663	3.4916	0.4119	0.9304	0.5476	0.7881	1.8646	1.4314	0.1154	3.5125	1.0052	0.7474	0.39	0.2181	0.7981	0.391	0.3959	0.2762	4.3988
gene30760_MS4A7	14.8343	59.1024	18.0663	0.9831	63.7173	33.7222	4.7203	11.743	18.2786	6.574	10.887	31.7769	7.6075	9.7529	12.7587	23.5382	24.1005	9.5385	18.408	28.5646	3.8371	18.9467	19.2051	29.225	14.2261	10.2979	21.8609	17.1128	15.4124	21.622	75.4419	24.2136	11.254	13.7236	13.0979	15.5251	19.0225	16.6378	4.3941	15.7134	32.0893	9.4712	9.7725	15.9192	10.6739	6.1979	17.3867	5.9324	21.2443
gene57648_OSCAR	3.7285	9.8985	8.6502	1.0735	14.8522	7.4014	1.064	4.5704	2.708	1.6052	2.5467	8.6007	1.7806	6.784	3.1069	5.6602	4.8773	2.9165	3.7891	5.22	1.2126	4.1808	3.1689	8.4289	3.8459	3.3776	5.1298	5.187	4.4103	6.1543	29.254	7.5985	3.6405	3.8717	4.3558	4.6282	3.6999	3.7727	1.3377	6.5351	4.9199	4.1507	6.5351	12.2861	12.8793	3.4398	5.2084	2.5869	13.6296
gene60492_OSCAR	3.7285	9.8985	8.633	1.0735	14.8522	7.4014	1.064	4.5704	2.708	1.6052	2.5035	8.577	1.7806	6.7648	3.1069	5.6602	4.8773	2.9165	3.7697	5.22	1.2126	4.1808	3.1689	8.4289	3.8459	3.3776	5.1298	5.187	4.4103	6.1543	29.1955	7.5985	3.6405	3.8717	4.3558	4.6105	3.6999	3.7727	1.3377	6.5278	4.9199	4.1507	6.5351	12.2861	12.8793	3.4398	5.2084	2.5869	13.6296
gene60064_OSCAR	3.7285	9.8843	8.633	1.0735	14.8162	7.4014	1.064	4.5704	2.708	1.6052	2.4819	8.5534	1.7806	6.7648	3.1069	5.6602	4.8773	2.9165	3.7697	5.22	1.2126	4.1808	3.1689	8.3831	3.8459	3.3776	5.1298	5.187	4.4103	6.1543	29.1663	7.5985	3.6405	3.8717	4.3558	4.6105	3.6999	3.7727	1.3377	6.5278	4.9199	4.1507	6.5351	12.2861	12.8793	3.4398	5.2084	2.5869	13.6296
gene60427_OSCAR	3.7285	9.8843	8.6158	1.0735	14.8162	7.377	1.0558	4.5704	2.708	1.6052	2.4819	8.4705	1.7806	6.7265	3.1005	5.6392	4.8773	2.8986	3.7697	5.1997	1.2126	4.1613	3.1509	8.3831	3.8459	3.3488	5.1119	5.1791	4.4103	6.1202	28.9909	7.5854	3.6274	3.8509	4.3196	4.6105	3.6793	3.7727	1.3377	6.5278	4.9199	4.1507	6.5351	12.2831	12.8793	3.4398	5.2084	2.5869	13.6122
gene58566_OSCAR	3.7285	9.87	8.6158	1.0735	14.7982	7.3607	1.0558	4.5704	2.708	1.6052	2.4819	8.4469	1.7806	6.7265	3.1005	5.6182	4.8773	2.8719	3.7697	5.1794	1.2126	4.1613	3.1509	8.3831	3.8459	3.3488	5.1119	5.1791	4.4103	6.0606	28.8887	7.5854	3.5946	3.837	4.3196	4.5929	3.6793	3.7643	1.3377	6.4984	4.9034	4.1507	6.5351	12.2831	12.8793	3.4398	5.2009	2.5869	13.6122
gene59693_OSCAR	3.7285	9.8557	8.6158	1.0735	14.7352	7.3444	1.0477	4.5471	2.708	1.6052	2.4711	8.4469	1.7806	6.7169	3.1005	5.5972	4.8773	2.8541	3.7502	5.1185	1.2126	4.1418	3.1328	8.3716	3.8459	3.3103	5.0939	5.1791	4.3939	6.0606	28.7645	7.5722	3.5552	3.8231	4.3196	4.5753	3.6793	3.7643	1.3377	6.4984	4.9034	4.1462	6.5351	12.28	12.8317	3.3928	5.2009	2.5869	13.6122
gene58981_OSCAR	3.709	9.8557	8.5986	1.0735	14.6992	7.3281	1.0477	4.5471	2.6982	1.6052	2.4711	8.3759	1.7806	6.6786	3.0877	5.4921	4.867	2.8541	3.7502	5.1185	1.2126	4.1126	3.1328	8.3487	3.827	3.3103	5.0939	5.1791	4.3939	6.0521	28.7279	7.5722	3.5421	3.8231	4.3051	4.5753	3.6587	3.7643	1.3377	6.4764	4.9034	4.1372	6.5351	12.2559	12.8317	3.3928	5.2009	2.5869	13.5947
gene60535_OSCAR	3.6702	9.8201	8.5642	1.0735	14.6273	7.2792	1.0477	4.5161	2.6786	1.6052	2.4711	8.3522	1.7806	6.6786	3.0877	5.4501	4.8463	2.8541	3.7502	5.1185	1.2126	4.0346	3.1328	8.234	3.7327	3.2718	5.0939	5.1791	4.3939	6.0521	28.6987	7.5591	3.5421	3.8231	4.3051	4.5753	3.6381	3.6966	1.3377	6.4324	4.8377	4.1372	6.474	12.2439	12.8317	3.3928	5.1933	2.5869	13.5947
gene27173_LCN6	0.1657	0.1622	0.7827	0	0.4094	0.0232	0.2561	0.3973	0	0.2978	0.2149	0.3029	0.102	0.6542	0.0181	0.0299	0.1176	0.1015	0.0277	0.1733	0.0676	0.3327	0.6677	0.4241	0.6972	0.1095	0.4847	0.1341	1.2569	0.5085	0.291	0.056	0.0187	0.1382	0.0412	0.3762	0.7036	2.2379	0.0206	0.1461	0.0701	3.4833	0.7384	0.1114	0	0	0.0756	0.323	1.8108
gene23245_DOK2	5.8645	22.3691	13.3065	1.3862	18.6379	10.2026	1.7676	10.9686	6.2774	2.1661	5.6204	10.0556	2.8982	10.0146	4.1553	9.0471	10.8715	2.3896	5.9058	8.0926	3.7344	7.3155	8.289	9.3767	6.5751	5.7344	8.9278	7.8236	9.5157	7.9823	23.6002	13.0037	3.871	8.8785	10.1947	6.9738	7.1532	7.8152	3.1984	10.7575	10.121	10.1642	12.6079	13.6459	12.7844	6.3018	14.7615	7.1363	20.0607
gene29595_CDKN1C	3.638	3.0505	4.7914	1.4076	3.5531	1.1908	7.5402	1.8057	1.2883	3.4549	5.1836	5.102	2.6534	3.7027	4.0725	4.058	4.7763	0.6474	6.5716	7.5779	2.6396	3.1938	2.6503	6.0352	3.0086	2.9481	4.174	2.3826	5.4591	4.307	5.0851	4.1187	1.0363	1.7628	2.205	5.778	2.3763	5.2644	7.5955	4.1418	4.077	9.102	5.8351	2.982	2.2872	3.9473	1.3859	4.813	5.6504
gene26077_FRMD3	0.7602	0.7816	0.6999	0.1195	0.9742	0.6712	1.1066	0.4978	0.2843	0.3219	0.7034	0.8773	0.1978	0.3602	0.4929	1.2206	1.0727	0.1292	0.6383	1.1419	0.369	0.3966	0.7722	0.9769	0.738	0.468	0.5351	0.7969	0.8494	0.6283	1.4842	0.3395	0.2715	0.2632	0.3874	0.3314	0.8211	0.9978	0.7831	0.3542	0.7139	0.222	0.8373	0.0987	0.2463	0.24	0.3732	0.8894	0.8391
gene3627_SELP	1.91	2.8875	2.2871	0.4033	7.0195	4.6294	1.1982	2.9311	1.3401	2.3032	3.1382	2.5823	0.9528	4.5775	0.7004	1.75	3.0726	0.7111	1.445	2.834	0.5905	2.1081	7.6466	2.9154	5.692	1.6476	3.8037	2.7067	3.6469	2.2975	3.8962	3.2119	1.4789	4.4982	5.5985	2.7308	6.5265	8.9114	0.9593	1.855	2.0934	4.2307	2.0755	0.9335	0.1167	0.4394	2.6323	3.8899	4.844
gene3246_NES	16.0735	6.0186	6.6346	7.0976	16.8916	9.7924	12.8236	4.3583	4.2772	4.8802	6.8806	5.8434	1.5159	7.8307	4.5739	3.5483	10.467	9.8654	12.8374	16.8348	2.242	3.6175	8.2498	6.4712	7.4918	9.6826	5.611	5.614	5.4898	5.0326	10.8537	8.7018	3.3013	10.2036	5.5704	2.22	11.3188	12.9999	10.117	10.3881	4.3366	5.2761	15.3236	1.5719	6.7257	4.0515	6.8399	14.5016	9.1463
gene4633_WNT3A	0.1015	0.1192	0.6652	0.0177	1.0595	0.1419	4.0215	0.0433	0.041	0.2554	0.2632	0.0907	0.7995	0.3272	2.0986	0.0732	0.1008	0.0124	0.2512	0.0142	0.0166	0.0408	0.5097	0.2877	0.2036	0.1006	0.025	0.126	0.8839	0.1424	0.3921	0.2195	0.0777	0.6867	0.1061	0.1352	0.0718	0.1945	0	0.0307	0.6755	0.2071	0.681	0.0273	0.0249	0.0599	0.0053	0.0791	0.0486
gene11152_PLSCR4	10.8903	6.6891	8.7967	2.6239	13.0352	5.5302	5.9903	3.3538	20.9813	7.0172	9.4136	13.1149	7.3111	5.075	8.2034	12.5992	10.7294	1.8441	7.2338	13.8816	3.1651	7.9495	11.4047	18.7091	10.9301	11.1637	7.8083	3.4725	8.7649	12.0546	9.9578	7.2667	3.4222	6.953	6.9589	6.4968	10.3042	9.272	6.8774	5.0149	9.7241	2.9684	4.3333	1.8658	3.722	2.9626	3.0235	8.8933	4.0604
gene42620_ARHGAP44	2.2251	6.2614	7.911	0.4192	6.7	3.4967	0.6541	3.6386	0.8786	4.9013	2.7534	3.3034	13.3651	4.7653	8.6153	5.3692	5.6166	1.5802	2.2275	2.3518	4.3784	6.2683	4.2466	9.4853	3.4626	3.0994	2.0509	1.347	4.3884	9.8476	5.1039	3.5318	2.9306	1.9642	6.5842	3.2298	5.6862	5.2006	1.0931	0.6427	10.2614	2.8501	5.4545	8.4481	0.659	0.6963	1.177	6.2271	4.8532
gene41472_MT1E	36.293	15.4986	45.5804	19.3841	13.4928	16.3584	43.7749	11.7304	70.4059	19.8678	13.9704	11.7672	48.5842	74.0147	57.6388	34.3613	24.1455	7.3224	13.2259	75.9613	5.1616	7.6932	76.0453	47.4828	100.008	31.0313	39.9291	40.6364	25.6434	31.5484	25.8677	40.4293	11.2883	27.9071	25.2025	28.9152	32.9092	24.3401	3.5962	137.658	41.6586	52.0105	110.289	105.457	61.1248	19.81	19.4043	41.3863	167.415
gene22917_DEFA1B	0.0715	0.0787	0.19	0.1556	0.3644	0.3298	0	0.0857	0.1084	0	0	0.0871	0	0	0.3289	3.5191	0.2664	0.0657	0.1076	2.7301	0.0438	0.0359	0	0	0	0	0.1321	0.0289	0	0.094	0.3767	0.2658	0.459	0.3066	0.774	0	0.1518	0	0	0.027	1.0889	0.2155	0.1125	0.2108	14.4214	0.1152	0.4474	0.0597	0.1927
gene589_NBL1	58.0707	17.0152	37.1307	28.3733	29.247	19.4461	22.6624	45.6628	16.207	27.7333	36.8157	51.1536	11.5735	49.6814	11.651	60.4691	46.1698	9.4213	43.3742	98.7771	28.3622	22.4369	30.5679	50.1013	25.4081	22.6596	60.5138	22.6745	44.7992	46.3731	29.8733	36.2702	36.3572	48.2263	45.5684	36.3067	47.7617	33.0254	11.0986	33.3138	33.7127	41.0375	51.8905	37.578	94.8108	22.9552	45.1307	49.351	97.604
gene51133_CBX7	6.8204	7.3656	11.5508	3.216	11.302	5.8852	6.1782	7.8583	7.7505	7.2372	6.3835	10.0673	7.6711	7.4521	5.4126	12.8622	9.5186	1.429	8.2197	7.6865	4.9343	6.6225	10.3187	10.2197	13.7125	10.406	11.2262	5.8123	11.0583	7.9709	9.7292	5.5571	3.9003	5.3751	8.2429	6.6498	8.0467	13.4759	2.6519	2.0855	10.4862	8.1611	18.1735	4.1447	4.4138	3.2805	7.9671	17.6788	12.3129
gene24227_NECAB1	0.4906	1.1925	3.1765	0.1332	1.9307	0.803	0.6319	0.345	0.8804	1.1283	0.615	2.6538	0.1256	0.9527	1.462	0.5263	1.75	0.2487	0.9764	0.4228	0.1393	0.1851	1.2699	0.7555	0.461	0.2995	0.4386	0.4955	1.4089	0.7741	1.6714	0.8487	0.3659	0.5384	0.662	0.1746	4.2363	1.7984	0.2484	0.2549	3.4226	0.2748	0.6171	0.0207	0.2357	0.1295	0.0798	0.7604	0.1868
gene47397_EHD2	21.3467	17.8574	14.9931	3.3361	32.2253	13.5944	8.8339	7.1086	30.8208	17.7556	25.7663	18.184	24.4891	22.6355	17.0569	26.4116	23.7766	4.6299	12.1761	28.8043	3.0615	31.0698	21.4163	29.3274	16.4251	38.5144	28.3168	10.7836	22.7766	27.8126	21.8217	24.1816	9.1599	27.3169	17.7334	12.5859	23.547	31.1197	19.6973	31.2405	19.2792	20.2119	22.0731	15.4271	23.9998	66.4916	15.0688	26.5715	26.8826
gene21930_DOCK4	5.6012	9.4234	5.2932	1.446	9.9769	6.4296	1.7211	5.8502	4.0184	6.9017	4.0503	7.2885	4.5303	2.2661	3.8874	7.5213	9.8164	3.0537	4.2618	5.6861	3.622	2.9813	6.0559	7.5865	6.5323	7.7333	5.3236	3.0382	4.6017	4.1154	13.9562	6.1974	2.5718	4.2609	8.9357	3.8901	5.724	6.9965	2.2609	8.8506	8.8795	2.1114	4.9761	2.9922	4.0814	1.5716	3.9875	5.2654	2.672
gene13895_EDNRA	11.0886	4.2656	5.425	1.4142	10.0257	4.1064	6.517	2.3518	11.1033	6.5593	6.1273	7.6765	2.0997	5.7737	5.1229	9.4894	11.7886	1.7059	3.5473	8.0741	1.201	2.7085	5.4581	8.4579	5.0362	5.9405	7.4201	2.4572	5.8812	4.2113	6.1733	8.0492	2.9441	5.9569	6.6708	3.925	9.7616	7.9918	4.2358	2.2229	6.3496	1.0948	6.7799	2.592	2.7616	1.8262	4.1596	6.0877	4.2899
gene29015_ITPRIP	5.1169	4.4324	2.1288	1.4367	6.5433	7.6011	3.5834	2.8647	6.5713	2.1976	3.9839	3.3845	2.6091	5.1772	2.4125	5.6344	4.3834	2.1332	5.892	16.597	1.1291	5.006	4.4494	4.8116	3.3626	4.4526	4.4925	3.3452	4.9518	5.0232	9.8035	4.5543	3.1073	7.729	4.9548	3.8008	4.0734	4.0562	0.8417	3.6784	3.1964	8.0442	7.1889	4.3446	11.6946	6.2205	6.646	3.015	16.0842
gene5582_FOSL2	35.846	11.6741	3.5416	11.4071	28.0604	26.2449	19.4864	11.9084	68.5525	10.8927	12.0261	12.5939	18.0789	13.7533	5.6866	15.3131	19.3834	11.8462	28.8337	56.633	10.1021	17.7739	18.8416	16.2397	11.961	10.1488	11.1747	8.8404	15.2636	9.6193	16.703	30.8244	15.2483	43.9391	50.9432	10.6132	20.8974	23.2273	6.3026	19.3311	12.9381	10.2076	10.5292	39.2828	59.4638	27.0969	16.858	14.3007	31.3454
gene1135_HEYL	5.0426	2.3451	2.2394	1.5401	11.1556	2.1329	3.0322	4.0378	2.3027	5.7414	4.0194	4.2871	1.9542	5.4116	3.6835	5.4962	6.5192	1.427	5.5259	9.421	0.936	5.5778	4.6022	7.0209	6.5701	7.8388	10.1527	4.5139	4.7162	8.1112	4.3439	4.7988	2.6551	3.0432	4.5505	4.2758	8.7699	7.6934	3.3905	2.3137	5.0616	3.2401	6.6352	2.8518	2.2769	2.6081	7.3632	8.1735	12.539
gene9848_HYAL2	15.2238	22.103	22.1458	16.0993	20.4636	14.6572	13.8571	14.9255	11.8616	19.6052	17.696	14.8495	9.4199	19.301	20.5194	12.0565	16.4055	24.14	15.5398	19.9608	17.7741	15.4972	34.5769	19.6906	15.9586	17.6356	19.7783	22.2948	12.1424	21.2959	36.0944	25.0293	12.4597	21.4134	23.9755	13.1424	21.9695	23.3808	14.8753	25.9035	9.8099	33.9932	23.1163	17.0563	12.4831	21.3266	27.7023	21.0801	33.9872
gene33346_METTL7A	11.5162	54.9992	43.4371	2.6032	23.8956	20.1109	7.0621	66.8848	6.661	10.3629	20.7907	25.5259	4.2573	12.7876	18.5756	32.9573	16.0951	10.4531	11.2139	23.5198	8.3178	7.8309	33.1506	23.4405	24.3934	24.5144	23.6358	15.3051	31.5997	23.8486	49.5295	12.1532	6.2809	13.4658	19.4332	10.8761	32.6219	26.3101	4.7323	15.6956	19.348	10.2692	19.6961	2.578	2.5676	4.9825	18.0151	24.6773	19.0336
gene5833_PRKCE	2.7573	3.4918	3.5817	0.9964	4.8686	3.2905	1.1498	1.8733	1.164	1.83	5.137	2.7402	1.7553	1.909	2.6934	3.8443	2.6347	1.1219	3.0339	2.4709	1.2134	3.1271	4.3217	4.2414	5.0305	3.1965	1.5638	1.6339	2.1356	2.8019	6.9645	2.501	1.502	2.1611	1.9271	2.9682	2.5152	2.9374	1.7947	2.7486	3.6285	1.2411	2.9961	1.6831	0.8742	2.485	1.2711	3.1488	2.0723
gene51638_GPM6B	1.6293	2.6454	3.1751	0.6117	3.1353	1.532	6.6817	1.2232	0.9902	2.2419	2.0767	2.9986	1.3743	0.6859	2.6027	2.9452	2.5303	0.9001	1.2345	1.0924	5.9848	0.6519	2.246	4.8177	2.5404	1.8858	1.7189	0.6978	2.2948	2.3174	3.3609	1.3732	0.7364	1.1508	2.1404	1.269	1.927	1.8397	0.6336	0.5078	5.4007	0.5177	2.8131	0.4974	0.4237	0.4526	0.4633	1.8683	0.6958
gene19388_KIAA0408	0.4476	2.3619	3.7639	0.643	3.182	0.7883	0.7191	0.6479	1.0077	2.8109	1.4345	2.2878	0.8968	2.6972	4.0573	5.0002	2.5726	0.2216	1.6541	0.6971	0.1401	0.6939	1.6441	6.4592	1.4003	13.8444	1.5	0.6824	1.7416	3.1548	3.7034	1.4689	0.4654	0.3252	0.7982	1.4293	1.1404	0.6435	0.2056	0.6876	2.657	1.1381	2.4717	0.7093	0.8232	0.2323	0.4298	1.3459	1.0766
gene20580_BMPER	0.3889	0.3208	1.36	0.2025	0.7653	0.4203	0.2096	0.1218	0.393	0.4395	0.6373	0.3176	8.9229	0.5382	0.2951	0.4077	3.0768	0.0552	0.3902	0.2684	0.0196	0.1409	0.3691	0.9046	0.3659	1.069	0.1444	0.8568	0.5913	0.348	1.2039	0.2845	0.1517	0.192	0.1766	0.3932	0.4852	0.7092	0.0179	0.0939	1.2686	0.1134	1.2737	6.3407	0.4916	0.1485	0.0909	0.7903	0.9543
gene53160_APLN	3.9199	1.7454	0.5362	1.0379	21.1313	2.099	1.1365	2.12	4.3963	0.5608	0.7978	1.0191	0.3918	0.9301	1.0704	0.4185	25.276	0.2924	2.7615	8.2849	1.1387	1.7229	0.8706	0.7667	3.3449	0.798	0.4209	3.2233	0.142	0.3393	0.8595	4.1676	0.9994	2.3061	1.7612	0.323	1.4907	0.6199	3.8861	0.1462	0.1478	0.8219	2.0122	0.3913	7.8051	11.6594	2.1549	7.2827	0.9698
gene53687_IL3RA	1.8696	4.9742	7.7507	2.1769	12.6341	5.262	2.167	4.0808	2.6922	2.4672	6.9997	4.0007	1.3519	6.1808	2.6488	4.082	7.4987	2.6405	3.3292	6.0743	2.7899	3.3191	6.4321	3.8367	3.8683	2.9647	4.792	5.1357	3.8404	3.5547	5.2844	6.6728	2.4629	4.8431	5.7305	3.8511	5.9038	9.0195	2.1146	5.0578	2.481	6.9456	6.707	3.9712	5.6441	4.356	6.9032	4.6356	7.9023
gene29931_DKK3	22.6485	11.8464	22.883	8.8881	35.901	12.1167	31.943	11.5895	18.8174	18.6203	25.4216	31.1601	7.1853	22.9138	22.7139	33.1123	24.9225	7.2334	22.455	27.7206	4.0613	11.7789	22.1141	39.0205	22.8182	41.6775	39.9819	9.0855	27.2262	34.2438	26.9364	20.0537	11.0116	17.4316	14.9349	17.1119	17.9913	20.8296	21.111	8.6746	30.8482	11.3377	29.774	7.8858	32.6046	13.9463	19.2639	35.6928	23.8023
gene17247_NEDD9	15.5024	29.3962	10.9087	24.1091	37.9317	32.1807	27.5652	11.8431	8.7769	14.6363	23.4072	18.7829	7.6027	12.7554	15.5316	34.1428	18.7371	5.3786	27.3152	29.5865	3.7307	14.5077	24.2989	29.5973	35.3632	21.3499	23.7166	15.7982	14.4288	29.9221	26.5669	12.6628	10.8417	7.7746	17.0323	15.7192	17.1762	16.7744	6.7026	5.9194	17.3424	9.2457	37.6563	9.5477	8.3172	8.5181	7.5577	13.5421	54.925
gene15613_NR2F1	7.9193	4.6705	7.5107	1.7776	8.9788	3.3205	4.3032	5.6252	2.3691	11.0125	7.3124	11.0839	2.6395	6.8823	4.2556	13.8465	11.5382	3.7761	6.0317	11.4698	15.0404	4.1532	8.5791	10.5274	6.8752	9.551	9.3952	2.2168	10.7025	8.6759	8.0931	5.4103	1.6057	3.2658	5.5967	6.3465	7.3909	7.4264	7.8609	3.2604	9.6282	12.393	11.3832	3.385	1.7417	1.257	3.1892	12.6371	9.4604
gene42493_KDM6B	8.6831	4.0336	2.8333	6.097	12.6821	7.8015	11.0745	3.1894	9.5925	7.3065	5.004	8.2951	5.7862	7.3809	9.8738	6.2271	7.0596	11.0254	6.3045	10.9394	4.6211	12.6936	5.0178	8.112	6.957	6.255	4.3311	3.4885	6.422	6.0396	6.6765	7.9224	5.1767	5.8652	7.9596	5.222	4.6929	7.7116	5.5722	2.3167	7.5794	6.0843	6.9433	7.9064	20.9392	6.6882	6.924	7.2947	25.4465
gene28314_SRGN	71.5706	153.135	126.425	14.8703	147.468	131.474	50.0802	93.2062	132.29	24.2234	48.5519	81.5786	28.378	71.9967	24.8733	108.092	81.9661	31.4538	61.7304	173.365	38.0333	85.2332	80.9476	105.657	67.3814	26.851	58.2723	78.9629	78.8659	89.0746	132.067	95.5675	57.7877	143.811	130.555	93.6153	93.777	54.1249	20.4225	100.477	114.358	19.3502	49.2636	46.1824	276.806	75.5305	84.2577	26.6487	167.376
gene1835_ST6GALNAC5	1.1287	0.8337	1.5662	0.6571	2.1914	2.1885	1.1787	0.4481	1.2096	0.4425	1.1745	1.4541	0.1593	0.6492	0.6212	1.1197	1.2892	0.842	0.9773	2.0303	0.8626	0.5123	0.976	1.2142	0.9003	0.4311	1.2019	0.8409	0.3938	0.9769	1.4417	1.5741	1.1025	1.7031	1.9802	0.5809	4.1665	0.4635	0.7094	1.6129	0.5625	0.4767	0.8875	1.1658	3.9352	1.4095	0.9908	0.3212	0.8846
gene5798_PLEKHH2	5.3482	5.7055	8.1178	2.9343	6.7413	4.7708	4.6657	3.0356	1.4605	8.6985	12.3052	14.3149	3.1627	5.3737	7.489	14.0518	10.8833	2.0474	3.3615	3.5307	6.0305	4.0897	4.094	7.9298	8.2712	6.9868	5.2822	1.5725	7.3622	7.2184	8.1536	2.8579	1.7376	1.495	4.6234	4.9665	5.5554	10.8943	4.0571	1.4074	19.6601	4.1083	9.138	1.0994	1.5553	1.1356	1.2293	9.5734	3.2595
gene45667_FSTL3	18.4988	8.3494	11.4336	2.923	15.4726	10.7799	4.5555	4.8172	9.3547	8.5042	9.1512	12.4678	4.1522	14.2321	5.6676	12.7012	11.1623	3.0034	9.1347	15.8536	4.2774	8.1041	11.1277	14.8241	10.5937	17.0105	21.4429	7.9201	8.1315	17.5701	8.5059	13.4362	8.5601	12.4367	12.7461	5.2187	16.1139	10.259	6.1977	9.2697	4.9569	22.1432	13.7784	9.7857	35.6639	30.1039	6.0168	13.1665	24.052
gene51501_IL3RA	1.8345	4.9742	7.7196	2.1667	12.4068	5.2424	2.167	4.0808	2.645	2.3937	6.8698	3.9722	1.3231	6.0886	2.6411	3.7913	7.2251	2.4902	2.9892	5.7443	2.5609	3.2839	6.3344	3.8229	3.8116	2.9415	4.7381	5.079	3.8305	3.5342	5.2141	6.5622	2.455	4.8014	5.7217	3.8405	5.8542	8.9585	2.1059	5.0401	2.4613	6.9348	6.707	3.9712	5.6154	4.356	6.9032	4.6161	7.8708
gene44952_GATA6	3.4669	2.5328	4.7565	8.3904	6.2858	2.4556	3.1878	2.8346	2.5709	1.198	3.8056	3.2039	1.4574	8.006	6.6235	5.5206	3.6386	1.6021	9.5513	6.4658	1.7632	3.271	3.6799	7.61	7.0525	3.0607	2.6455	5.1288	4.9893	4.4842	4.7118	3.0458	9.6388	4.4366	3.7384	1.1477	6.2106	5.5947	2.2681	2.0669	3.6501	3.2594	4.7306	0.6291	4.7602	1.7006	1.9769	9.2969	6.1076
[truncated: 520 more rows]
[truncated: 117 more columns]
