# Supplementary material for: A Systematic Analysis Identifies Key Regulators Involved in Cell Proliferation and Potential Drugs for the Treatment of Human Lung Adenocarcinoma
Source: Front Oncol. 2021 Sep 28;11:737152. doi: 10.3389/fonc.2021.737152 (PMC8505978; doi:10.3389/fonc.2021.737152)
Supplement: Supplementary Table 2 — Enriched functions of the common DEGs via DAVID Gene Ontology annotation. [file Table_2.xlsx]

## Sheet: common_DEGs_UP_FC2
Category	Term	Count	%	PValue	Genes	List Total	Pop Hits	Pop Total	Fold Enrichment	Bonferroni	Benjamini	FDR
GOTERM_BP_UP	GO:0007067~mitotic nuclear division	32	7.90123	5.51513e-15	NEK2, KNTC1, PKMYT1, ANLN, AURKA, CEP55, AURKB, PTTG1, RCC1, KIF2C, BUB1, SKA3, CCNA2, CDCA5, TUBB3, ASPM, CDK1, CDC6, KIF11, TPX2, NUF2, CENPF, NDC80, BIRC5, CDC20, PBK, HMGA2, CCNB2, TIMELESS, PLK1, BUB1B, CIT	373	248	16792	5.80887	1.00253e-11	1.00253e-11	9.42579e-12
GOTERM_BP_UP	GO:0051301~cell division	37	9.1358	1.5649e-14	KIFC1, CKS1B, NEK2, KNTC1, AURKA, PTTG1, SYCP2, RCC1, CCNE2, CCNE1, KIF2C, CDCA8, CDCA7, BUB1, SKA3, CCNA2, CCNO, CDCA5, CDK1, CDC6, KIF11, NUF2, TPX2, CENPF, KIF18B, NDC80, CDC20, BIRC5, UBE2C, HMGA2, CCNB1, CCNB2, MAD2L1, TIMELESS, SPAG5, ZWINT, BUB1B	373	350	16792	4.75913	2.82714e-11	1.41357e-11	2.65898e-11
GOTERM_BP_UP	GO:0052697~xenobiotic glucuronidation	9	2.22222	4.75526e-13	UGT1A7, UGT1A10, UGT1A6, UGT1A9, UGT1A8, UGT1A3, UGT1A5, UGT1A4, UGT1A1	373	9	16792	45.0188	8.58768e-10	2.86256e-10	8.07809e-10
GOTERM_BP_UP	GO:1904224~negative regulation of glucuronosyltransferase activity	8	1.97531	1.94407e-11	UGT1A7, UGT1A10, UGT1A6, UGT1A9, UGT1A8, UGT1A3, UGT1A4, UGT1A1	373	8	16792	45.0188	3.51099e-08	8.77746e-09	3.30265e-08
GOTERM_BP_UP	GO:2001030~negative regulation of cellular glucuronidation	8	1.97531	1.94407e-11	UGT1A7, UGT1A10, UGT1A6, UGT1A9, UGT1A8, UGT1A3, UGT1A4, UGT1A1	373	8	16792	45.0188	3.51099e-08	8.77746e-09	3.30265e-08
GOTERM_BP_UP	GO:0045922~negative regulation of fatty acid metabolic process	8	1.97531	8.58192e-11	UGT1A7, UGT1A10, UGT1A6, UGT1A9, UGT1A8, UGT1A3, UGT1A4, UGT1A1	373	9	16792	40.0167	1.5499e-07	3.09979e-08	1.45793e-07
GOTERM_BP_UP	GO:0052696~flavonoid glucuronidation	10	2.46914	4.50174e-10	UGT1A7, UGT1A10, UGT1A6, UGT1A9, UGT1A8, UGT1A3, UGT1A5, UGT1A4, UGT8, UGT1A1	373	22	16792	20.4631	8.13015e-07	1.35502e-07	7.64771e-07
GOTERM_BP_UP	GO:0000082~G1/S transition of mitotic cell cycle	17	4.19753	8.18819e-10	CDC6, CDK1, IQGAP3, PKMYT1, MCM2, RCC1, CDKN3, MCM4, CDT1, CCNE2, CCNE1, TYMS, CDC45, CDKN2A, RRM2, ORC6, CDCA5	373	102	16792	7.50313	1.47879e-06	2.11255e-07	1.39104e-06
GOTERM_BP_UP	GO:0007062~sister chromatid cohesion	17	4.19753	9.50082e-10	NUF2, KNTC1, CENPF, NDC80, BIRC5, CDC20, AURKB, KIF2C, CDCA8, MAD2L1, DDX11, PLK1, CENPA, ZWINT, BUB1, BUB1B, CDCA5	373	103	16792	7.43028	1.71585e-06	2.14481e-07	1.61403e-06
GOTERM_BP_UP	GO:0000070~mitotic sister chromatid segregation	10	2.46914	1.74326e-09	KIFC1, MAD2L1, CENPA, PLK1, NEK2, SPAG5, ZWINT, NUSAP1, KIF18B, NDC80	373	25	16792	18.0075	3.14833e-06	3.49815e-07	2.96151e-06
GOTERM_BP_UP	GO:0052695~cellular glucuronidation	8	1.97531	2.38442e-08	UGT1A7, UGT1A10, UGT1A6, UGT1A9, UGT1A8, UGT1A3, UGT1A4, UGT1A1	373	16	16792	22.5094	4.30616e-05	4.30625e-06	4.05073e-05
GOTERM_BP_UP	GO:0009813~flavonoid biosynthetic process	8	1.97531	1.49654e-07	UGT1A7, UGT1A10, UGT1A6, UGT1A3, UGT1A5, UGT1A4, UGT8, UGT1A1	373	20	16792	18.0075	0.000270239	2.45702e-05	0.000254238
GOTERM_BP_UP	GO:0006260~DNA replication	16	3.95062	1.87259e-06	EXO1, RECQL4, CDC6, GINS2, CDK1, RMI2, MCM2, MCM4, CDT1, CDC45, RFC4, TIMELESS, RRM2, ORC6, CHAF1B, FEN1	373	155	16792	4.6471	0.00337619	0.000281785	0.00318117
GOTERM_BP_UP	GO:0007059~chromosome segregation	11	2.71605	2.33883e-06	KIF11, HJURP, NEK2, SPAG5, NUF2, CENPF, SKA3, NDC80, RCC1, TOP2A, SRPK1	373	68	16792	7.28245	0.00421501	0.000324864	0.0039732
GOTERM_BP_UP	GO:0000281~mitotic cytokinesis	8	1.97531	2.5367e-06	KIF23, KIF4A, CENPA, PLK1, NUSAP1, ANLN, CEP55, KIF20A	373	29	16792	12.419	0.00457082	0.000327182	0.00430935
GOTERM_BP_UP	GO:0007052~mitotic spindle organization	8	1.97531	3.24616e-06	CCNB1, STIL, KIF11, WDR62, TTK, NDC80, AURKA, RCC1	373	30	16792	12.005	0.00584542	0.000390762	0.00551454
GOTERM_BP_UP	GO:0051552~flavone metabolic process	5	1.23457	3.43258e-06	UGT1A7, UGT1A10, UGT1A9, UGT1A8, UGT1A1	373	6	16792	37.5156	0.00618007	0.000387378	0.00583121
GOTERM_BP_UP	GO:0000083~regulation of transcription involved in G1/S transition of mitotic cell cycle	7	1.7284	8.32981e-06	CCNE1, CDK1, CDC6, TYMS, CDC45, RRM2, CDT1	373	23	16792	13.7014	0.0149311	0.000884532	0.01415
GOTERM_BP_UP	GO:0042573~retinoic acid metabolic process	6	1.48148	8.82018e-06	UGT1A7, UGT1A9, UGT1A8, UGT1A3, CRABP2, UGT1A1	373	14	16792	19.2938	0.0158031	0.000884571	0.014983
GOTERM_BP_UP	GO:0000086~G2/M transition of mitotic cell cycle	14	3.45679	1.1271e-05	CDK1, NEK2, FOXM1, TPX2, PKMYT1, AURKA, BIRC5, HMMR, CCNB1, CCNB2, PLK1, USH1C, CIT, MELK	373	137	16792	4.60046	0.0201498	0.00107077	0.0191459
GOTERM_BP_UP	GO:0007051~spindle organization	6	1.48148	1.85524e-05	KIF11, SPAG5, TTK, AURKA, AURKB, ASPM	373	16	16792	16.882	0.0329509	0.0016739	0.0315128
GOTERM_BP_UP	GO:0008283~cell proliferation	23	5.67901	2.3773e-05	STIL, CKS1B, CDK1, MKI67, DLGAP5, E2F8, MET, UCHL1, TPX2, ITGA2, CENPF, AURKB, TYMS, KIF2C, FAM83B, UHRF1, FAM83A, PLK1, SIX1, BUB1, TGFA, BUB1B, MELK	373	366	16792	2.82905	0.0420258	0.00204241	0.0403786
GOTERM_BP_UP	GO:0031145~anaphase-promoting complex-dependent catabolic process	10	2.46914	6.12023e-05	CCNB1, CDK1, MAD2L1, PLK1, BUB1B, AURKA, CDC20, PTTG1, AURKB, UBE2C	373	79	16792	5.69858	0.104645	0.00501171	0.103922
GOTERM_BP_UP	GO:0007094~mitotic spindle assembly checkpoint	6	1.48148	6.12096e-05	MAD2L1, PLK1, BUB1, CENPF, TTK, BUB1B	373	20	16792	13.5056	0.104657	0.0047949	0.103934
GOTERM_BP_UP	GO:0006270~DNA replication initiation	7	1.7284	6.31808e-05	CCNE2, CCNE1, CDC6, CDC45, ORC6, MCM2, MCM4	373	32	16792	9.84786	0.107839	0.00474322	0.107279
GOTERM_BP_UP	GO:0042493~response to drug	19	4.69136	0.000157181	CDK1, SORD, ITGA2, CENPF, CDH1, AK4, CDH3, UGT1A1, RAD54L, MDK, LCN2, CCNB1, TYMS, CA9, TGFA, SRD5A1, CSAG3, AOC1, CCNO	373	304	16792	2.81367	0.247152	0.0112914	0.26669
GOTERM_BP_UP	GO:0007018~microtubule-based movement	9	2.22222	0.000423019	KIF23, KIFC1, KIF2C, KIF1A, KIF4A, KIF11, KIF18B, KIF26B, KIF20A	373	81	16792	5.00209	0.534263	0.0289621	0.716213
GOTERM_BP_UP	GO:0051983~regulation of chromosome segregation	4	0.987654	0.000555984	KIF2C, MKI67, BUB1, AURKB	373	8	16792	22.5094	0.633731	0.0365161	0.940338
GOTERM_BP_UP	GO:0042787~protein ubiquitination involved in ubiquitin-dependent protein catabolic process	12	2.96296	0.000614022	CCNB1, CDK1, CBLC, UHRF1, MAD2L1, PLK1, BUB1B, AURKA, CDC20, PTTG1, AURKB, UBE2C	373	153	16792	3.53088	0.670199	0.0388421	1.03802
GOTERM_BP_UP	GO:0000910~cytokinesis	7	1.7284	0.000635056	KIF23, PRC1, PLK1, BIRC5, CIT, ECT2, KIF20A	373	48	16792	6.56524	0.6825	0.0387889	1.0734
GOTERM_BP_UP	GO:0007093~mitotic cell cycle checkpoint	6	1.48148	0.000639079	MAD2L1, ZWINT, KNTC1, BUB1, TTK, BUB1B	373	32	16792	8.44102	0.684799	0.0377537	1.08016
GOTERM_BP_UP	GO:0090307~mitotic spindle assembly	6	1.48148	0.00111277	KIFC1, KIF11, NEK2, TPX2, BIRC5, MYBL2	373	36	16792	7.50313	0.866116	0.0628051	1.87369
GOTERM_BP_UP	GO:0008584~male gonad development	9	2.22222	0.00114193	AKR1C3, TESC, HOXA10, BIK, SRD5A1, TFAP2C, SIX4, HMGA2, ASPM	373	94	16792	4.31031	0.872991	0.0624492	1.92233
GOTERM_BP_UP	GO:0034501~protein localization to kinetochore	4	0.987654	0.00115267	CDK1, TTK, BUB1B, AURKB	373	10	16792	18.0075	0.875434	0.0611681	1.94025
GOTERM_BP_UP	GO:0006268~DNA unwinding involved in DNA replication	4	0.987654	0.00115267	MCM2, HMGA1, MCM4, TOP2A	373	10	16792	18.0075	0.875434	0.0611681	1.94025
GOTERM_BP_UP	GO:0007080~mitotic metaphase plate congression	6	1.48148	0.00126357	CCNB1, KIFC1, KIF2C, CDCA8, CEP55, CDCA5	373	37	16792	7.30034	0.898069	0.0649548	2.12505
GOTERM_BP_UP	GO:0035986~senescence-associated heterochromatin focus assembly	3	0.740741	0.00144688	CDKN2A, HMGA2, HMGA1	373	3	16792	45.0188	0.926829	0.0719901	2.42978
GOTERM_BP_UP	GO:0072331~signal transduction by p53 class mediator	3	0.740741	0.00144688	MAGEA2B, MAGEA2, GREM1	373	3	16792	45.0188	0.926829	0.0719901	2.42978
GOTERM_BP_UP	GO:0051439~regulation of ubiquitin-protein ligase activity involved in mitotic cell cycle	5	1.23457	0.00150327	CCNB1, CDK1, PLK1, CDC20, UBE2C	373	23	16792	9.78669	0.933923	0.0726929	2.52334
GOTERM_BP_UP	GO:0000079~regulation of cyclin-dependent protein serine/threonine kinase activity	6	1.48148	0.00160973	CCNE2, CDC6, PKMYT1, SFN, CDKN3, CCNA2	373	39	16792	6.92596	0.945498	0.0756234	2.69976
GOTERM_BP_UP	GO:0016266~O-glycan processing	7	1.7284	0.00207452	GCNT3, GALNT7, B3GNT6, B3GNT3, MUC5B, GALNT14, MUC4	373	60	16792	5.25219	0.976494	0.0939827	3.46642
GOTERM_BP_UP	GO:0006259~DNA metabolic process	5	1.23457	0.00240865	MKI67, NME1, NT5E, KPNA2, TK1	373	26	16792	8.65746	0.987161	0.105664	4.01405
GOTERM_BP_UP	GO:0042127~regulation of cell proliferation	12	2.96296	0.00280846	TNFRSF21, STYK1, CDCA7, TIMELESS, MELTF, FA2H, FOXM1, TNC, EZH2, EGLN3, TFAP2C, PLAU	373	185	16792	2.92014	0.993775	0.119249	4.66547
GOTERM_BP_UP	GO:0021983~pituitary gland development	5	1.23457	0.00318598	SOX2, CDH1, SRD5A1, HMGA2, PITX1	373	28	16792	8.03907	0.996859	0.131131	5.27677
GOTERM_BP_UP	GO:0008152~metabolic process	11	2.71605	0.00430243	UGT1A7, UGT1A10, UGT1A6, UGT1A9, UGT1A8, UGT1A3, ACY3, UGT1A5, UGT1A4, UGT8, UGT1A1	373	168	16792	2.94766	0.999585	0.169231	7.06304
GOTERM_BP_UP	GO:0031346~positive regulation of cell projection organization	3	0.740741	0.00468263	LCN2, PROM2, ITGA2	373	5	16792	27.0113	0.999792	0.178918	7.66408
GOTERM_BP_UP	GO:0002934~desmosome organization	3	0.740741	0.00468263	DSG2, NECTIN1, DSP	373	5	16792	27.0113	0.999792	0.178918	7.66408
GOTERM_BP_UP	GO:0006281~DNA repair	13	3.20988	0.00628047	RECQL4, EXO1, CDK1, RAD51AP1, FOXM1, PTTG1, RAD54L, UHRF1, EYA2, DDX11, CHAF1B, UBE2T, FEN1	373	235	16792	2.4904	0.999989	0.227866	10.1502
GOTERM_BP_UP	GO:0043086~negative regulation of catalytic activity	7	1.7284	0.00633056	UGT1A7, UGT1A8, SCG5, NQO1, UGT1A1, PPP1R14B, TIMP1	373	75	16792	4.20175	0.99999	0.224986	10.2271
GOTERM_BP_UP	GO:0051726~regulation of cell cycle	9	2.22222	0.00638819	CCNB1, CCNE2, CCNE1, CCNB2, PLK1, FOXM1, CENPF, PKMYT1, MYBL2	373	124	16792	3.26749	0.999991	0.222452	10.3156
GOTERM_BP_UP	GO:0051437~positive regulation of ubiquitin-protein ligase activity involved in regulation of mitotic cell cycle transition	7	1.7284	0.00674827	CCNB1, CDK1, MAD2L1, PLK1, BUB1B, CDC20, UBE2C	373	76	16792	4.14647	0.999995	0.229091	10.8661
GOTERM_BP_UP	GO:0031536~positive regulation of exit from mitosis	3	0.740741	0.00692133	BIRC5, UBE2C, CDCA5	373	6	16792	22.5094	0.999996	0.229966	11.1296
GOTERM_BP_UP	GO:0071799~cellular response to prostaglandin D stimulus	3	0.740741	0.00692133	AKR1C3, AKR1C2, TNC	373	6	16792	22.5094	0.999996	0.229966	11.1296
GOTERM_BP_UP	GO:0006284~base-excision repair	5	1.23457	0.00721623	RECQL4, HMGA2, HMGA1, CCNO, FEN1	373	35	16792	6.43125	0.999998	0.234276	11.5768
GOTERM_BP_UP	GO:0042246~tissue regeneration	4	0.987654	0.00802912	CCNB1, KLK6, SOX2, TM4SF4	373	19	16792	9.47764	1	0.252621	12.7988
GOTERM_BP_UP	GO:0090190~positive regulation of branching involved in ureteric bud morphogenesis	4	0.987654	0.00802912	SIX1, SIX4, GREM1, LGR4	373	19	16792	9.47764	1	0.252621	12.7988
GOTERM_BP_UP	GO:0006915~apoptotic process	23	5.67901	0.00803385	TNFRSF21, CDK1, PRAME, PTPRH, VIL1, TPX2, LGALS7, EGLN3, BIRC5, MCM2, GREM1, AIM2, LCN2, TNS4, LGALS7B, CDCA7, CDKN2A, SIX1, BUB1, BUB1B, BIK, MELK, PHLDA2	373	567	16792	1.82616	1	0.248468	12.8059
GOTERM_BP_UP	GO:0032467~positive regulation of cytokinesis	5	1.23457	0.00879318	KIF23, CDC6, AURKB, CIT, ECT2	373	37	16792	6.08362	1	0.264161	13.9328
GOTERM_BP_UP	GO:0007049~cell cycle	12	2.96296	0.00915185	CKS1B, UHRF1, KRT18, HJURP, FOXM1, AURKA, CDC20, MCM2, AURKB, CDKN3, CHAF1B, CCNO	373	217	16792	2.48952	1	0.268962	14.4604
GOTERM_BP_UP	GO:0051988~regulation of attachment of spindle microtubules to kinetochore	3	0.740741	0.00954854	NEK2, SPAG5, ECT2	373	7	16792	19.2938	1	0.27449	15.0403
GOTERM_BP_UP	GO:0048699~generation of neurons	3	0.740741	0.00954854	SIX1, SIX4, CIT	373	7	16792	19.2938	1	0.27449	15.0403
GOTERM_BP_UP	GO:1900182~positive regulation of protein localization to nucleus	4	0.987654	0.0106665	CDK1, CDKN2A, PLK1, GTSE1	373	21	16792	8.575	1	0.296813	16.6549
GOTERM_BP_UP	GO:0006977~DNA damage response, signal transduction by p53 class mediator resulting in cell cycle arrest	6	1.48148	0.011974	CCNB1, E2F1, CDK1, AURKA, SFN, GTSE1	373	62	16792	4.35665	1	0.32192	18.5064
GOTERM_BP_UP	GO:0030198~extracellular matrix organization	11	2.71605	0.0120449	ERO1A, COL7A1, SERPINB5, TNC, ITGA11, ITGB4, ITGA2, CDH1, COL11A1, COL5A2, SPP1	373	196	16792	2.52656	1	0.318834	18.6057
GOTERM_BP_UP	GO:2000774~positive regulation of cellular senescence	3	0.740741	0.0125461	CDKN2A, HMGA2, HMGA1	373	8	16792	16.882	1	0.325059	19.3043
GOTERM_BP_UP	GO:0044598~doxorubicin metabolic process	3	0.740741	0.0125461	AKR1C3, AKR1C2, AKR1B10	373	8	16792	16.882	1	0.325059	19.3043
GOTERM_BP_UP	GO:0000076~DNA replication checkpoint	3	0.740741	0.0125461	CDC6, CDC45, CDT1	373	8	16792	16.882	1	0.325059	19.3043
GOTERM_BP_UP	GO:0051256~mitotic spindle midzone assembly	3	0.740741	0.0125461	KIF23, KIF4A, AURKB	373	8	16792	16.882	1	0.325059	19.3043
GOTERM_BP_UP	GO:0044597~daunorubicin metabolic process	3	0.740741	0.0125461	AKR1C3, AKR1C2, AKR1B10	373	8	16792	16.882	1	0.325059	19.3043
GOTERM_BP_UP	GO:2000781~positive regulation of double-strand break repair	3	0.740741	0.0125461	TIMELESS, DDX11, FOXM1	373	8	16792	16.882	1	0.325059	19.3043
GOTERM_BP_UP	GO:0009611~response to wounding	6	1.48148	0.0127766	KLK6, TNC, SOX2, ITGB4, AURKA, MDK	373	63	16792	4.2875	1	0.325385	19.6237
GOTERM_BP_UP	GO:0007586~digestion	6	1.48148	0.0127766	AKR1C2, AKR1B10, PRSS3, ADM2, UGT1A1, NMU	373	63	16792	4.2875	1	0.325385	19.6237
GOTERM_BP_UP	GO:0055114~oxidation-reduction process	23	5.67901	0.0129349	C15ORF48, XDH, CYP24A1, SORD, ALDH18A1, FA2H, EGLN3, ALDH3B2, HGD, AKR1C3, GPX2, AKR1C2, PYCR1, ERO1A, PLOD2, RRM2, AKR1B10, MIOX, SRD5A3, SRD5A1, NQO1, AOC1, STEAP1	373	592	16792	1.74904	1	0.324216	19.8425
GOTERM_BP_UP	GO:0043066~negative regulation of apoptotic process	19	4.69136	0.0131	STIL, CDK1, PRAME, FHL2, BIRC5, AURKA, SIX4, HMGA2, GREM1, SYCP2, TIMP1, PROC, MAD2L1, KRT18, PLK1, TGFA, TFAP2A, CEACAM5, NQO1	373	455	16792	1.8799	1	0.32322	20.0699
GOTERM_BP_UP	GO:0030574~collagen catabolic process	6	1.48148	0.0136148	KLK6, COL7A1, COL11A1, MMP13, COL5A2, MMP11	373	64	16792	4.22051	1	0.329217	20.7752
GOTERM_BP_UP	GO:0008202~steroid metabolic process	5	1.23457	0.014818	AKR1C3, AKR1C2, UGT1A8, AKR1B10, UGT1A1	373	43	16792	5.23474	1	0.348163	22.4011
GOTERM_BP_UP	GO:0007088~regulation of mitotic nuclear division	4	0.987654	0.0154592	MKI67, NEK2, PKMYT1, RCC1	373	24	16792	7.50313	1	0.355736	23.2546
GOTERM_BP_UP	GO:0042448~progesterone metabolic process	3	0.740741	0.0158963	AKR1C3, AKR1C2, SRD5A1	373	9	16792	15.0063	1	0.359317	23.8314
GOTERM_BP_UP	GO:0030071~regulation of mitotic metaphase/anaphase transition	3	0.740741	0.0158963	CDC6, PLK1, UBE2C	373	9	16792	15.0063	1	0.359317	23.8314
GOTERM_BP_UP	GO:1904668~positive regulation of ubiquitin protein ligase activity	3	0.740741	0.0158963	PLK1, CDC20, UBE2C	373	9	16792	15.0063	1	0.359317	23.8314
GOTERM_BP_UP	GO:0032508~DNA duplex unwinding	5	1.23457	0.0160224	RECQL4, GINS1, GINS2, CDC45, DDX11	373	44	16792	5.11577	1	0.357238	23.997
GOTERM_BP_UP	GO:0055015~ventricular cardiac muscle cell development	3	0.740741	0.0195822	CCNB1, CDK1, FHL2	373	10	16792	13.5056	1	0.413204	28.5355
GOTERM_BP_UP	GO:0032940~secretion by cell	3	0.740741	0.0195822	STX1A, SERPINE2, ABCA12	373	10	16792	13.5056	1	0.413204	28.5355
GOTERM_BP_UP	GO:0051436~negative regulation of ubiquitin-protein ligase activity involved in mitotic cell cycle	6	1.48148	0.0205317	CCNB1, CDK1, MAD2L1, BUB1B, CDC20, UBE2C	373	71	16792	3.8044	1	0.423611	29.7022
GOTERM_BP_UP	GO:0031424~keratinization	5	1.23457	0.0214448	KRT17, SFN, CDH3, IVL, ABCA12	373	48	16792	4.68945	1	0.433002	30.8073
GOTERM_BP_UP	GO:0006600~creatine metabolic process	3	0.740741	0.0235873	CKMT1A, CKMT1B, SLC6A8	373	11	16792	12.2778	1	0.459816	33.3364
GOTERM_BP_UP	GO:0048333~mesodermal cell differentiation	3	0.740741	0.0235873	ITGB4, ITGA2, HMGA2	373	11	16792	12.2778	1	0.459816	33.3364
GOTERM_BP_UP	GO:0014075~response to amine	3	0.740741	0.0235873	CDK1, NME1, ITGA2	373	11	16792	12.2778	1	0.459816	33.3364
GOTERM_BP_UP	GO:0016337~single organismal cell-cell adhesion	7	1.7284	0.0248056	SRPX2, PKP3, NECTIN1, DSP, CDH1, CD24, CDH3	373	101	16792	3.12011	1	0.472142	34.7354
GOTERM_BP_UP	GO:0007283~spermatogenesis	16	3.95062	0.0250859	E2F1, KIFC1, PTTG1, HMGA2, LGR4, CTSV, YBX2, CCNB1, RPL39L, PAFAH1B3, HOXA10, BIK, HORMAD1, ASF1B, ASPM, TRIP13	373	385	16792	1.87091	1	0.471263	35.0533
GOTERM_BP_UP	GO:0051973~positive regulation of telomerase activity	4	0.987654	0.0257388	NEK2, PKIB, AURKB, GREM1	373	29	16792	6.20949	1	0.475395	35.7883
GOTERM_BP_UP	GO:0022617~extracellular matrix disassembly	6	1.48148	0.026668	CDH1, MMP13, CTSV, SPP1, MMP11, TIMP1	373	76	16792	3.55411	1	0.482983	36.8208
GOTERM_BP_UP	GO:0050678~regulation of epithelial cell proliferation	3	0.740741	0.0278959	SERPINB5, SIX1, SIX4	373	12	16792	11.2547	1	0.494031	38.1612
GOTERM_BP_UP	GO:0051310~metaphase plate congression	3	0.740741	0.0278959	KIF2C, CENPF, NDC80	373	12	16792	11.2547	1	0.494031	38.1612
GOTERM_BP_UP	GO:0001649~osteoblast differentiation	7	1.7284	0.0281308	CYP24A1, TNC, SOX2, ITGA11, FHL2, LGR4, SPP1	373	104	16792	3.03011	1	0.492399	38.4146
GOTERM_BP_UP	GO:0007605~sensory perception of sound	8	1.97531	0.028698	COCH, SIX1, GJB3, CEMIP, TFAP2A, USH1C, COL11A1, GJB2	373	133	16792	2.7079	1	0.494873	39.0224
GOTERM_BP_UP	GO:0006805~xenobiotic metabolic process	6	1.48148	0.0294167	UGT1A6, UGT1A9, HNF4A, ACY3, NQO1, AOC1	373	78	16792	3.46298	1	0.49909	39.7844
GOTERM_BP_UP	GO:0045892~negative regulation of transcription, DNA-templated	19	4.69136	0.0297065	E2F1, PRAME, FOXM1, EZH2, FHL2, CENPF, BIRC5, DEPDC1, SIX4, HMGA2, GREM1, HMGA1, LGR4, CDKN2A, TIMELESS, PAX9, TFAP2A, PITX1, ENO1	373	499	16792	1.71414	1	0.498125	40.0891
GOTERM_BP_UP	GO:0071392~cellular response to estradiol stimulus	4	0.987654	0.0306582	ITGA2, SRD5A1, UGT1A1, CCNA2	373	31	16792	5.80887	1	0.504873	41.0796
GOTERM_BP_UP	GO:0006693~prostaglandin metabolic process	3	0.740741	0.0324924	AKR1C3, AKR1C2, PTGES	373	13	16792	10.3889	1	0.521209	42.9453
GOTERM_BP_UP	GO:0002009~morphogenesis of an epithelium	3	0.740741	0.0373622	TIMELESS, CA9, SERPINB5	373	14	16792	9.64688	1	0.567705	47.6325
GOTERM_BP_UP	GO:0006366~transcription from RNA polymerase II promoter	19	4.69136	0.0374406	FOXM1, SOX2, PTTG1, SIX4, HMGA2, MYBL2, HMGA1, YBX2, BARX1, SALL4, BARX2, PAX9, SIX1, HOXA10, TFAP2A, TFAP2C, PITX1, ETV4, TRIP13	373	513	16792	1.66736	1	0.564088	47.7049
GOTERM_BP_UP	GO:0045893~positive regulation of transcription, DNA-templated	19	4.69136	0.038975	E2F1, CKS1B, TESC, FOXM1, SOX2, FHL2, ATAD2, CDH1, SIX4, HMGA2, MDK, HMGA1, LGR4, CCNE1, CDKN2A, HNF4A, SIX1, TFAP2A, CCNA2	373	515	16792	1.66089	1	0.574601	49.1031
GOTERM_BP_UP	GO:0098609~cell-cell adhesion	12	2.96296	0.0392565	BZW2, KRT18, S100P, CCNB2, LAD1, SPTBN2, ARHGEF16, ANLN, SFN, PAICS, CEACAM1, ENO1	373	271	16792	1.99345	1	0.572969	49.3558
GOTERM_BP_UP	GO:0006486~protein glycosylation	7	1.7284	0.0398235	GALNT7, B3GNT6, FUT3, SRD5A3, B3GNT3, FUT2, GALNT14	373	113	16792	2.78877	1	0.574037	49.8612
GOTERM_BP_UP	GO:0007095~mitotic G2 DNA damage checkpoint	3	0.740741	0.042491	CDK1, HMGA2, CCNA2	373	15	16792	9.00375	1	0.593976	52.1757
GOTERM_BP_UP	GO:0050905~neuromuscular process	3	0.740741	0.042491	HOXC10, UCHL1, STRA6	373	15	16792	9.00375	1	0.593976	52.1757
GOTERM_BP_UP	GO:0006271~DNA strand elongation involved in DNA replication	3	0.740741	0.042491	GINS1, GINS2, RFC4	373	15	16792	9.00375	1	0.593976	52.1757
GOTERM_BP_UP	GO:0006789~bilirubin conjugation	2	0.493827	0.0438173	UGT1A4, UGT1A1	373	2	16792	45.0188	1	0.601301	53.2887
GOTERM_BP_UP	GO:0000022~mitotic spindle elongation	2	0.493827	0.0438173	KIF23, PRC1	373	2	16792	45.0188	1	0.601301	53.2887
GOTERM_BP_UP	GO:1904976~cellular response to bleomycin	2	0.493827	0.0438173	TIMELESS, DDX11	373	2	16792	45.0188	1	0.601301	53.2887
GOTERM_BP_UP	GO:0016488~farnesol catabolic process	2	0.493827	0.0438173	AKR1C3, AKR1B10	373	2	16792	45.0188	1	0.601301	53.2887
GOTERM_BP_UP	GO:0045939~negative regulation of steroid metabolic process	2	0.493827	0.0438173	UGT1A8, UGT1A1	373	2	16792	45.0188	1	0.601301	53.2887
GOTERM_BP_UP	GO:0061197~fungiform papilla morphogenesis	2	0.493827	0.0438173	SIX1, SIX4	373	2	16792	45.0188	1	0.601301	53.2887
GOTERM_BP_UP	GO:0090402~oncogene-induced cell senescence	2	0.493827	0.0438173	HMGA2, HMGA1	373	2	16792	45.0188	1	0.601301	53.2887
GOTERM_BP_UP	GO:0038065~collagen-activated signaling pathway	2	0.493827	0.0438173	ITGA11, ITGA2	373	2	16792	45.0188	1	0.601301	53.2887
GOTERM_BP_UP	GO:0006461~protein complex assembly	7	1.7284	0.0443143	CCNB1, CDK1, VIL1, SLC2A1, KNTC1, HMGA1, CHAF1B	373	116	16792	2.71665	1	0.601388	53.6995
GOTERM_BP_UP	GO:1904355~positive regulation of telomere capping	3	0.740741	0.0478649	NEK2, PKIB, AURKB	373	16	16792	8.44102	1	0.626276	56.5365
GOTERM_BP_UP	GO:0034332~adherens junction organization	4	0.987654	0.0481325	NECTIN1, DSP, CDH1, CDH3	373	37	16792	4.86689	1	0.624313	56.7436
GOTERM_BP_UP	GO:0042325~regulation of phosphorylation	3	0.740741	0.0534707	SRPX2, CD24, PPP1R14B	373	17	16792	7.94449	1	0.659982	60.685
GOTERM_BP_UP	GO:0019886~antigen processing and presentation of exogenous peptide antigen via MHC class II	6	1.48148	0.0535985	KIF23, KIF2C, KIF4A, KIF11, SPTBN2, CTSV	373	92	16792	2.93601	1	0.656916	60.7751
GOTERM_BP_UP	GO:0030199~collagen fibril organization	4	0.987654	0.0548343	GREM1, COL11A1, COL5A2, MMP11	373	39	16792	4.61731	1	0.661593	61.6363
GOTERM_BP_UP	GO:0032570~response to progesterone	4	0.987654	0.0548343	TYMS, CLDN4, DSG2, GJB2	373	39	16792	4.61731	1	0.661593	61.6363
GOTERM_BP_UP	GO:0030326~embryonic limb morphogenesis	4	0.987654	0.0583435	HOXC10, SALL4, HOXA10, GREM1	373	40	16792	4.50188	1	0.681079	63.9855
GOTERM_BP_UP	GO:0006302~double-strand break repair	5	1.23457	0.0585285	RECQL4, MND1, CDCA5, FEN1, TRIP13	373	66	16792	3.41051	1	0.678451	64.1055
GOTERM_BP_UP	GO:0061436~establishment of skin barrier	3	0.740741	0.0592954	CLDN4, SFN, ABCA12	373	18	16792	7.50313	1	0.679566	64.599
GOTERM_BP_UP	GO:0030539~male genitalia development	3	0.740741	0.0592954	SRD5A1, LGR4, GJB2	373	18	16792	7.50313	1	0.679566	64.599
GOTERM_BP_UP	GO:0071539~protein localization to centrosome	3	0.740741	0.0592954	STIL, SPAG5, AURKA	373	18	16792	7.50313	1	0.679566	64.599
GOTERM_BP_UP	GO:0048385~regulation of retinoic acid receptor signaling pathway	2	0.493827	0.0650026	AKR1C3, CRABP2	373	3	16792	30.0125	1	0.710214	68.076
GOTERM_BP_UP	GO:0061055~myotome development	2	0.493827	0.0650026	SIX1, SIX4	373	3	16792	30.0125	1	0.710214	68.076
GOTERM_BP_UP	GO:0072095~regulation of branch elongation involved in ureteric bud branching	2	0.493827	0.0650026	SIX1, SIX4	373	3	16792	30.0125	1	0.710214	68.076
GOTERM_BP_UP	GO:0030325~adrenal gland development	3	0.740741	0.0653267	STRA6, HMGA2, MDK	373	19	16792	7.10823	1	0.708416	68.2635
GOTERM_BP_UP	GO:0051276~chromosome organization	3	0.740741	0.0653267	CDCA8, PTTG1, RAD54L	373	19	16792	7.10823	1	0.708416	68.2635
GOTERM_BP_UP	GO:0009725~response to hormone	4	0.987654	0.0656702	SORD, FHL2, TIMP1, MB	373	42	16792	4.2875	1	0.706753	68.461
GOTERM_BP_UP	GO:0010628~positive regulation of gene expression	11	2.71605	0.0667498	E2F1, LCN2, CDK1, TESC, TNC, IQGAP3, TFAP2A, ADM2, HMGA2, CDH3, AGR2	373	262	16792	1.8901	1	0.709243	69.0744
GOTERM_BP_UP	GO:0006325~chromatin organization	4	0.987654	0.0694841	EZH2, SOX2, ATAD2, HMGA2	373	43	16792	4.18779	1	0.720599	70.5782
GOTERM_BP_UP	GO:0030855~epithelial cell differentiation	5	1.23457	0.069622	CDK1, AKR1C2, BARX1, VIL1, SIX1	373	70	16792	3.21563	1	0.717853	70.6522
GOTERM_BP_UP	GO:0046697~decidualization	3	0.740741	0.0715527	CTSV, SPP1, GJB2	373	20	16792	6.75282	1	0.724518	71.6698
GOTERM_BP_UP	GO:0007077~mitotic nuclear envelope disassembly	4	0.987654	0.0733959	CCNB1, CDK1, CCNB2, PLK1	373	44	16792	4.09262	1	0.730487	72.6103
GOTERM_BP_UP	GO:0007130~synaptonemal complex assembly	3	0.740741	0.0779617	HORMAD1, SYCP2, TRIP13	373	21	16792	6.43125	1	0.749157	74.8149
GOTERM_BP_UP	GO:0016338~calcium-independent cell-cell adhesion via plasma membrane cell-adhesion molecules	3	0.740741	0.0779617	CLDN4, CLDN3, CLDN10	373	21	16792	6.43125	1	0.749157	74.8149
GOTERM_BP_UP	GO:0006468~protein phosphorylation	16	3.95062	0.0829012	NEK2, PKMYT1, AURKA, BIRC5, PBK, AURKB, ITPKA, SRPK1, CCNE1, SBK1, PLK1, BUB1, BUB1B, STK39, ADM2, CIT	373	456	16792	1.57961	1	0.767918	77.0114
GOTERM_BP_UP	GO:0051443~positive regulation of ubiquitin-protein transferase activity	3	0.740741	0.0845428	MAGEA2B, PLK1, MAGEA2	373	22	16792	6.13892	1	0.771702	77.7005
GOTERM_BP_UP	GO:0031100~organ regeneration	4	0.987654	0.0856993	CDK1, MKI67, UGT1A1, CCNA2	373	47	16792	3.83138	1	0.773383	78.1743
GOTERM_BP_UP	GO:1901984~negative regulation of protein acetylation	2	0.493827	0.0857196	MAGEA2B, MAGEA2	373	4	16792	22.5094	1	0.770388	78.1826
GOTERM_BP_UP	GO:0016321~female meiosis chromosome segregation	2	0.493827	0.0857196	PLK1, TTK	373	4	16792	22.5094	1	0.770388	78.1826
GOTERM_BP_UP	GO:0090191~negative regulation of branching involved in ureteric bud morphogenesis	2	0.493827	0.0857196	SIX1, GREM1	373	4	16792	22.5094	1	0.770388	78.1826
GOTERM_BP_UP	GO:0045876~positive regulation of sister chromatid cohesion	2	0.493827	0.0857196	DDX11, FEN1	373	4	16792	22.5094	1	0.770388	78.1826
GOTERM_BP_UP	GO:0030910~olfactory placode formation	2	0.493827	0.0857196	SIX1, SIX4	373	4	16792	22.5094	1	0.770388	78.1826
GOTERM_BP_UP	GO:0061041~regulation of wound healing	2	0.493827	0.0857196	VIL1, PLAU	373	4	16792	22.5094	1	0.770388	78.1826
GOTERM_BP_UP	GO:0072107~positive regulation of ureteric bud formation	2	0.493827	0.0857196	SIX1, SIX4	373	4	16792	22.5094	1	0.770388	78.1826
GOTERM_BP_UP	GO:0046602~regulation of mitotic centrosome separation	2	0.493827	0.0857196	KIF11, NEK2	373	4	16792	22.5094	1	0.770388	78.1826
GOTERM_BP_UP	GO:0071395~cellular response to jasmonic acid stimulus	2	0.493827	0.0857196	AKR1C3, AKR1C2	373	4	16792	22.5094	1	0.770388	78.1826
GOTERM_BP_UP	GO:0031936~negative regulation of chromatin silencing	2	0.493827	0.0857196	ATAD2, HMGA1	373	4	16792	22.5094	1	0.770388	78.1826
GOTERM_BP_UP	GO:0031577~spindle checkpoint	2	0.493827	0.0857196	BIRC5, AURKB	373	4	16792	22.5094	1	0.770388	78.1826
GOTERM_BP_UP	GO:0008582~regulation of synaptic growth at neuromuscular junction	2	0.493827	0.0857196	SIX1, SIX4	373	4	16792	22.5094	1	0.770388	78.1826
GOTERM_BP_UP	GO:0001666~response to hypoxia	8	1.97531	0.0884914	CA9, PLOD2, CLDN3, EGLN3, ITGA2, CD24, PLAU, MB	373	172	16792	2.0939	1	0.778539	79.2794
GOTERM_BP_UP	GO:0090398~cellular senescence	3	0.740741	0.0912851	MAGEA2B, CDKN2A, MAGEA2	373	23	16792	5.87201	1	0.786378	80.3322
GOTERM_BP_UP	GO:0071398~cellular response to fatty acid	3	0.740741	0.0912851	CCNB1, E2F1, NME1	373	23	16792	5.87201	1	0.786378	80.3322
GOTERM_BP_UP	GO:0006139~nucleobase-containing compound metabolic process	4	0.987654	0.0943543	TYMS, DDX11, AK4, TK1	373	49	16792	3.675	1	0.794839	81.4308
GOTERM_BP_UP	GO:0008284~positive regulation of cell proliferation	16	3.95062	0.0952247	PRAME, PRC1, MARCKSL1, FOXM1, TNC, CRLF1, TTK, BIRC5, HILPDA, CDC20, GREM1, TIMP1, AKR1C3, HOXC10, AKR1C2, TGFA	373	466	16792	1.54571	1	0.795113	81.7317
GOTERM_BP_UP	GO:0007126~meiotic nuclear division	3	0.740741	0.0981784	MKI67, HORMAD1, RAD54L	373	24	16792	5.62735	1	0.802667	82.7188
GOTERM_BP_UP	GO:0009954~proximal/distal pattern formation	3	0.740741	0.0981784	HOXC10, HOXA10, GREM1	373	24	16792	5.62735	1	0.802667	82.7188
Category	Term	Count	%	PValue	Genes	List Total	Pop Hits	Pop Total	Fold Enrichment	Bonferroni	Benjamini	FDR
GOTERM_CC_UP	GO:0030496~midbody	18	4.44444	2.1565e-09	KIF23, CDK1, KIF4A, PRC1, NEK2, CENPF, AURKA, BIRC5, AURKB, CEP55, ECT2, CDCA8, DDX11, PLK1, SPAG5, SLC2A1, ASPM, KIF20A	389	129	18224	6.53698	7.0733e-07	7.0733e-07	2.92091e-06
GOTERM_CC_UP	GO:0005876~spindle microtubule	11	2.71605	2.21887e-08	CDK1, KIF4A, KIF11, PRC1, PLK1, SPAG5, NUSAP1, SKA3, BIRC5, AURKA, AURKB	389	44	18224	11.7121	7.27788e-06	3.63894e-06	3.0054e-05
GOTERM_CC_UP	GO:0000776~kinetochore	13	3.20988	1.37914e-07	NEK2, CENPF, TTK, NDC80, AURKB, KIF2C, MAD2L1, SPAG5, PLK1, ZWINT, BUB1, BUB1B, SKA3	389	81	18224	7.51887	4.52346e-05	1.50784e-05	0.0001868
GOTERM_CC_UP	GO:0000922~spindle pole	14	3.45679	5.57446e-07	CDC6, KIF11, PRC1, NEK2, KNTC1, TPX2, CENPF, CDC20, CCNB1, MAD2L1, DDX11, PLK1, WDR62, SPAG5	389	109	18224	6.01722	0.000182826	4.57095e-05	0.000755043
GOTERM_CC_UP	GO:0005819~spindle	14	3.45679	1.85849e-06	KIF23, KIFC1, KIF11, PRC1, TPX2, NUSAP1, CENPF, TTK, BIRC5, CDC20, AURKA, AURKB, PLK1, KIF20A	389	121	18224	5.42047	0.0006094	0.00012191	0.00251725
GOTERM_CC_UP	GO:0000777~condensed chromosome kinetochore	12	2.96296	2.32517e-06	KIF2C, MAD2L1, HJURP, NEK2, SPAG5, ZWINT, KNTC1, NUF2, BUB1, BUB1B, BIRC5, NDC80	389	87	18224	6.46184	0.000762367	0.000127101	0.00314934
GOTERM_CC_UP	GO:0000775~chromosome, centromeric region	10	2.46914	2.988e-06	KIF2C, CDCA8, MKI67, CENPA, HJURP, NUF2, CENPF, BIRC5, NDC80, CDCA5	389	57	18224	8.21901	0.000979586	0.00014	0.00404709
GOTERM_CC_UP	GO:0005871~kinesin complex	9	2.22222	1.50674e-05	KIF23, KIFC1, KIF2C, KIF1A, KIF4A, KIF11, KIF18B, KIF26B, KIF20A	389	53	18224	7.95538	0.00492995	0.000617577	0.0204065
GOTERM_CC_UP	GO:0070062~extracellular exosome	92	22.716	1.85905e-05	HIST2H2AA3, HIST2H2AA4, CKMT1B, CLDN3, MARCKSL1, CRABP2, UCHL1, SYT7, LSR, AKR1C3, GPX2, SMPDL3B, SAA2, DDX11, PLOD2, SLC2A1, MIOX, CEACAM5, NQO1, NT5E, CEACAM1, TUBB3, GOLM1, MB, COCH, CDK1, EPN3, LAD1, VIL1, TMEM132A, CTSV, KRT18, KRT17, MELTF, SERPINB5, NME1, AKR1B10, ST14, DSP, RAB15, CPD, AOC1, GCNT3, SORD, GALNT7, GGCT, ITGB4, EPHA10, CDH1, SFN, TIMP1, ZG16B, SERINC2, UGT1A6, UGT1A9, RAC3, …	389	2811	18224	1.53328	0.00607918	0.000677296	0.0251774
GOTERM_CC_UP	GO:0000942~condensed nuclear chromosome outer kinetochore	4	0.987654	3.77045e-05	CCNB1, PLK1, BUB1, NDC80	389	4	18224	46.8483	0.0122911	0.00123597	0.0510576
GOTERM_CC_UP	GO:0051233~spindle midzone	6	1.48148	3.87544e-05	CDC6, CDCA8, PLK1, BUB1B, AURKA, AURKB	389	19	18224	14.7942	0.0126312	0.00115494	0.052479
GOTERM_CC_UP	GO:0005654~nucleoplasm	89	21.9753	6.50001e-05	KIF23, E2F1, CYP24A1, PRC1, EZH2, CRABP2, UCHL1, PKMYT1, AURKA, AURKB, GTSE1, CDT1, CCNE2, CCNE1, CDCA8, CDC45, CDKN2A, CDCA7, DDX11, ORC6, TOP2A, CCNA2, CDCA5, CCNO, CDK1, CDC6, EPN3, VIL1, TPX2, RMI2, DEPDC1, MCM2, HNF4G, UBE2C, HMGA2, MCM4, HMGA1, HOXC10, EYA2, RFC4, TIMELESS, HNF4A, SPAG5, RRM2, TFAP2A, TFAP2C, ADAM12, KPNA2, UBE2T, CKS1B, KIF4A, LMNB1, FOXM1, SOX2, EGLN3, FHL2, ANLN, RCC1, M…	389	2784	18224	1.49767	0.021095	0.00177515	0.088005
GOTERM_CC_UP	GO:0032133~chromosome passenger complex	4	0.987654	9.2769e-05	CDCA8, BIRC5, AURKA, AURKB	389	5	18224	37.4787	0.0299713	0.002338	0.12558
GOTERM_CC_UP	GO:0005634~nucleus	148	36.5432	0.00029635	C15ORF48, HIST2H2AA3, KIFC1, CYP24A1, HIST2H2AA4, PRC1, CRABP2, KNTC1, AURKA, PTTG1, AURKB, CDCA8, CDKN2A, CDCA7, DDX11, STK39, ORC6, CCNA2, CDCA5, PITX1, ASPM, MAGEA2B, PRAME, MND1, RMI2, PKIB, HES6, HNF4G, SIX4, DEPDC1, UHRF1, MAD2L1, HNF4A, TIMELESS, NME1, SPAG5, ZWINT, SIX1, TFAP2A, DSP, TFAP2C, CPD, HMGB3, NEK2, SOX2, ITGB4, MAGEA2, IGF2BP3, SYCP2, RCC1, METTL1, HOXA10, ASF1B, REEP6, RECQL4,…	389	5415	18224	1.28043	0.0926412	0.00692004	0.400653
GOTERM_CC_UP	GO:0005737~cytoplasm	142	35.0617	0.000555526	STIL, CTHRC1, PRC1, CRABP2, KNTC1, TTK, PTTG1, CDKN2A, CDCA7, KRT80, DDX11, MIOX, STK39, NQO1, CCNA2, CDCA5, PITX1, ASPM, PTPRH, RMI2, PKIB, SIX4, METTL7B, TNS4, KRT18, KRT17, HNF4A, NME1, SPAG5, ZWINT, SIX1, TFAP2A, RAB15, DSP, EPS8L3, KIF26B, KIF4A, HMGB3, NEK2, GSDMC, SOX2, IGF2BP3, NHS, RCC1, MDK, SBK1, METTL1, ZDHHC9, HOXA10, SKA3, IVL, RECQL4, GINS1, TESC, S100P, MKI67, ACY3, EEF1A2, CPNE7,…	389	5222	18224	1.27393	0.166618	0.0120774	0.749829
GOTERM_CC_UP	GO:0015630~microtubule cytoskeleton	11	2.71605	0.000710888	KLK6, KIF2C, CCNB2, PRC1, TIMELESS, PLK1, TPX2, AURKA, MCM2, MAP7D2, GAPDH	389	137	18224	3.76154	0.208048	0.0144726	0.958597
GOTERM_CC_UP	GO:0016328~lateral plasma membrane	7	1.7284	0.000883883	CLDN4, DSG2, CLDN3, IQGAP3, CDH1, CEACAM1, GJB2	389	53	18224	6.18752	0.251768	0.0169166	1.19058
GOTERM_CC_UP	GO:0000795~synaptonemal complex	5	1.23457	0.00153391	SYN1, PLK1, MSH5, HORMAD1, SYCP2	389	24	18224	9.76007	0.395595	0.0275852	2.05777
GOTERM_CC_UP	GO:0072686~mitotic spindle	6	1.48148	0.00170098	KIF23, CDK1, MAD2L1, SPAG5, AURKA, ECT2	389	41	18224	6.85585	0.427875	0.0289617	2.27952
GOTERM_CC_UP	GO:0035985~senescence-associated heterochromatin focus	3	0.740741	0.00263686	CDKN2A, HMGA2, HMGA1	389	4	18224	35.1362	0.579383	0.0423775	3.51308
GOTERM_CC_UP	GO:0000790~nuclear chromatin	12	2.96296	0.00289219	E2F1, HIST2H2AA3, HIST2H2AA4, UHRF1, RAD51AP1, TIMELESS, DDX11, EZH2, ASF1B, RCC1, CDCA5, CHAF1B	389	193	18224	2.91285	0.613264	0.0442307	3.84711
GOTERM_CC_UP	GO:0005615~extracellular space	45	11.1111	0.00299157	XDH, CTHRC1, SORD, TNC, CRLF1, SFN, GREM1, TIMP1, ZG16B, C1QTNF6, SERPINE2, SAA2, SMPDL3B, COL7A1, PRSS3, TGFA, RAMP1, GOLM1, SPP1, ENO1, KLK6, HIST1H2BD, HIST1H2BG, LGALS7, CST1, HILPDA, TCN1, MMP13, CTSV, PROC, MUC4, LCN2, LGALS7B, MELTF, SRPX2, SERPINB5, ST14, SPTBN2, CPD, GDF15, PCSK1N, AGR2, AOC1, PLAU, MUC5B	389	1347	18224	1.56509	0.625703	0.0436855	3.97683
GOTERM_CC_UP	GO:0005581~collagen trimer	8	1.97531	0.00349075	CTHRC1, COL17A1, C1QTNF6, COL7A1, COL11A1, MMP13, COL5A2, TIMP1	389	92	18224	4.07377	0.682402	0.0486452	4.62598
GOTERM_CC_UP	GO:0005829~cytosol	92	22.716	0.00495844	KIF23, STIL, PRC1, UCHL1, CRABP2, IQGAP3, FERMT1, KNTC1, PKMYT1, AURKA, AURKB, SYT7, PTTG1, RHOV, ITPKA, GTSE1, CDT1, CCNE2, GPX2, AKR1C3, CCNE1, KIF2C, CDCA8, CDKN2A, SERPINE2, SLC2A1, STK39, DEPDC1B, NQO1, CDCA5, CDK1, CDC6, STX1A, KIF11, HKDC1, TPX2, ARHGEF16, UBE2C, HMGA1, ECT2, PGM2L1, MAD2L1, NME1, AKR1B10, RRM2, ZWINT, TRIM31, USH1C, BUB1B, KPNA2, XDH, KIF4A, SORD, GGCT, RHPN1, NEK2, GSDMC…	389	3315	18224	1.30016	0.804152	0.0656778	6.51113
GOTERM_CC_UP	GO:0016323~basolateral plasma membrane	11	2.71605	0.00528804	SLCO1B3, P2RY6, PROM2, SLC4A11, CA9, SLC2A1, ST14, TGFA, DSP, STK39, CEACAM5	389	180	18224	2.86295	0.824318	0.0671988	6.92971
GOTERM_CC_UP	GO:0005874~microtubule	15	3.7037	0.00704393	KIF23, KIFC1, KIF4A, KIF11, NEK2, TPX2, NUSAP1, KIF18B, BIRC5, AURKA, KIF2C, KIF1A, TUBB3, KIF20A, KIF26B	389	311	18224	2.25957	0.901587	0.0853158	9.1305
GOTERM_CC_UP	GO:0045120~pronucleus	3	0.740741	0.00884552	EZH2, CENPF, AURKA	389	7	18224	20.0779	0.945755	0.102314	11.3384
GOTERM_CC_UP	GO:0005913~cell-cell adherens junction	15	3.7037	0.00962878	S100P, LAD1, ARHGEF16, NECTIN1, CDH1, ANLN, SFN, CDH3, BZW2, KRT18, CCNB2, PKP3, SPTBN2, PAICS, ENO1	389	323	18224	2.17562	0.958145	0.107154	12.2827
GOTERM_CC_UP	GO:0000940~condensed chromosome outer kinetochore	3	0.740741	0.0116289	CENPF, SKA3, BUB1B	389	8	18224	17.5681	0.978434	0.12392	14.6521
GOTERM_CC_UP	GO:0016020~membrane	63	15.5556	0.0125955	KIFC1, PKMYT1, TTK, SYT7, GTSE1, BZW2, KIF2C, FAM83B, PTGES, SLC2A1, ORC6, NT5E, CEACAM1, CDK1, KIF11, NECTIN1, MCM4, SLC7A11, NME1, CPD, STEAP1, KPNA2, MELK, GCNT3, KIF4A, SORD, GALNT7, LMNB1, TNC, ITGA11, CDH1, CEP55, CDH3, PLPP2, HMMR, ERO1A, B3GNT6, PAFAH1B3, BUB1, FUT3, CD24, FUT2, GAPDH, FEN1, PHLDA2, ENO1, LAPTM4B, RECQL4, TMEM59L, NGEF, MKI67, SYT12, NUF2, NDC80, RGS17, TMPRSS4, MUC4, CCN…	389	2200	18224	1.34157	0.984354	0.129411	15.7756
GOTERM_CC_UP	GO:0030057~desmosome	4	0.987654	0.0139106	DSG2, PKP3, POF1B, DSP	389	24	18224	7.80805	0.989895	0.137755	17.2824
GOTERM_CC_UP	GO:0045171~intercellular bridge	5	1.23457	0.0140476	KIF23, KLK6, CDCA8, CEP55, AURKB	389	44	18224	5.32367	0.990345	0.134985	17.4379
GOTERM_CC_UP	GO:0031616~spindle pole centrosome	3	0.740741	0.0181712	DLGAP5, AURKA, AURKB	389	10	18224	14.0545	0.997558	0.166625	21.9942
GOTERM_CC_UP	GO:0000780~condensed nuclear chromosome, centromeric region	3	0.740741	0.0181712	CENPA, AURKA, AURKB	389	10	18224	14.0545	0.997558	0.166625	21.9942
GOTERM_CC_UP	GO:0009986~cell surface	20	4.93827	0.0233601	CAPN5, MET, PLXNB3, ITGB4, ITGA2, HILPDA, PDIA4, GREM1, SLC7A11, HMMR, PROM2, DSG2, MELTF, SRPX2, TGFA, CD24, NT5E, RAMP1, CEACAM1, PLAU	389	542	18224	1.72872	0.999571	0.2039	27.3968
GOTERM_CC_UP	GO:0005911~cell-cell junction	9	2.22222	0.0312047	COL17A1, DSG2, PKP3, KRT8, SLC2A1, IQGAP3, ECT2, STEAP1, CEACAM1	389	172	18224	2.45137	0.99997	0.257025	34.9097
GOTERM_CC_UP	GO:0005923~bicellular tight junction	7	1.7284	0.0338661	CLDN4, CLDN3, POF1B, CLDN10, NHS, ECT2, AOC1	389	113	18224	2.90211	0.999988	0.269411	37.2903
GOTERM_CC_UP	GO:0005813~centrosome	16	3.95062	0.0404309	KIF23, STIL, CDK1, NEK2, CENPF, AURKA, CDC20, CEP55, CCNB1, CDC45, CCNB2, DDX11, NME1, PLK1, WDR62, TFAP2A	389	426	18224	1.75956	0.999999	0.306401	42.8222
GOTERM_CC_UP	GO:0000785~chromatin	6	1.48148	0.0414306	PLK1, CENPF, MCM2, ASF1B, HMGA2, HMGA1	389	89	18224	3.15831	0.999999	0.305963	43.6237
GOTERM_CC_UP	GO:0016324~apical plasma membrane	12	2.96296	0.0476035	P2RY6, PROM2, CLDN4, DSG2, ACY3, SLC29A4, SLC2A1, SPTBN2, STK39, KCNK1, NHS, CEACAM1	389	291	18224	1.93189	1	0.336483	48.3473
GOTERM_CC_UP	GO:0071944~cell periphery	4	0.987654	0.049792	KRT18, KRT17, RAC3, TUBB3	389	39	18224	4.80496	1	0.342171	49.9321
GOTERM_CC_UP	GO:0035371~microtubule plus-end	3	0.740741	0.0498107	KIF2C, SPAG5, KIF18B	389	17	18224	8.26735	1	0.335521	49.9454
GOTERM_CC_UP	GO:0016363~nuclear matrix	6	1.48148	0.0562319	KIF4A, UHRF1, LMNB1, KRT8, CENPF, SRPK1	389	97	18224	2.89783	1	0.36363	54.3378
GOTERM_CC_UP	GO:0031528~microvillus membrane	3	0.740741	0.0609215	PROM2, S100P, CA9	389	19	18224	7.3971	1	0.380883	57.3171
GOTERM_CC_UP	GO:0097149~centralspindlin complex	2	0.493827	0.062525	KIF23, ECT2	389	3	18224	31.2322	1	0.382023	58.2937
GOTERM_CC_UP	GO:0000811~GINS complex	2	0.493827	0.062525	GINS1, GINS2	389	3	18224	31.2322	1	0.382023	58.2937
GOTERM_CC_UP	GO:0030141~secretory granule	5	1.23457	0.073005	STX1A, SCG5, HILPDA, PCSK1N, CTSV	389	74	18224	3.16543	1	0.424519	64.1844
GOTERM_CC_UP	GO:0005694~chromosome	6	1.48148	0.0737069	RECQL4, KIF4A, HMGB3, NUSAP1, HORMAD1, CDCA5	389	105	18224	2.67705	1	0.420702	64.55
GOTERM_CC_UP	GO:0031262~Ndc80 complex	2	0.493827	0.0824877	NUF2, NDC80	389	4	18224	23.4242	1	0.451623	68.8406
GOTERM_CC_UP	GO:0005680~anaphase-promoting complex	3	0.740741	0.0853128	BUB1B, CDC20, UBE2C	389	23	18224	6.11065	1	0.456296	70.1154
GOTERM_CC_UP	GO:0005604~basement membrane	5	1.23457	0.0879788	COL17A1, LAD1, COL7A1, TNC, TIMP1	389	79	18224	2.96508	1	0.460144	71.2739
GOTERM_CC_UP	GO:0005882~intermediate filament	6	1.48148	0.0938046	KRT18, KRT80, KRT17, NME1, KRT8, DSP	389	113	18224	2.48752	1	0.475947	73.6621
GOTERM_CC_UP	GO:0005814~centriole	6	1.48148	0.0938046	STIL, WDR62, BIRC5, AURKA, CEP55, TOP2A	389	113	18224	2.48752	1	0.475947	73.6621
Category	Term	Count	%	PValue	Genes	List Total	Pop Hits	Pop Total	Fold Enrichment	Bonferroni	Benjamini	FDR
GOTERM_MF_UP	GO:0015020~glucuronosyltransferase activity	11	2.71605	3.66545e-10	UGT1A7, UGT1A10, UGT1A6, UGT1A9, UGT1A8, UGT1A3, UGT1A5, UGT1A4, UGT8, UGT1A1, LARGE2	377	29	16881	16.9845	2.14062e-07	2.14062e-07	5.39356e-07
GOTERM_MF_UP	GO:0001972~retinoic acid binding	9	2.22222	2.05873e-08	UGT1A7, UGT1A10, UGT1A6, UGT1A9, UGT1A8, UGT1A3, UGT1A4, CRABP2, UGT1A1	377	23	16881	17.5215	1.20229e-05	6.01147e-06	3.02934e-05
GOTERM_MF_UP	GO:0016758~transferase activity, transferring hexosyl groups	8	1.97531	3.36506e-06	UGT1A7, UGT1A6, UGT1A9, UGT1A8, UGT1A3, UGT1A4, UGT8, UGT1A1	377	30	16881	11.9406	0.00196327	0.000654851	0.00495143
GOTERM_MF_UP	GO:0019901~protein kinase binding	22	5.4321	0.000113378	E2F1, CKS1B, KIF11, PRC1, FOXM1, EEF1A2, TPX2, AURKA, SFN, CCNE2, CCNB1, CCNE1, FAM83B, FAM83A, CDKN2A, SYN1, NME1, PLK1, STK39, CD24, CCNA2, KIF20A	377	376	16881	2.61994	0.0640719	0.0164179	0.166702
GOTERM_MF_UP	GO:0046982~protein heterodimerization activity	24	5.92593	0.000321396	HIST2H2AA3, STX1A, HIST2H2AA4, HIST1H2BD, HIST1H2BG, CRLF1, NECTIN1, ITGA2, BIRC5, SYCP2, UGT1A1, CABYR, UGT1A7, UGT1A10, UGT1A6, UGT1A9, UGT1A8, UGT1A3, TIMELESS, CENPA, UGT1A4, PAFAH1B3, BIK, TOP2A	377	465	16881	2.31108	0.171158	0.036849	0.471881
GOTERM_MF_UP	GO:0003777~microtubule motor activity	9	2.22222	0.000402947	KIF23, KIFC1, KIF2C, KIF1A, KIF4A, KIF11, KIF18B, KIF26B, KIF20A	377	80	16881	5.03743	0.20972	0.0384686	0.591284
GOTERM_MF_UP	GO:0005524~ATP binding	54	13.3333	0.000477654	KIF23, KIFC1, CKMT1B, PKMYT1, TTK, AURKA, AURKB, ITPKA, KIF2C, DDX11, STK39, TOP2A, CDK1, CDC6, KIF11, HKDC1, TPX2, MCM2, PBK, UBE2C, MCM4, SRPK1, STYK1, KIF1A, RFC4, NME1, BUB1B, MELK, UBE2T, KIF26B, KIF4A, ALDH18A1, NEK2, EPHA10, TK1, SBK1, SYN1, BUB1, ABCA12, TRIP13, RECQL4, MKI67, MSH5, MET, ATAD2, KIF18B, AK4, RAD54L, CKMT1A, PLK1, ABCC3, CIT, PAICS, KIF20A	377	1495	16881	1.61737	0.243472	0.0390755	0.700551
GOTERM_MF_UP	GO:0042802~identical protein binding	32	7.90123	0.000701462	SORD, ALDH18A1, PRC1, CLDN4, CLDN3, FHL2, CLDN10, SFN, TK1, C1QTNF6, COL7A1, HJURP, SLC2A1, PAFAH1B3, CEACAM5, NQO1, GAPDH, S100A2, TRIP13, GMDS, ACY3, VIL1, HGD, NDC80, BIRC5, AIM2, PYCR1, UHRF1, MAD2L1, SRPX2, NME1, PAICS	377	749	16881	1.91304	0.336215	0.0499348	1.02722
GOTERM_MF_UP	GO:0003688~DNA replication origin binding	4	0.987654	0.00158347	CDC45, DDX11, ORC6, MCM2	377	11	16881	16.2826	0.603659	0.0977207	2.30489
GOTERM_MF_UP	GO:0005515~protein binding	225	55.5556	0.00177963	EFNA3, AURKA, PTTG1, SYT7, AURKB, CDCA8, SERPINE2, DDX11, CDCA5, CCNA2, PITX1, S100A2, PRAME, PTPRH, DEPDC1, UHRF1, KRT18, RFC4, MAD2L1, KRT17, HNF4A, MELTF, NME1, SPAG5, ZWINT, RAB15, EFNA4, KIF4A, LMNB1, RHPN1, NEK2, MAGEA2, IGF2BP3, MYBL2, RCC1, MAGEA6, MAGEA3, TK1, RAC3, HOXA10, SKA3, SPP1, RECQL4, LAPTM4B, MKI67, FAM111B, NUF2, HGD, CDC20, NDC80, HILPDA, RAD54L, SRPX2, WDR62, AGR2, PLAU, MAR…	377	8785	16881	1.14683	0.646627	0.0987955	2.58694
GOTERM_MF_UP	GO:0008017~microtubule binding	13	3.20988	0.00249976	KIF23, KIFC1, KIF4A, KIF11, PRC1, NUSAP1, KIF18B, BIRC5, KIF1A, PLK1, GAPDH, KIF20A, KIF26B	377	208	16881	2.79857	0.768155	0.12443	3.6159
GOTERM_MF_UP	GO:0042803~protein homodimerization activity	29	7.16049	0.00379197	XDH, GGCT, E2F8, TTK, UGT1A7, UGT1A6, TYMS, UGT1A9, UGT1A8, UGT1A3, UGT1A4, CEACAM5, TOP2A, CEACAM1, TESC, VIL1, NECTIN1, CENPF, BIRC5, UGT1A1, ECT2, LCN2, UGT1A10, MAD2L1, TIMELESS, HNF4A, TFAP2A, AOC1, AGR2	377	730	16881	1.77882	0.891252	0.168807	5.43695
GOTERM_MF_UP	GO:0004857~enzyme inhibitor activity	5	1.23457	0.00419891	UGT1A7, UGT1A9, UGT1A8, SCG5, UGT1A1	377	30	16881	7.46286	0.914336	0.172234	6.00375
GOTERM_MF_UP	GO:0008574~ATP-dependent microtubule motor activity, plus-end-directed	4	0.987654	0.00591003	KIF4A, KIF11, KIF18B, KIF26B	377	17	16881	10.5358	0.968623	0.219065	8.35261
GOTERM_MF_UP	GO:0042393~histone binding	9	2.22222	0.00599042	CKS1B, UHRF1, HJURP, ATAD2, MCM2, ASF1B, RCC1, CHAF1B, CTSV	377	122	16881	3.30324	0.970071	0.208581	8.46161
GOTERM_MF_UP	GO:0043138~3'-5' DNA helicase activity	3	0.740741	0.00964876	GINS1, GINS2, CDC45	377	7	16881	19.1902	0.996525	0.298048	13.2957
GOTERM_MF_UP	GO:0003682~chromatin binding	17	4.19753	0.0147218	EXO1, CDK1, EZH2, CENPF, ATAD2, RCC1, HMGA1, CDC45, BARX2, DDX11, CENPA, SIX1, TFAP2A, CDCA5, CHAF1B, TOP2A, UBE2T	377	391	16881	1.94683	0.999827	0.399203	19.6065
GOTERM_MF_UP	GO:0004672~protein kinase activity	16	3.95062	0.0150878	CDK1, NEK2, MET, PKMYT1, AURKA, EPHA10, PBK, AURKB, SRPK1, STYK1, PLK1, BUB1, BUB1B, STK39, CIT, MELK	377	359	16881	1.99564	0.999861	0.389359	20.0447
GOTERM_MF_UP	GO:0005005~transmembrane-ephrin receptor activity	3	0.740741	0.0160605	EFNA3, EPHA10, EFNA4	377	9	16881	14.9257	0.999922	0.392047	21.1989
GOTERM_MF_UP	GO:0019899~enzyme binding	15	3.7037	0.0176851	CDC20, BIRC5, MCM2, UGT1A1, HMGA1, CABYR, UGT1A7, UGT1A6, UGT1A10, UGT1A9, UGT1A8, RFC4, UGT1A3, UGT1A4, TOP2A	377	333	16881	2.01699	0.99997	0.406089	23.0918
GOTERM_MF_UP	GO:0005198~structural molecule activity	12	2.96296	0.0230222	KRT18, KRT80, KRT17, CLDN4, LAD1, LMNB1, CLDN3, KRT8, DSP, CLDN10, MAP7D2, IVL	377	247	16881	2.17541	0.999999	0.476763	29.0165
GOTERM_MF_UP	GO:0017048~Rho GTPase binding	4	0.987654	0.0237842	IQGAP3, ARHGEF16, CIT, ECT2	377	28	16881	6.39674	0.999999	0.472176	29.8268
GOTERM_MF_UP	GO:0098641~cadherin binding involved in cell-cell adhesion	13	3.20988	0.029799	BZW2, S100P, CCNB2, KRT18, LAD1, PKP3, ARHGEF16, SPTBN2, CDH1, ANLN, SFN, PAICS, ENO1	377	290	16881	2.00725	1	0.536124	35.9269
GOTERM_MF_UP	GO:0005154~epidermal growth factor receptor binding	4	0.987654	0.0310845	CBLC, FAM83B, TGFA, AGR2	377	31	16881	5.7777	1	0.536244	37.1649
GOTERM_MF_UP	GO:0003690~double-stranded DNA binding	6	1.48148	0.0345427	RAD51AP1, HMGB3, DDX11, MND1, FEN1, AIM2	377	81	16881	3.31683	1	0.56009	40.3854
GOTERM_MF_UP	GO:0001077~transcriptional activator activity, RNA polymerase II core promoter proximal region sequence-specific binding	11	2.71605	0.0393179	HNF4A, SIX1, SOX2, HOXA10, TFAP2A, TFAP2C, SIX4, HMGA2, MYBL2, PITX1, ETV4	377	236	16881	2.08707	1	0.593825	44.5799
GOTERM_MF_UP	GO:0016538~cyclin-dependent protein serine/threonine kinase regulator activity	3	0.740741	0.0429098	CCNE2, CCNE1, CKS1B	377	15	16881	8.95544	1	0.612727	47.552
GOTERM_MF_UP	GO:0004033~aldo-keto reductase (NADP) activity	3	0.740741	0.0429098	AKR1C3, AKR1B10, MIOX	377	15	16881	8.95544	1	0.612727	47.552
GOTERM_MF_UP	GO:0004674~protein serine/threonine kinase activity	15	3.7037	0.0429701	CDK1, NEK2, PKMYT1, TTK, AURKA, PBK, AURKB, SRPK1, SBK1, PLK1, BUB1, BUB1B, STK39, CIT, MELK	377	376	16881	1.78632	1	0.599907	47.6006
GOTERM_MF_UP	GO:0048256~flap endonuclease activity	2	0.493827	0.0440523	EXO1, FEN1	377	2	16881	44.7772	1	0.59637	48.4658
GOTERM_MF_UP	GO:0045550~geranylgeranyl reductase activity	2	0.493827	0.0440523	AKR1C3, AKR1B10	377	2	16881	44.7772	1	0.59637	48.4658
GOTERM_MF_UP	GO:0098632~protein binding involved in cell-cell adhesion	2	0.493827	0.0440523	PLXNB3, IGSF9	377	2	16881	44.7772	1	0.59637	48.4658
GOTERM_MF_UP	GO:0038064~collagen receptor activity	2	0.493827	0.0440523	ITGA11, ITGA2	377	2	16881	44.7772	1	0.59637	48.4658
GOTERM_MF_UP	GO:0016301~kinase activity	11	2.71605	0.0441802	CCNE1, CKS1B, CKMT1A, CDKN2A, CKMT1B, PLK1, BUB1, PKMYT1, STK39, CDKN3, PLAU	377	241	16881	2.04377	1	0.585059	48.5671
GOTERM_MF_UP	GO:0050839~cell adhesion molecule binding	5	1.23457	0.0492605	DSG2, PKP3, NECTIN1, DSP, CDH1	377	62	16881	3.61106	1	0.613893	52.4463
GOTERM_MF_UP	GO:0001047~core promoter binding	5	1.23457	0.0542354	E2F1, E2F8, EZH2, TFAP2C, HMGA2	377	64	16881	3.49822	1	0.638556	55.9793
GOTERM_MF_UP	GO:0005506~iron ion binding	8	1.97531	0.0554782	XDH, LCN2, CYP24A1, MELTF, PLOD2, FA2H, MIOX, EGLN3	377	153	16881	2.34129	1	0.635811	56.8228
GOTERM_MF_UP	GO:0008301~DNA binding, bending	3	0.740741	0.059866	HMGB3, HMGA2, TOP2A	377	18	16881	7.46286	1	0.653666	59.6821
GOTERM_MF_UP	GO:0047718~indanol dehydrogenase activity	2	0.493827	0.0653472	AKR1C3, AKR1B10	377	3	16881	29.8515	1	0.676198	63.006
GOTERM_MF_UP	GO:0003865~3-oxo-5-alpha-steroid 4-dehydrogenase activity	2	0.493827	0.0653472	SRD5A3, SRD5A1	377	3	16881	29.8515	1	0.676198	63.006
GOTERM_MF_UP	GO:0047751~cholestenone 5-alpha-reductase activity	2	0.493827	0.0653472	SRD5A3, SRD5A1	377	3	16881	29.8515	1	0.676198	63.006
GOTERM_MF_UP	GO:0047223~beta-1,3-galactosyl-O-glycosyl-glycoprotein beta-1,3-N-acetylglucosaminyltransferase activity	2	0.493827	0.0653472	B3GNT6, B3GNT3	377	3	16881	29.8515	1	0.676198	63.006
GOTERM_MF_UP	GO:0047086~ketosteroid monooxygenase activity	2	0.493827	0.0653472	AKR1C3, AKR1C2	377	3	16881	29.8515	1	0.676198	63.006
GOTERM_MF_UP	GO:0042826~histone deacetylase binding	6	1.48148	0.0776649	MAGEA2B, HOXA10, MAGEA2, CDC20, KPNA2, TOP2A	377	102	16881	2.63395	1	0.730588	69.5665
GOTERM_MF_UP	GO:0016491~oxidoreductase activity	9	2.22222	0.0796103	AKR1C3, CYP24A1, AKR1C2, SORD, ERO1A, RRM2, EGLN3, ALDH3B2, STEAP1	377	200	16881	2.01497	1	0.730016	70.4975
GOTERM_MF_UP	GO:0005080~protein kinase C binding	4	0.987654	0.0825346	UGT1A7, UGT1A10, DSP, TOP2A	377	46	16881	3.89367	1	0.733889	71.8472
GOTERM_MF_UP	GO:0005215~transporter activity	9	2.22222	0.0832079	LCN2, SLCO1B3, SYN1, CRABP2, CPNE7, STEAP1, SLC17A9, KIF20A, ABCA12	377	202	16881	1.99502	1	0.727711	72.1497
GOTERM_MF_UP	GO:0035173~histone kinase activity	2	0.493827	0.0861689	CCNB1, CDK1	377	4	16881	22.3886	1	0.731687	73.4443
GOTERM_MF_UP	GO:0018636~phenanthrene 9,10-monooxygenase activity	2	0.493827	0.0861689	AKR1C3, AKR1C2	377	4	16881	22.3886	1	0.731687	73.4443
GOTERM_MF_UP	GO:0047115~trans-1,2-dihydrobenzene-1,2-diol dehydrogenase activity	2	0.493827	0.0861689	AKR1C3, AKR1C2	377	4	16881	22.3886	1	0.731687	73.4443
GOTERM_MF_UP	GO:0008144~drug binding	5	1.23457	0.0894671	UGT1A7, TYMS, UGT1A8, AOC1, TOP2A	377	76	16881	2.94587	1	0.736845	74.8203
GOTERM_MF_UP	GO:0097110~scaffold protein binding	4	0.987654	0.091104	KRT18, KRT8, DSP, CIT	377	48	16881	3.73143	1	0.735059	75.4782
Category	Term	Count	%	PValue	Genes	List Total	Pop Hits	Pop Total	Fold Enrichment	Bonferroni	Benjamini	FDR
KEGG_PATHWAY_UP	hsa04110:Cell cycle	22	5.4321	2.17648e-12	E2F1, CDC6, CDK1, PKMYT1, TTK, CDC20, PTTG1, SFN, MCM2, MCM4, CCNB1, CCNE2, CCNE1, CDC45, MAD2L1, CDKN2A, CCNB2, PLK1, BUB1, BUB1B, ORC6, CCNA2	173	124	6879	7.05473	3.83061e-10	3.83061e-10	2.67081e-09
KEGG_PATHWAY_UP	hsa00040:Pentose and glucuronate interconversions	11	2.71605	4.14159e-09	UGT1A7, UGT1A10, UGT1A6, UGT1A9, UGT1A8, SORD, UGT1A3, UGT1A5, AKR1B10, UGT1A4, UGT1A1	173	33	6879	13.2543	7.28919e-07	3.64459e-07	5.08224e-06
KEGG_PATHWAY_UP	hsa00053:Ascorbate and aldarate metabolism	10	2.46914	9.86608e-09	UGT1A7, UGT1A10, UGT1A6, UGT1A9, UGT1A8, UGT1A3, UGT1A5, MIOX, UGT1A4, UGT1A1	173	27	6879	14.727	1.73643e-06	5.7881e-07	1.21069e-05
KEGG_PATHWAY_UP	hsa00140:Steroid hormone biosynthesis	13	3.20988	1.33551e-08	AKR1C3, UGT1A7, UGT1A10, UGT1A6, AKR1C2, UGT1A9, UGT1A8, UGT1A3, UGT1A5, UGT1A4, SRD5A3, SRD5A1, UGT1A1	173	58	6879	8.9124	2.35049e-06	5.87623e-07	1.63883e-05
KEGG_PATHWAY_UP	hsa00983:Drug metabolism - other enzymes	11	2.71605	1.37676e-07	XDH, UGT1A7, UGT1A10, UGT1A6, UGT1A9, UGT1A8, UGT1A3, UGT1A5, UGT1A4, UGT1A1, TK1	173	46	6879	9.50854	2.42307e-05	4.84618e-06	0.000168945
KEGG_PATHWAY_UP	hsa00860:Porphyrin and chlorophyll metabolism	9	2.22222	7.41633e-06	UGT1A7, UGT1A10, UGT1A6, UGT1A9, UGT1A8, UGT1A3, UGT1A5, UGT1A4, UGT1A1	173	42	6879	8.52064	0.00130443	0.000217523	0.00910038
KEGG_PATHWAY_UP	hsa00980:Metabolism of xenobiotics by cytochrome P450	11	2.71605	1.32521e-05	UGT1A7, UGT1A10, UGT1A6, AKR1C2, UGT1A9, UGT1A8, UGT1A3, UGT1A5, UGT1A4, ALDH3B2, UGT1A1	173	74	6879	5.91072	0.00232967	0.000333143	0.0162608
KEGG_PATHWAY_UP	hsa04115:p53 signaling pathway	10	2.46914	3.80909e-05	CCNB1, CCNE2, CCNE1, CDK1, CDKN2A, CCNB2, SERPINB5, RRM2, SFN, GTSE1	173	67	6879	5.93478	0.0066817	0.000837664	0.0467322
KEGG_PATHWAY_UP	hsa00982:Drug metabolism - cytochrome P450	10	2.46914	4.29701e-05	UGT1A7, UGT1A10, UGT1A6, UGT1A9, UGT1A8, UGT1A3, UGT1A5, UGT1A4, ALDH3B2, UGT1A1	173	68	6879	5.8475	0.00753437	0.000839969	0.0527169
KEGG_PATHWAY_UP	hsa04114:Oocyte meiosis	12	2.96296	9.4015e-05	CCNB1, CCNE2, CCNE1, CDK1, MAD2L1, CCNB2, PLK1, BUB1, PKMYT1, AURKA, CDC20, PTTG1	173	111	6879	4.2987	0.0164113	0.00165337	0.115307
KEGG_PATHWAY_UP	hsa05204:Chemical carcinogenesis	10	2.46914	0.000156375	UGT1A7, UGT1A10, UGT1A6, UGT1A9, UGT1A8, UGT1A3, UGT1A5, UGT1A4, ALDH3B2, UGT1A1	173	80	6879	4.97038	0.0271489	0.00249907	0.191723
KEGG_PATHWAY_UP	hsa00830:Retinol metabolism	9	2.22222	0.000174126	UGT1A7, UGT1A10, UGT1A6, UGT1A9, UGT1A8, UGT1A3, UGT1A5, UGT1A4, UGT1A1	173	64	6879	5.59167	0.0301839	0.00255081	0.213464
KEGG_PATHWAY_UP	hsa01100:Metabolic pathways	46	11.358	0.00329992	XDH, CYP24A1, GCNT3, ALDH18A1, CKMT1B, SORD, GALNT7, ITPKA, PLPP2, TK1, UGT1A7, AKR1C3, TYMS, UGT1A6, UGT1A9, UGT1A8, UGT1A3, PTGES, UGT1A5, UGT1A4, B3GNT6, PAFAH1B3, FUT3, B3GNT3, UGT8, FUT2, NT5E, GPT2, GAPDH, GALNT14, ENO1, GMDS, HKDC1, HGD, ALDH3B2, AK4, UGT1A1, UGT1A10, PYCR1, CKMT1A, NME1, AKR1B10, RRM2, PSAT1, PAICS, AOC1	173	1219	6879	1.50049	0.441079	0.0437632	3.97495
KEGG_PATHWAY_UP	hsa04512:ECM-receptor interaction	8	1.97531	0.00588903	TNC, ITGA11, ITGB4, ITGA2, COL11A1, COL5A2, SPP1, HMMR	173	87	6879	3.65637	0.64638	0.0715627	6.99151
KEGG_PATHWAY_UP	hsa04914:Progesterone-mediated oocyte maturation	8	1.97531	0.00588903	CCNB1, CDK1, MAD2L1, CCNB2, PLK1, BUB1, PKMYT1, CCNA2	173	87	6879	3.65637	0.64638	0.0715627	6.99151
KEGG_PATHWAY_UP	hsa05206:MicroRNAs in cancer	14	3.45679	0.02657	KIF23, E2F1, CYP24A1, TNC, MET, EZH2, HMGA2, CCNE2, CCNE1, CDKN2A, SERPINB5, ST14, CDCA5, PLAU	173	286	6879	1.94644	0.991258	0.27092	28.1405
KEGG_PATHWAY_UP	hsa01230:Biosynthesis of amino acids	6	1.48148	0.0336064	PYCR1, ALDH18A1, PSAT1, GPT2, GAPDH, ENO1	173	72	6879	3.31358	0.997562	0.313415	34.2613
KEGG_PATHWAY_UP	hsa00330:Arginine and proline metabolism	5	1.23457	0.0356393	PYCR1, CKMT1A, ALDH18A1, CKMT1B, AOC1	173	50	6879	3.9763	0.998317	0.313196	35.9382
KEGG_PATHWAY_UP	hsa00512:Mucin type O-Glycan biosynthesis	4	0.987654	0.041374	GCNT3, GALNT7, B3GNT6, GALNT14	173	31	6879	5.13071	0.999411	0.338439	40.4594
KEGG_PATHWAY_UP	hsa00051:Fructose and mannose metabolism	4	0.987654	0.0448411	SORD, GMDS, HKDC1, AKR1B10	173	32	6879	4.97038	0.999689	0.346211	43.0488
KEGG_PATHWAY_UP	hsa03030:DNA replication	4	0.987654	0.0600881	RFC4, MCM2, MCM4, FEN1	173	36	6879	4.41811	0.999982	0.420349	53.2539
KEGG_PATHWAY_UP	hsa04974:Protein digestion and absorption	6	1.48148	0.0688083	KCNN4, COL17A1, COL7A1, PRSS3, COL11A1, COL5A2	173	88	6879	2.71111	0.999996	0.449803	58.3062
KEGG_PATHWAY_UP	hsa05412:Arrhythmogenic right ventricular cardiomyopathy (ARVC)	5	1.23457	0.0860823	DSG2, ITGA11, ITGB4, DSP, ITGA2	173	67	6879	2.96739	1	0.513305	66.8654
KEGG_PATHWAY_UP	hsa04066:HIF-1 signaling pathway	6	1.48148	0.0919367	HKDC1, SLC2A1, EGLN3, GAPDH, TIMP1, ENO1	173	96	6879	2.48519	1	0.521923	69.378

## Sheet: common_DEGs_DN_FC2
Category	Term	Count	%	PValue	Genes	List Total	Pop Hits	Pop Total	Fold Enrichment	Bonferroni	Benjamini	FDR
GOTERM_BP_DN	GO:0001525~angiogenesis	41	5.52561	6.47192e-16	FGFR2, EMCN, CAV1, CCL2, ACVRL1, LEPR, FGF10, TNFSF12, MEIS1, MMRN2, TSPAN12, TAL1, HOXA3, S1PR1, CTGF, TEK, ROBO4, SOX18, ANGPT1, TMEM100, TIE1, CALCRL, SOX17, PTPRB, RAMP2, DAB2IP, EGFL7, EPAS1, MMP19, TBX4, APOLD1, RASIP1, ACKR3, PNPLA6, NDNF, VEGFD, ECSCR, PECAM1, HIF3A, JAM3, WNT7A	664	223	16792	4.64958	2.10632e-12	2.10632e-12	1.21014e-12
GOTERM_BP_DN	GO:0007155~cell adhesion	52	7.00809	2.37349e-11	MMRN1, CXCL12, WISP2, S1PR1, CTGF, CYR61, ADGRE1, EGFL7, ICAM4, CNTN6, ADGRE5, ICAM2, ACKR3, PRKCE, PGM5, CD36, LAMC3, CD34, HAS1, ANOS1, MFAP4, EMP2, AOC3, CCL2, NEDD9, FPR2, CX3CL1, PCDHGC3, CCL4, SCARF1, CDH5, SEMA5A, SORBS3, COL6A6, DPT, SELP, SVEP1, TNXB, OLR1, GAS6, VWF, OMD, LYVE1, CASS4, ITGA8, PECAM1, PDZD2, ENG, SELE, NTM, MYH10, FEZ1	664	459	16792	2.865	7.50498e-08	3.75249e-08	4.29891e-08
GOTERM_BP_DN	GO:0070374~positive regulation of ERK1 and ERK2 cascade	30	4.04313	5.10052e-11	FGFR2, FGFR4, CCL3, CCL2, TNF, FFAR4, PDGFB, NPNT, FGF10, CX3CL1, CCL4, GLIPR2, CCL23, CTGF, CCL21, TEK, ANGPT1, IL6, BMP2, C5AR1, FLT4, ACKR3, GAS6, ALOX15, BMPER, CD36, CCL14, ARRB1, PLA2G2A, ADRA1A	664	175	16792	4.33528	1.61278e-07	5.37595e-08	9.23816e-08
GOTERM_BP_DN	GO:0006955~immune response	48	6.469	1.26945e-10	CSF3, C7, CCL3, CCL2, TNF, ENPP2, CXCL3, SUSD2, CXCL2, CX3CL1, TNFSF12, IL7R, VIPR1, CCL4, CXCL12, IL10, CFP, SLC11A1, DEFA1B, CCL23, CCL21, S1PR4, MS4A2, NFIL3, FCGR3B, APLN, SPN, IL18R1, IL6, CRIP1, C5AR1, PTGER4, IL1RL1, PRG4, ADGRE5, SMAD6, PKHD1L1, ACKR4, HLA-E, GZMH, C8B, CCL14, CD36, PPBP, SLPI, TGFBR3, DEFA1, CTSG	664	421	16792	2.88332	4.01401e-07	1.0035e-07	2.29926e-07
GOTERM_BP_DN	GO:0001570~vasculogenesis	17	2.29111	2.78487e-10	RAMP2, CAV1, EGFL7, TGFBR2, RASIP1, ACKR3, FZD4, JUNB, FOXF1, QKI, HEG1, HAS2, SOX18, TMEM100, SOX17, TIE1, ENG	664	56	16792	7.67707	8.80577e-07	1.76115e-07	5.04402e-07
GOTERM_BP_DN	GO:0045944~positive regulation of transcription from RNA polymerase II promoter	79	10.6469	2.27122e-09	HLF, ACVRL1, LMO2, WNT3A, EDN1, SPI1, FGF10, ZEB2, IL10, GATA2, FOS, S1PR1, FLI1, OSR1, GATA6, FOXF1, FOXF2, PLA2G1B, SOX18, SOX17, SERTAD1, CYR61, EGR1, PID1, DAB2IP, EGR2, LDB2, DLL1, FOSB, NLRP3, JUNB, ADRB2, ARRB1, RGCC, KDM6B, CSF3, FGFR2, TNF, NDN, CREM, CYTL1, NFKBIA, FHL5, NFIX, DCN, IL33, MEIS1, TAL1, ADIRF, TCF21, SLC11A1, HOXA5, JUND, TEF, PER1, PIK3R1, MAFF, BMP2, IL6, EPAS1, CEBPD, K…	664	981	16792	2.03654	7.18157e-06	1.19693e-06	4.11368e-06
GOTERM_BP_DN	GO:0030198~extracellular matrix organization	29	3.90836	3.61357e-09	TNF, PDGFB, SPOCK2, WNT3A, ADAMTSL4, NPNT, DCN, ABI3BP, CRISPLD2, FOXF1, FOXF2, CYR61, RECK, MATN3, ICAM4, RXFP1, COL13A1, ICAM2, ECM2, COL5A3, NDNF, VWF, FBLN1, LAMC3, FBLN5, ITGA8, PECAM1, JAM2, JAM3	664	196	16792	3.74176	1.14261e-05	1.6323e-06	6.54497e-06
GOTERM_BP_DN	GO:0006954~inflammatory response	42	5.66038	5.04775e-09	CCL3, RARRES2, CCL2, TNF, CXCL3, CXCL2, FPR1, CXCR1, CXCR2, FPR2, CCL4, CXCL12, IL10, SLC11A1, FOS, AGTR2, CCL23, CCL21, MS4A2, NFKBIZ, SELP, HYAL1, IL6, BMP2, DAB2IP, C5AR1, OLR1, ADGRE5, SCUBE1, ACKR1, CDO1, NLRP3, AGER, APOL3, ALOX15, CCL14, KLRG1, PPBP, AOX1, TNFAIP3, SELE, AOC3	664	379	16792	2.80249	1.59609e-05	1.99512e-06	9.14259e-06
GOTERM_BP_DN	GO:0006935~chemotaxis	22	2.96496	1.18224e-08	RARRES2, CCL3, CCL2, C5AR1, ENPP2, CXCL2, FPR1, CXCR1, CXCR2, ACKR3, FPR2, CX3CL1, ACKR4, CXCL12, CCL23, DEFA1B, S1PR1, ECSCR, ANOS1, DEFA1, SPN, CYR61	664	122	16792	4.56034	3.73817e-05	4.15359e-06	2.14129e-05
GOTERM_BP_DN	GO:0050900~leukocyte migration	22	2.96496	1.18224e-08	SELP, CAV1, C5AR1, OLR1, FPR1, JAML, FPR2, GAS6, DOK2, THBD, CD34, PECAM1, TEK, ESAM, ANGPT1, TREM1, JAM2, SELE, JAM3, PROS1, SPN, PIK3R1	664	122	16792	4.56034	3.73817e-05	4.15359e-06	2.14129e-05
GOTERM_BP_DN	GO:0060326~cell chemotaxis	16	2.15633	2.49748e-08	CCL3, CCL2, C5AR1, PDGFB, CXCL2, FPR1, FPR2, CX3CL1, CXCL12, DOCK4, SEMA5A, AGTR1, CCL14, CCL21, HBEGF, ENG	664	65	16792	6.22502	7.89672e-05	7.897e-06	4.52348e-05
GOTERM_BP_DN	GO:0007166~cell surface receptor signaling pathway	33	4.44744	4.18976e-08	CCL2, ADGRD1, LEPR, PTH1R, EDN1, CXCR1, TSPAN7, CXCR2, VIPR1, IL7R, SIRPB1, MARCO, TSPAN12, EDNRB, AGTR2, KLRF1, CALCRL, SPN, ADGRE1, ADGRE5, LIFR, NPR1, TSPAN18, AGER, CLEC1A, SEMA6A, ADRB2, DOK2, KLRG1, CD36, SSTR1, ADGRL2, ADGRL4	664	274	16792	3.04577	0.000132471	1.20436e-05	7.58857e-05
GOTERM_BP_DN	GO:0070098~chemokine-mediated signaling pathway	16	2.15633	8.84085e-08	CCL3, CCL2, CXCL3, CXCL2, ACKR1, CXCR1, CXCR2, ACKR3, ACKR4, CX3CL1, CXCL12, CCL4, CCL23, CCL14, PPBP, CCL21	664	71	16792	5.69896	0.000279508	2.32954e-05	0.000160127
GOTERM_BP_DN	GO:0071356~cellular response to tumor necrosis factor	19	2.56065	2.88134e-07	ZFP36, PID1, GPD1, HYAL1, IL6, DAB2IP, CCL3, CCL2, NPNT, CAMP, EDN1, CX3CL1, CCL4, CCL23, CCL14, CCL21, FABP4, HAS2, KLF2	664	110	16792	4.36813	0.000910666	7.00807e-05	0.000521873
GOTERM_BP_DN	GO:0002576~platelet degranulation	18	2.42588	5.41751e-07	SELP, RARRES2, A2M, PDGFB, SELENOP, SERPING1, MMRN1, TIMP3, GAS6, VWF, VEGFD, CD36, PPBP, CLEC3B, PECAM1, CFD, PROS1, SRGN	664	103	16792	4.41946	0.00171155	0.000122351	0.000981225
GOTERM_BP_DN	GO:0045766~positive regulation of angiogenesis	19	2.56065	5.70683e-07	SASH1, HYAL1, RAMP2, ACVRL1, C5AR1, CAMP, TGFBR2, CXCR2, CX3CL1, TNFSF12, AQP1, SEMA5A, GATA2, VEGFD, GATA6, CD34, TEK, CCBE1, ENG	664	115	16792	4.17821	0.00180287	0.000120293	0.00103363
GOTERM_BP_DN	GO:0032870~cellular response to hormone stimulus	12	1.61725	9.96975e-07	RAMP2, FOS, DUSP1, SOCS2, FFAR4, JUND, FOSB, SIK1, JUNB, SLIT2, GHR, SLIT3	664	45	16792	6.74378	0.00314747	0.000197008	0.00180572
GOTERM_BP_DN	GO:0001666~response to hypoxia	23	3.09973	1.18705e-06	EGR1, RAMP2, BMP2, CAV1, ACVRL1, CCL2, EPAS1, CRYAB, TGFBR2, SLC6A4, NR4A2, APOLD1, PDLIM1, AGER, CXCL12, SOD3, EDNRA, VEGFD, TEK, TGFBR3, CYGB, CAT, ENG	664	172	16792	3.38169	0.00374641	0.000220766	0.00214998
GOTERM_BP_DN	GO:0051591~response to cAMP	12	1.61725	1.264e-06	FOS, THBD, DUSP1, CREM, JUND, MMP19, TEK, DUOX1, PER1, FOSB, CDO1, JUNB	664	46	16792	6.59717	0.0039888	0.000222018	0.00228936
GOTERM_BP_DN	GO:0030593~neutrophil chemotaxis	14	1.88679	1.49541e-06	CCL3, C5AR1, CCL2, CXCL3, EDN1, CXCR2, JAML, CX3CL1, CCL4, CCL14, CCL23, PPBP, PLA2G1B, TREM1	664	66	16792	5.36437	0.00471734	0.000248838	0.00270849
GOTERM_BP_DN	GO:0001938~positive regulation of endothelial cell proliferation	14	1.88679	2.5348e-06	CAV2, EGR3, BMP2, CCL2, ACVRL1, EGFL7, PDGFB, FLT4, NR4A1, TNFSF12, CXCL12, SEMA5A, VEGFD, TEK	664	69	16792	5.13113	0.007983	0.000400671	0.00459097
GOTERM_BP_DN	GO:0071347~cellular response to interleukin-1	14	1.88679	3.54384e-06	HYAL1, DAB2IP, CCL3, IL6, CCL2, CAMP, EDN1, CX3CL1, CCL4, CCL23, CCL14, CCL21, HAS2, KLF2	664	71	16792	4.98659	0.0111431	0.00053346	0.00641848
GOTERM_BP_DN	GO:0010628~positive regulation of gene expression	28	3.77358	5.39602e-06	FGFR4, CAV1, CCL3, TNF, PDGFB, LRRC32, WNT3A, SLC6A4, GJA1, IL7R, SLC11A1, OSR1, GSN, CTGF, QKI, NFIL3, PID1, RAMP2, IL6, BMP2, GAS6, FBLN1, LAMP3, ID2, CD34, RGCC, ENG, KLF4	664	262	16792	2.70266	0.0169175	0.000775256	0.00977292
GOTERM_BP_DN	GO:0048661~positive regulation of smooth muscle cell proliferation	12	1.61725	1.96403e-05	FGFR2, RETN, IL6, TNF, S1PR1, PDGFB, ID2, EDN1, TGFBR2, HBEGF, CALCRL, NR4A3	664	60	16792	5.05783	0.0602142	0.0026965	0.035567
GOTERM_BP_DN	GO:0050729~positive regulation of inflammatory response	13	1.75202	2.62466e-05	LPL, CCL3, CCL2, PTGER4, IL1RL1, IL33, CX3CL1, CCL4, AGTR1, CCL23, CCL14, PLA2G2A, FABP4	664	73	16792	4.50355	0.0796422	0.00345206	0.0475276
GOTERM_BP_DN	GO:0045444~fat cell differentiation	13	1.75202	2.62466e-05	PID1, RETN, EGR2, FFAR4, CEBPD, SMAD6, NR4A2, GDF10, NR4A1, ID4, GRK5, NR4A3, KLF4	664	73	16792	4.50355	0.0796422	0.00345206	0.0475276
GOTERM_BP_DN	GO:0032496~response to lipopolysaccharide	20	2.69542	2.62511e-05	SELP, C5AR1, PTGER4, CXCL3, MAOB, CXCL2, EDN1, FGF10, DCN, SCGB1A1, JUNB, SLC11A1, FOS, THBD, PPBP, KCNJ8, JUND, SLPI, SELE, CTSG	664	164	16792	3.08404	0.0796555	0.00331478	0.0475359
GOTERM_BP_DN	GO:0007165~signal transduction	75	10.1078	2.86697e-05	DLC1, ACVRL1, RRAD, GJA1, CXCR2, PRKG2, TNFSF12, CXCL12, SCGB1A1, SIRPB1, EDNRA, WISP2, ARHGAP6, STAC, STARD8, PLA2G1B, PDE8B, TIE1, APLN, SPN, CASKIN2, C5AR1, SPARCL1, PKIG, RASIP1, NLRP3, PRKCE, ARHGAP31, CD83, DOK2, THBD, CLIC3, ARRB1, CD34, PDE5A, GRASP, CCL2, SPOCK2, CREM, FPR1, CYTL1, NEDD9, NOSTRIN, GNG11, IL7R, CCL4, GPRC5A, SCARF1, STARD13, CCL23, CD69, ARHGAP44, TEK, RTKN2, NDRG2, PIK3R…	664	1161	16792	1.63367	0.0866671	0.00348065	0.0519144
GOTERM_BP_DN	GO:0031623~receptor internalization	10	1.34771	3.73237e-05	RAMP3, RAMP2, CAV1, CD36, GRIA1, CXCR1, CXCR2, ACKR3, CALCRL, GHR	664	43	16792	5.8812	0.111322	0.00436157	0.0675799
GOTERM_BP_DN	GO:0050715~positive regulation of cytokine secretion	8	1.07817	3.73878e-05	AGTR2, TNF, CLEC4E, PTGER4, CADM1, FGR, RGCC, IL10	664	25	16792	8.09253	0.111502	0.00421333	0.0676959
GOTERM_BP_DN	GO:0000122~negative regulation of transcription from RNA polymerase II promoter	52	7.00809	3.91894e-05	JDP2, WFS1, EDN1, SPI1, WWC2, ZEB2, CBX7, SCGB1A1, KANK2, EDNRB, GATA2, OSR1, GATA6, FOXF1, SOX18, SOX17, NFIL3, ZFP36, EGR1, DAB2IP, PKIG, FOSB, JUNB, CD36, BTG2, FGFR2, CAV1, TNF, NFIX, ZBTB16, HIC1, TAL1, TCF21, SORBS3, JUND, PER1, BMP2, TBX3, TBX2, LMCD1, NR4A2, DACH1, NR4A3, CDKN1C, ATF3, ID2, ETS2, HEYL, BCL6B, ID4, ENG, KLF4	664	720	16792	1.82644	0.116549	0.00426396	0.0709568
GOTERM_BP_DN	GO:0016337~single organismal cell-cell adhesion	15	2.02156	4.17889e-05	EMCN, LIMS2, ICAM4, COL13A1, ICAM2, LMO7, CDH5, CD93, CD34, FOXF1, ITGA8, GPA33, ESAM, JAM2, NEGR1	664	101	16792	3.75582	0.123781	0.00439496	0.0756618
GOTERM_BP_DN	GO:0008217~regulation of blood pressure	12	1.61725	4.28866e-05	EDNRA, EDNRB, RAMP2, ACE, AGTR2, ACVRL1, CD34, EDN1, NPR1, DLL1, NPR3, HBB	664	65	16792	4.66877	0.126817	0.00436498	0.0776486
GOTERM_BP_DN	GO:0050710~negative regulation of cytokine secretion	6	0.808625	5.94018e-05	IL6, PTGER4, FFAR4, LRRC32, RGCC, SRGN	664	12	16792	12.6446	0.171248	0.00585263	0.107535
GOTERM_BP_DN	GO:2000352~negative regulation of endothelial cell apoptotic process	8	1.07817	8.30545e-05	SEMA5A, RAMP2, TEK, ANGPT1, TNFAIP3, IL10, GAS6, NDNF	664	28	16792	7.22547	0.230973	0.00792688	0.150323
GOTERM_BP_DN	GO:0009612~response to mechanical stimulus	11	1.48248	9.3893e-05	RETN, CCL2, PTGER4, BTG2, JUND, TGFBR2, RCAN1, DCN, FOSB, CXCL12, JUNB	664	59	16792	4.71493	0.256884	0.00869444	0.169924
GOTERM_BP_DN	GO:0030097~hemopoiesis	11	1.48248	9.3893e-05	TAL1, GATA2, PDGFB, CD34, WNT3A, NOTCH4, RTKN2, ANGPT1, DLL1, ZBTB16, IL10	664	59	16792	4.71493	0.256884	0.00869444	0.169924
GOTERM_BP_DN	GO:0010811~positive regulation of cell-substrate adhesion	9	1.21294	9.67882e-05	ALOX15, SPOCK2, FOXF1, NPNT, ECM2, PRKCE, ABI3BP, NDNF, CYR61	664	38	16792	5.98954	0.263657	0.00870643	0.17516
GOTERM_BP_DN	GO:0008285~negative regulation of cell proliferation	33	4.44744	0.000106125	DLC1, ACVRL1, NDN, PTH1R, FGF10, SOX7, ZBTB16, IL10, CDH5, KANK2, CCL23, BCHE, DPT, IL6, BMP2, DAB2IP, ADARB1, KLF13, SMAD6, TBX5, DLL1, SLIT3, RERG, TNS2, ADAMTS8, BTG2, SSTR1, RGCC, ADRA1A, ADAMTS1, PMP22, BMP5, KLF4	664	396	16792	2.10743	0.285079	0.00927845	0.19204
GOTERM_BP_DN	GO:0035914~skeletal muscle cell differentiation	10	1.34771	0.000110066	EGR1, MAFF, HLF, FOS, ATF3, EGR2, BTG2, WNT3A, HEYL, NR4A1	664	49	16792	5.16105	0.293935	0.00936261	0.199166
GOTERM_BP_DN	GO:0001701~in utero embryonic development	20	2.69542	0.000156732	FGFR2, MAFF, RARRES2, BMP2, ACVRL1, TBX3, WNT3A, TGFBR2, EDN1, GJA1, EDNRA, GATA6, FOXF1, HEG1, SOX18, ANGPT1, TMEM100, TIE1, KLF2, MYH10	664	187	16792	2.70472	0.390811	0.0129581	0.283496
GOTERM_BP_DN	GO:0002548~monocyte chemotaxis	9	1.21294	0.00020324	IL6, CCL3, CCL23, CCL14, CCL2, PDGFB, CCL21, CX3CL1, CCL4	664	42	16792	5.4191	0.474134	0.0163447	0.367472
GOTERM_BP_DN	GO:0007204~positive regulation of cytosolic calcium ion concentration	16	2.15633	0.00026544	C5AR1, PTGER4, PTH1R, EDN1, FPR1, GJA1, CXCR2, CD52, FPR2, EDNRA, EDNRB, GATA2, AGTR1, CD36, S1PR4, ADRA1A	664	134	16792	3.0196	0.568044	0.0207671	0.479679
GOTERM_BP_DN	GO:0050919~negative chemotaxis	8	1.07817	0.000307096	SEMA5A, FLRT3, SEMA6A, SEMA6D, SEMA3G, SEMA3B, SLIT2, SLIT3	664	34	16792	5.95039	0.621367	0.0234091	0.554759
GOTERM_BP_DN	GO:0043410~positive regulation of MAPK cascade	12	1.61725	0.000328127	FGFR2, CAV2, DAB2IP, SORBS3, BMP2, IL6, ADRB2, PDGFB, FLT4, ADRA1A, FGF10, PRKCE	664	81	16792	3.74654	0.645734	0.0244046	0.592644
GOTERM_BP_DN	GO:0010629~negative regulation of gene expression	16	2.15633	0.000338053	CCL3, TNF, ACVRL1, PDGFB, CRYAB, GJA1, UPK3B, ACACB, MYADM, SLIT3, ACE, ID2, CTGF, CD34, ENG, KLF4	664	137	16792	2.95348	0.656684	0.0245563	0.61052
GOTERM_BP_DN	GO:0071346~cellular response to interferon-gamma	10	1.34771	0.000363896	MRC1, CCL3, CCL23, CCL14, CCL2, CCL21, EDN1, AQP4, CX3CL1, CCL4	664	57	16792	4.43669	0.683631	0.0258165	0.657047
GOTERM_BP_DN	GO:0030335~positive regulation of cell migration	19	2.56065	0.000368937	BMP2, CCL3, F10, FGR, PDGFB, EDN1, MYADM, SEMA5A, S1PR1, SEMA6D, SEMA3G, FOXF1, HBEGF, HAS2, SEMA3B, MYLK, MYOC, PIK3R1, CYR61	664	184	16792	2.61138	0.688636	0.0255955	0.66612
GOTERM_BP_DN	GO:0007202~activation of phospholipase C activity	7	0.943396	0.000433285	EDNRA, ARHGAP6, C5AR1, S1PR4, ADRA1A, PRKCE, SELE	664	26	16792	6.80862	0.745981	0.0293507	0.781872
GOTERM_BP_DN	GO:0051897~positive regulation of protein kinase B signaling	12	1.61725	0.000451778	SEMA5A, CSF3, IL6, CCL3, TNF, F10, CCL21, TEK, HBEGF, ANGPT1, GAS6, MYOC	664	84	16792	3.61274	0.760414	0.0299435	0.815113
GOTERM_BP_DN	GO:0007267~cell-cell signaling	23	3.09973	0.000485959	FGFR2, CCL3, BMP2, TBX5, ADGRE5, EDN1, GJA1, GJA4, CCL4, IL10, SEMA5A, C1QA, ADRB2, WISP2, CCL23, ADRB1, SSTR1, CCL21, CTGF, TEK, ADRA1A, SEMA3B, CYR61	664	254	16792	2.28996	0.784969	0.0315131	0.876527
GOTERM_BP_DN	GO:0001934~positive regulation of protein phosphorylation	15	2.02156	0.000492377	RARRES2, BMP2, TNF, ITLN1, CAMP, WNT3A, FLT4, GAS6, EDNRB, RSPO1, ARRB1, TEK, ENG, SPN, CYR61	664	127	16792	2.98691	0.789292	0.0312815	0.888056
GOTERM_BP_DN	GO:0050830~defense response to Gram-positive bacterium	12	1.61725	0.0005008	IL6, TNF, CD36, DEFA1B, C5AR1, FGR, CAMP, PLA2G2A, PLA2G1B, DEFA3, DEFA1, HLA-E	664	85	16792	3.57023	0.794832	0.031182	0.903182
GOTERM_BP_DN	GO:0071222~cellular response to lipopolysaccharide	14	1.88679	0.000513712	CSF3, MRC1, ZFP36, DAB2IP, IL6, TNF, CCL2, CAMP, NLRP3, IL10, EDNRB, CD36, PLSCR4, TNFAIP3	664	113	16792	3.13317	0.803044	0.0313562	0.926367
GOTERM_BP_DN	GO:0048557~embryonic digestive tract morphogenesis	6	0.808625	0.000527481	FGFR2, TCF21, ID2, HLX, FOXF1, FGF10	664	18	16792	8.42972	0.811439	0.0315742	0.951084
GOTERM_BP_DN	GO:0001822~kidney development	12	1.61725	0.00055419	CDKN1C, TCF21, AGTR1, ACE, TNS2, WFS1, KCNJ8, ITGA8, MME, ADAMTS1, HAS2, DCN	664	86	16792	3.52872	0.826718	0.0325315	0.999015
GOTERM_BP_DN	GO:0001657~ureteric bud development	8	1.07817	0.000628244	FGFR2, TCF21, BMPER, OSR1, SMAD6, NPNT, CAT, SLIT2	664	38	16792	5.32403	0.862912	0.0361299	1.13179
GOTERM_BP_DN	GO:0003181~atrioventricular valve morphogenesis	5	0.673854	0.000636453	BMP2, TBX5, HEYL, TGFBR2, CYR61	664	11	16792	11.4951	0.866427	0.0359402	1.1465
GOTERM_BP_DN	GO:0002523~leukocyte migration involved in inflammatory response	5	0.673854	0.000636453	CCL2, PPBP, CX3CL1, JAM3, SELE	664	11	16792	11.4951	0.866427	0.0359402	1.1465
GOTERM_BP_DN	GO:0035116~embryonic hindlimb morphogenesis	7	0.943396	0.000662916	GPC3, TBX3, OSR1, RSPO2, AFF3, ZBTB16, WNT7A	664	28	16792	6.32229	0.877156	0.0367512	1.1939
GOTERM_BP_DN	GO:0016525~negative regulation of angiogenesis	10	1.34771	0.000688729	DAB2IP, CCL2, HOXA5, ECSCR, RGCC, TEK, NPR1, TIE1, DCN, GPR4	664	62	16792	4.0789	0.88679	0.0374984	1.24012
GOTERM_BP_DN	GO:0060021~palate development	11	1.48248	0.000781715	TCF21, TBX3, OSR1, TBX2, WNT3A, CSRNP1, FOXF2, CLDN5, TGFBR2, TGFBR3, WNT7A	664	76	16792	3.66027	0.915647	0.0417376	1.40643
GOTERM_BP_DN	GO:0001937~negative regulation of endothelial cell proliferation	7	0.943396	0.000808256	CAV2, CAV1, ACVRL1, RGCC, GJA1, ATOH8, ENG	664	29	16792	6.10428	0.922443	0.0424091	1.45385
GOTERM_BP_DN	GO:0007568~aging	17	2.29111	0.000843112	IL6, CCL2, CRYAB, KL, PTH1R, TGFBR2, SERPING1, DCN, IL10, CDKN1C, EDNRB, FOS, RETN, CTGF, JUND, ADRA1A, CAT	664	165	16792	2.60555	0.930543	0.0434773	1.51609
GOTERM_BP_DN	GO:0042744~hydrogen peroxide catabolic process	6	0.808625	0.000893932	GPX3, DUOX1, HBA2, CAT, HBA1, HBB	664	20	16792	7.58675	0.940862	0.0453005	1.60678
GOTERM_BP_DN	GO:0051384~response to glucocorticoid	10	1.34771	0.000977196	IL6, TNF, DUSP1, PTGDS, BCHE, CDO1, SCGB1A1, ABCA3, IL10, GHR	664	65	16792	3.89064	0.954562	0.0486387	1.75519
GOTERM_BP_DN	GO:0009887~organ morphogenesis	12	1.61725	0.000983958	FGFR2, ABLIM1, SEMA6A, GATA2, BMP2, FLI1, CCL2, TBX3, FHL1, DCN, PNPLA6, SLIT3	664	92	16792	3.29859	0.955524	0.0482088	1.76724
GOTERM_BP_DN	GO:0030308~negative regulation of cell growth	14	1.88679	0.000985249	HYAL1, ACVRL1, CRYAB, FHL1, FBP1, GJA1, NPR1, SLIT2, SLIT3, RERG, AGTR2, WFDC1, SOX17, SERTAD1	664	121	16792	2.92602	0.955705	0.0475346	1.76954
GOTERM_BP_DN	GO:0006936~muscle contraction	13	1.75202	0.00104579	FXYD1, SORBS3, DES, STAC, CRYAB, MYH11, GJA1, LMOD1, SCN7A, VIPR1, SGCA, MYLK, MYL9	664	107	16792	3.07251	0.96343	0.0496266	1.8773
GOTERM_BP_DN	GO:0050728~negative regulation of inflammatory response	11	1.48248	0.00106147	ZFP36, PTGER4, FFAR4, SOCS3, FOXF1, TEK, WFDC1, CALCRL, NLRP3, TNFAIP3, KLF4	664	79	16792	3.52127	0.9652	0.0496083	1.90519
GOTERM_BP_DN	GO:0060664~epithelial cell proliferation involved in salivary gland morphogenesis	4	0.539084	0.00112063	FGFR2, IL6, TNF, FGF10	664	6	16792	16.8594	0.971143	0.0515408	2.01035
GOTERM_BP_DN	GO:0006898~receptor-mediated endocytosis	18	2.42588	0.00114307	MRC1, MSR1, OLR1, MASP1, PRG4, ENPP2, TGFBR2, SUSD2, COLEC12, HBA2, ACKR4, HBA1, SCARF1, MARCO, ADRB2, CD36, SFTPD, HBB	664	186	16792	2.44734	0.973122	0.0517936	2.05022
GOTERM_BP_DN	GO:0006957~complement activation, alternative pathway	5	0.673854	0.00129457	CFP, C8B, C7, CFD, VSIG4	664	13	16792	9.7266	0.983362	0.0576359	2.31896
GOTERM_BP_DN	GO:0035810~positive regulation of urine volume	5	0.673854	0.00129457	EDNRB, EDN1, NPR1, HAS2, NPR3	664	13	16792	9.7266	0.983362	0.0576359	2.31896
GOTERM_BP_DN	GO:0048246~macrophage chemotaxis	5	0.673854	0.00129457	EDNRB, CCL3, CCL2, SFTPD, CX3CL1	664	13	16792	9.7266	0.983362	0.0576359	2.31896
GOTERM_BP_DN	GO:0090023~positive regulation of neutrophil chemotaxis	6	0.808625	0.00142223	C5AR1, CCL21, CXCL3, CXCL2, CXCR2, DAPK2	664	22	16792	6.89704	0.988894	0.0622669	2.54487
GOTERM_BP_DN	GO:0034394~protein localization to cell surface	6	0.808625	0.00142223	FBLN5, FCN1, FGF10, ANGPT1, EMP2, GPIHBP1	664	22	16792	6.89704	0.988894	0.0622669	2.54487
GOTERM_BP_DN	GO:0015758~glucose transport	7	0.943396	0.00164819	EDNRA, PPBP, SLC2A3, HK3, EDN1, PLA2G1B, KLF15	664	33	16792	5.36437	0.99457	0.0708296	2.94351
GOTERM_BP_DN	GO:0035924~cellular response to vascular endothelial growth factor stimulus	6	0.808625	0.00175891	RAMP2, EGR3, DAB2IP, FLT4, NR4A1, GAS1	664	23	16792	6.59717	0.996176	0.0744005	3.13828
GOTERM_BP_DN	GO:0003148~outflow tract septum morphogenesis	6	0.808625	0.00175891	FGFR2, TBX2, GATA6, SMAD6, TGFBR2, ENG	664	23	16792	6.59717	0.996176	0.0744005	3.13828
GOTERM_BP_DN	GO:0043547~positive regulation of GTPase activity	38	5.12129	0.00185006	FGFR2, DLC1, CAV2, CCL3, FGFR4, A2M, CCL2, ARHGEF26, PDGFB, FGF10, DENND2A, CX3CL1, CCL4, STARD13, ARHGAP6, AGAP11, S1PR1, CCL23, ARHGAP44, STARD8, TEK, ANGPT1, RAPGEF4, FGD5, DAB2IP, KL, ARHGEF15, RGS16, DOCK4, ARHGAP31, SH2D3C, CCL14, ADRB1, RGS2, ARRB1, HBEGF, DENND3, IL3RA	664	565	16792	1.70086	0.997135	0.0770771	3.29834
GOTERM_BP_DN	GO:0048251~elastic fiber assembly	4	0.539084	0.00190362	TNXB, FBLN5, MYH11, MFAP4	664	7	16792	14.4509	0.997582	0.0781923	3.39229
GOTERM_BP_DN	GO:0085029~extracellular matrix assembly	4	0.539084	0.00190362	HAS1, GPM6B, HAS2, GAS6	664	7	16792	14.4509	0.997582	0.0781923	3.39229
GOTERM_BP_DN	GO:0030282~bone mineralization	7	0.943396	0.00193557	FGFR2, ALOX15, BMP2, GPC3, CLEC3B, PTH1R, RSPO2	664	34	16792	5.20659	0.997815	0.0784356	3.44828
GOTERM_BP_DN	GO:0007585~respiratory gaseous exchange	7	0.943396	0.00193557	EDNRA, EDN1, SFTPA2, SFTPD, SFTPC, SFTPA1, DACH1	664	34	16792	5.20659	0.997815	0.0784356	3.44828
GOTERM_BP_DN	GO:0042552~myelination	8	1.07817	0.00202841	EGR2, CLDN5, NFASC, QKI, PLLP, MAL, PMP22, JAM3	664	46	16792	4.39811	0.998372	0.0810082	3.61082
GOTERM_BP_DN	GO:0010595~positive regulation of endothelial cell migration	8	1.07817	0.00202841	SASH1, FLT4, EDN1, CCBE1, TEK, ANGPT1, ATOH8, WNT7A	664	46	16792	4.39811	0.998372	0.0810082	3.61082
GOTERM_BP_DN	GO:0003151~outflow tract morphogenesis	8	1.07817	0.00202841	TBX3, TBX2, HEYL, CLDN5, TGFBR2, TGFBR3, SOX18, SOX17	664	46	16792	4.39811	0.998372	0.0810082	3.61082
GOTERM_BP_DN	GO:0050918~positive chemotaxis	7	0.943396	0.00225928	SEMA5A, VEGFD, CCL3, PDGFB, FGF10, ANGPT1, CXCL12	664	35	16792	5.05783	0.999217	0.0886993	4.01391
GOTERM_BP_DN	GO:0045600~positive regulation of fat cell differentiation	8	1.07817	0.00230372	ZFP36, ADIRF, MEDAG, BMP2, RARRES2, ID2, WIF1, ZBTB16	664	47	16792	4.30454	0.99932	0.0892594	4.09131
GOTERM_BP_DN	GO:0045893~positive regulation of transcription, DNA-templated	35	4.71698	0.00244113	ACVRL1, TNF, PDGFB, WNT3A, SPI1, FGF10, SOX7, ZBTB16, IL10, TAL1, FOS, AGTR2, LBH, GATA6, FOXF1, FOXF2, SOX18, SOX17, ATOH8, EGR1, KLF6, IL6, BMP2, EGR2, TBX3, TBX5, FZD4, CDKN1C, ID2, ETS2, NOTCH4, MYRF, KLF2, WNT7A, KLF4	664	515	16792	1.71868	0.99956	0.0931936	4.33027
GOTERM_BP_DN	GO:0007507~heart development	17	2.29111	0.00248524	FLRT3, RAMP2, BMP2, CRIP1, PDGFB, TBX5, TGFBR2, EDN1, GJA1, EDNRA, GATA2, OSR1, KCNJ8, FOXF1, TEK, HEG1, CALCRL	664	183	16792	2.34927	0.999617	0.0936695	4.40686
GOTERM_BP_DN	GO:0002040~sprouting angiogenesis	6	0.808625	0.00260193	RAMP2, FLT4, CCBE1, TEK, ANGPT1, ENG	664	25	16792	6.0694	0.999736	0.0967031	4.6092
GOTERM_BP_DN	GO:0001947~heart looping	9	1.21294	0.00262784	TBX3, TBX2, WNT3A, TGFBR2, GJA1, DLL1, SOX18, SOX17, ENG	664	61	16792	3.73119	0.999756	0.0964875	4.65407
GOTERM_BP_DN	GO:0007160~cell-matrix adhesion	11	1.48248	0.00286349	LYVE1, CD34, CTGF, COL13A1, FBLN5, ITGA8, NPNT, COL5A3, ECM2, EMP2, JAM3	664	90	16792	3.0909	0.999885	0.103489	5.06126
GOTERM_BP_DN	GO:0030154~cell differentiation	32	4.31267	0.0029255	FGR, CADM1, FHL1, CREM, GPM6B, TNFSF12, IGSF10, ADIRF, FLI1, OSR1, CTGF, HLX, ROBO4, ANGPT1, ATOH8, NDRG2, C9ORF24, ERG, RXFP1, COL13A1, MMP19, TGFBR2, APOLD1, MGP, MAL, DLL1, GAS7, CHRDL1, ETS2, NOTCH4, ECSCR, GADD45B	664	462	16792	1.75163	0.999905	0.104422	5.16816
GOTERM_BP_DN	GO:0001763~morphogenesis of a branching structure	4	0.539084	0.00295671	TCF21, COL13A1, FOXF1, NOTCH4	664	8	16792	12.6446	0.999914	0.104302	5.2219
GOTERM_BP_DN	GO:0071493~cellular response to UV-B	4	0.539084	0.00295671	HYAL1, CRIP1, MME, MFAP4	664	8	16792	12.6446	0.999914	0.104302	5.2219
GOTERM_BP_DN	GO:0001955~blood vessel maturation	4	0.539084	0.00295671	RECK, ACVRL1, S1PR1, CDH5	664	8	16792	12.6446	0.999914	0.104302	5.2219
GOTERM_BP_DN	GO:0006869~lipid transport	10	1.34771	0.00296832	ABCA8, APOL3, ABCA10, ABCA9, APOLD1, SFTPA1, GPIHBP1, ABCA3, ABCA6, SLCO2A1	664	76	16792	3.32752	0.999917	0.103539	5.24189
GOTERM_BP_DN	GO:0030324~lung development	10	1.34771	0.00296832	FGFR2, GPC3, EPAS1, CRISPLD2, CTGF, FOXF1, TBX5, CCBE1, TBX4, HEG1	664	76	16792	3.32752	0.999917	0.103539	5.24189
GOTERM_BP_DN	GO:0030509~BMP signaling pathway	10	1.34771	0.00296832	EGR1, BMP2, CHRDL1, ACVRL1, SMAD6, TGFBR3, GDF10, TMEM100, ENG, BMP5	664	76	16792	3.32752	0.999917	0.103539	5.24189
GOTERM_BP_DN	GO:0090280~positive regulation of calcium ion import	5	0.673854	0.00299839	CCL3, CCL2, PDGFB, TRPV2, CXCL12	664	16	16792	7.90286	0.999925	0.103395	5.29364
GOTERM_BP_DN	GO:0044130~negative regulation of growth of symbiont in host	5	0.673854	0.00299839	TNF, CD36, CAMP, IL10, CTSG	664	16	16792	7.90286	0.999925	0.103395	5.29364
GOTERM_BP_DN	GO:0003203~endocardial cushion morphogenesis	5	0.673854	0.00299839	BMP2, ACVRL1, TBX2, HEYL, ENG	664	16	16792	7.90286	0.999925	0.103395	5.29364
GOTERM_BP_DN	GO:0060216~definitive hemopoiesis	5	0.673854	0.00299839	TAL1, GATA2, TEK, TGFBR3, MEIS1	664	16	16792	7.90286	0.999925	0.103395	5.29364
GOTERM_BP_DN	GO:0010744~positive regulation of macrophage derived foam cell differentiation	5	0.673854	0.00299839	AGTR1, LPL, MSR1, CD36, PLA2G2A	664	16	16792	7.90286	0.999925	0.103395	5.29364
GOTERM_BP_DN	GO:0007162~negative regulation of cell adhesion	7	0.943396	0.00302701	SEMA5A, FBLN1, ACVRL1, RND1, ANGPT1, JAM2, SPN	664	37	16792	4.78444	0.999931	0.103208	5.34287
GOTERM_BP_DN	GO:0045597~positive regulation of cell differentiation	7	0.943396	0.00302701	SOCS3, CTGF, JUND, SOX17, JUNB, GHR, CYR61	664	37	16792	4.78444	0.999931	0.103208	5.34287
GOTERM_BP_DN	GO:0007188~adenylate cyclase-modulating G-protein coupled receptor signaling pathway	7	0.943396	0.00302701	ADCY4, ADRB2, PTGER4, RXFP1, PTH1R, FPR1, GRK5	664	37	16792	4.78444	0.999931	0.103208	5.34287
GOTERM_BP_DN	GO:0032355~response to estradiol	11	1.48248	0.00310619	RAMP2, DUSP1, SOCS2, CTGF, CRYAB, SLC6A4, FGF10, WFDC1, CAT, WNT7A, GHR	664	91	16792	3.05693	0.999947	0.104639	5.47893
GOTERM_BP_DN	GO:0048843~negative regulation of axon extension involved in axon guidance	6	0.808625	0.00311827	SEMA5A, SEMA6A, SEMA6D, SEMA3G, WNT3A, SEMA3B	664	26	16792	5.83596	0.999949	0.103921	5.49968
GOTERM_BP_DN	GO:0008284~positive regulation of cell proliferation	32	4.31267	0.0033231	CSF3, FGFR2, FGFR4, PDGFB, WNT3A, PTH1R, EDN1, CXCR2, VIPR1, EDNRB, AGTR2, HOXA3, CTGF, HLX, APLN, SERTAD1, IL6, TBX3, TBX2, CAMP, FLT4, TGFBR2, LIFR, DLL1, VEGFD, ATF3, CCL14, HBEGF, HAS2, ID4, GRK5, EMP2	664	466	16792	1.73659	0.999973	0.109223	5.85074
GOTERM_BP_DN	GO:0007179~transforming growth factor beta receptor signaling pathway	11	1.48248	0.00336499	FOS, ACVRL1, CCL2, PDGFB, SMAD6, CLDN5, TGFBR2, TGFBR3, GDF10, ENG, CDH5	664	92	16792	3.0237	0.999976	0.10939	5.9224
GOTERM_BP_DN	GO:0031589~cell-substrate adhesion	5	0.673854	0.00379985	VWF, SORBS3, SMAD6, ANGPT1, GAS6	664	17	16792	7.43799	0.999994	0.121413	6.6631
GOTERM_BP_DN	GO:0042310~vasoconstriction	5	0.673854	0.00379985	EDNRA, EDNRB, CAV1, SLC6A4, EDN1	664	17	16792	7.43799	0.999994	0.121413	6.6631
GOTERM_BP_DN	GO:0014068~positive regulation of phosphatidylinositol 3-kinase signaling	9	1.21294	0.00392548	CSF3, SELP, PDGFB, FGR, TEK, ANGPT1, CAT, DCN, MYOC	664	65	16792	3.50158	0.999996	0.123927	6.87607
GOTERM_BP_DN	GO:0042060~wound healing	10	1.34771	0.00420517	SLC11A1, ALOX15, IL6, MACF1, CCM2L, PECAM1, TGFBR2, FGF10, DCN, ENG	664	80	16792	3.16114	0.999998	0.130869	7.34854
GOTERM_BP_DN	GO:0007411~axon guidance	15	2.02156	0.00422661	FLRT3, MATN2, WNT3A, NFASC, NTN4, NR4A3, DPYSL2, CXCL12, SLIT2, SLIT3, SEMA6A, ANOS1, SEMA3B, MYH10, FEZ1	664	159	16792	2.38577	0.999998	0.130215	7.38466
GOTERM_BP_DN	GO:0007200~phospholipase C-activating G-protein coupled receptor signaling pathway	9	1.21294	0.00431622	EDNRB, AGTR1, C5AR1, PTH1R, FPR1, ADRA1A, CXCR2, FPR2, NPR3	664	66	16792	3.44852	0.999999	0.131514	7.5355
GOTERM_BP_DN	GO:0048247~lymphocyte chemotaxis	6	0.808625	0.00436577	CCL3, CCL23, CCL14, CCL2, CCL21, CX3CL1	664	28	16792	5.4191	0.999999	0.13166	7.61881
GOTERM_BP_DN	GO:0032715~negative regulation of interleukin-6 production	6	0.808625	0.00436577	TNF, ARRB1, KLF2, TNFAIP3, IL10, GAS6	664	28	16792	5.4191	0.999999	0.13166	7.61881
GOTERM_BP_DN	GO:0043280~positive regulation of cysteine-type endopeptidase activity involved in apoptotic process	7	0.943396	0.00452278	TNF, CTGF, ARRB1, WNT3A, SOX7, NLRP3, CYR61	664	40	16792	4.4256	0.999999	0.13479	7.88232
GOTERM_BP_DN	GO:0090500~endocardial cushion to mesenchymal transition	3	0.404313	0.0045474	ACVRL1, HAS2, ENG	664	3	16792	25.2892	0.999999	0.134213	7.92357
GOTERM_BP_DN	GO:0030185~nitric oxide transport	3	0.404313	0.0045474	EDN1, AQP1, HBB	664	3	16792	25.2892	0.999999	0.134213	7.92357
GOTERM_BP_DN	GO:0042493~response to drug	23	3.09973	0.00474687	LPL, IL6, MAOB, TGFBR2, SLC6A4, FOSB, ACACB, DPYSL2, AQP1, ABCA3, CBX7, SCGB1A1, IL10, JUNB, KCNK3, FOS, GATA6, BCHE, JUND, ADRA1A, WFDC1, CAT, CPB2	664	304	16792	1.91332	1	0.1384	8.25717
GOTERM_BP_DN	GO:0048662~negative regulation of smooth muscle cell proliferation	6	0.808625	0.00510692	OGN, NPR1, NDRG2, NPR3, TNFAIP3, KLF4	664	29	16792	5.23224	1	0.146765	8.85646
GOTERM_BP_DN	GO:0045638~negative regulation of myeloid cell differentiation	5	0.673854	0.00581268	ZFP36, NFKBIA, DLL1, ZBTB16, MEIS1	664	19	16792	6.65504	1	0.163864	10.0204
GOTERM_BP_DN	GO:2000379~positive regulation of reactive oxygen species metabolic process	6	0.808625	0.00593291	PID1, AGTR1, CD36, PDGFB, DUOXA1, TGFBR2	664	30	16792	5.05783	1	0.165498	10.2173
GOTERM_BP_DN	GO:0032060~bleb assembly	4	0.539084	0.00597172	PMP22, EMP2, EMP1, MYLK	664	10	16792	10.1157	1	0.165041	10.2808
GOTERM_BP_DN	GO:0033138~positive regulation of peptidyl-serine phosphorylation	9	1.21294	0.00618555	CSF3, CAV1, IL6, TNF, ARRB1, WNT3A, ANGPT1, PPP1R15A, GAS6	664	70	16792	3.25146	1	0.16897	10.6297
GOTERM_BP_DN	GO:0045429~positive regulation of nitric oxide biosynthetic process	7	0.943396	0.00650244	IL6, AGTR2, TNF, EDN1, KLF2, HBB, KLF4	664	43	16792	4.11684	1	0.17534	11.1444
GOTERM_BP_DN	GO:0043507~positive regulation of JUN kinase activity	6	0.808625	0.00684856	SASH1, DAB2IP, TNF, EDN1, AGER, FZD4	664	31	16792	4.89468	1	0.182251	11.7034
GOTERM_BP_DN	GO:1902895~positive regulation of pri-miRNA transcription from RNA polymerase II promoter	5	0.673854	0.00704237	FOS, BMP2, PDGFB, SMAD6, SPI1	664	20	16792	6.32229	1	0.185366	12.015
GOTERM_BP_DN	GO:0019731~antibacterial humoral response	7	0.943396	0.0072837	DEFA1B, CAMP, PLA2G1B, DEFA3, SLPI, DEFA1, HLA-E	664	44	16792	4.02327	1	0.189529	12.4015
GOTERM_BP_DN	GO:0006956~complement activation	10	1.34771	0.00729928	CFP, C1QA, C8B, C7, C1QB, MASP1, FCN3, RGCC, FCN1, CFD	664	87	16792	2.9068	1	0.188356	12.4264
GOTERM_BP_DN	GO:0070373~negative regulation of ERK1 and ERK2 cascade	8	1.07817	0.00758994	DAB2IP, FBLN1, ATF3, DUSP1, ARRB1, NDRG2, TIMP3, KLF4	664	58	16792	3.48816	1	0.193537	12.8897
GOTERM_BP_DN	GO:0035115~embryonic forelimb morphogenesis	6	0.808625	0.00785858	RECK, TBX3, OSR1, TBX5, RSPO2, WNT7A	664	32	16792	4.74172	1	0.198099	13.3158
GOTERM_BP_DN	GO:0001974~blood vessel remodeling	6	0.808625	0.00785858	ACE, AGTR2, ACVRL1, HOXA3, EPAS1, FGF10	664	32	16792	4.74172	1	0.198099	13.3158
GOTERM_BP_DN	GO:2000178~negative regulation of neural precursor cell proliferation	4	0.539084	0.00797244	GATA2, LIMS2, BTG2, ID2	664	11	16792	9.19606	1	0.199098	13.4958
GOTERM_BP_DN	GO:0002003~angiotensin maturation	4	0.539084	0.00797244	ACE, MME, CPA3, CTSG	664	11	16792	9.19606	1	0.199098	13.4958
GOTERM_BP_DN	GO:0030857~negative regulation of epithelial cell differentiation	4	0.539084	0.00797244	CAV1, TBX3, OSR1, DLL1	664	11	16792	9.19606	1	0.199098	13.4958
GOTERM_BP_DN	GO:0001946~lymphangiogenesis	4	0.539084	0.00797244	ACVRL1, FLT4, CCBE1, SOX18	664	11	16792	9.19606	1	0.199098	13.4958
GOTERM_BP_DN	GO:0001886~endothelial cell morphogenesis	4	0.539084	0.00797244	ARHGEF26, PECAM1, NOTCH4, HEG1	664	11	16792	9.19606	1	0.199098	13.4958
GOTERM_BP_DN	GO:0045446~endothelial cell differentiation	4	0.539084	0.00797244	BMPER, S1PR1, SCUBE1, KDM6B	664	11	16792	9.19606	1	0.199098	13.4958
GOTERM_BP_DN	GO:0001501~skeletal system development	13	1.75202	0.00808491	MATN3, BMP2, TBX3, PTH1R, ZBTB16, NPR3, PRELP, CDKN1C, ETS2, GDF10, PAPSS2, BMP5, ADAMTS4	664	137	16792	2.3997	1	0.200048	13.6732
GOTERM_BP_DN	GO:0071407~cellular response to organic cyclic compound	8	1.07817	0.0083263	BMP2, CCL3, TNF, MSR1, CCL2, FOXF1, PLA2G4F, NFKBIA	664	59	16792	3.42904	1	0.203807	14.053
GOTERM_BP_DN	GO:0001764~neuron migration	11	1.48248	0.00854941	MATN2, SEMA6A, GATA2, NDN, GPM6A, NR4A2, GJA1, CXCL12, GAS6, NDNF, MYH10	664	105	16792	2.64934	1	0.207091	14.4025
GOTERM_BP_DN	GO:0010574~regulation of vascular endothelial growth factor production	3	0.404313	0.00885689	IL6, CCL2, NDRG2	664	4	16792	18.9669	1	0.212106	14.8821
GOTERM_BP_DN	GO:0042482~positive regulation of odontogenesis	3	0.404313	0.00885689	BMP2, CD34, EDN1	664	4	16792	18.9669	1	0.212106	14.8821
GOTERM_BP_DN	GO:2000065~negative regulation of cortisol biosynthetic process	3	0.404313	0.00885689	DKK3, BMP2, BMP5	664	4	16792	18.9669	1	0.212106	14.8821
GOTERM_BP_DN	GO:0010193~response to ozone	3	0.404313	0.00885689	EDN1, CAT, SCGB1A1	664	4	16792	18.9669	1	0.212106	14.8821
GOTERM_BP_DN	GO:0032348~negative regulation of aldosterone biosynthetic process	3	0.404313	0.00885689	DKK3, BMP2, BMP5	664	4	16792	18.9669	1	0.212106	14.8821
GOTERM_BP_DN	GO:0003104~positive regulation of glomerular filtration	3	0.404313	0.00885689	PDGFB, GJA1, GAS6	664	4	16792	18.9669	1	0.212106	14.8821
GOTERM_BP_DN	GO:0010634~positive regulation of epithelial cell migration	6	0.808625	0.00896758	GLIPR2, HYAL1, ENPP2, TGFBR2, FGF10, PRKCE	664	33	16792	4.59803	1	0.212866	15.0541
GOTERM_BP_DN	GO:0045165~cell fate commitment	7	0.943396	0.00904586	FGFR2, TAL1, BMP2, GATA6, GAS1, WNT7A, KDM6B	664	46	16792	3.84835	1	0.212934	15.1755
GOTERM_BP_DN	GO:0045669~positive regulation of osteoblast differentiation	8	1.07817	0.00911388	BMP2, IL6, CEBPD, NPNT, JUND, GJA1, ID4, CYR61	664	60	16792	3.37189	1	0.212788	15.2809
GOTERM_BP_DN	GO:0050679~positive regulation of epithelial cell proliferation	8	1.07817	0.00911388	FGFR2, HYAL1, IL6, C5AR1, OSR1, FGF10, NR4A3, BMP5	664	60	16792	3.37189	1	0.212788	15.2809
GOTERM_BP_DN	GO:0060045~positive regulation of cardiac muscle cell proliferation	5	0.673854	0.00999	FGFR2, TBX2, GATA6, TBX5, TGFBR3	664	22	16792	5.74754	1	0.22912	16.6274
GOTERM_BP_DN	GO:0071345~cellular response to cytokine stimulus	5	0.673854	0.00999	CSF3, PID1, FOXF1, MME, NFKBIA	664	22	16792	5.74754	1	0.22912	16.6274
GOTERM_BP_DN	GO:0031100~organ regeneration	7	0.943396	0.0100325	CCL2, C5AR1, TGFBR2, TGFBR3, NR4A3, CXCL12, GAS6	664	47	16792	3.76647	1	0.22834	16.6922
GOTERM_BP_DN	GO:0022617~extracellular matrix disassembly	9	1.21294	0.0100651	KLK7, A2M, GSN, MMP19, DCN, TPSAB1, ENG, CTSG, ADAMTS4	664	76	16792	2.99477	1	0.227375	16.7419
GOTERM_BP_DN	GO:0048286~lung alveolus development	6	0.808625	0.01018	FGFR2, TCF21, HOXA5, FOXF1, FLT4, SFTPD	664	34	16792	4.46279	1	0.228048	16.9167
GOTERM_BP_DN	GO:0035815~positive regulation of renal sodium excretion	4	0.539084	0.0103216	EDNRB, AGTR2, EDN1, NPR1	664	12	16792	8.42972	1	0.229233	17.1317
GOTERM_BP_DN	GO:0042312~regulation of vasodilation	4	0.539084	0.0103216	AGTR1, ACE, ADRB2, NPR1	664	12	16792	8.42972	1	0.229233	17.1317
GOTERM_BP_DN	GO:2000505~regulation of energy homeostasis	4	0.539084	0.0103216	CD36, LEPR, DLL1, NR4A3	664	12	16792	8.42972	1	0.229233	17.1317
GOTERM_BP_DN	GO:0001706~endoderm formation	4	0.539084	0.0103216	DUSP2, DUSP1, SOX7, SOX17	664	12	16792	8.42972	1	0.229233	17.1317
GOTERM_BP_DN	GO:0030195~negative regulation of blood coagulation	4	0.539084	0.0103216	THBD, CD34, EDN1, PROS1	664	12	16792	8.42972	1	0.229233	17.1317
GOTERM_BP_DN	GO:2000279~negative regulation of DNA biosynthetic process	4	0.539084	0.0103216	ACVRL1, DUSP1, GJA1, DACH1	664	12	16792	8.42972	1	0.229233	17.1317
GOTERM_BP_DN	GO:0006909~phagocytosis	7	0.943396	0.0110933	SLC11A1, GATA2, CD93, LEPR, PECAM1, CD302, GAS6	664	48	16792	3.688	1	0.242507	18.2943
GOTERM_BP_DN	GO:0072593~reactive oxygen species metabolic process	6	0.808625	0.0115001	PDGFB, CTGF, AOX1, PDK4, SFTPD, CYR61	664	35	16792	4.33528	1	0.248538	18.901
GOTERM_BP_DN	GO:0009611~response to wounding	8	1.07817	0.0118036	ZFP36, VWF, LYVE1, CCL2, PDGFB, CTGF, PLLP, AGER	664	63	16792	3.21132	1	0.25252	19.3508
GOTERM_BP_DN	GO:0030336~negative regulation of cell migration	10	1.34771	0.0126903	RECK, DLC1, ADARB1, ACVRL1, TBX5, TIE1, DACH1, CX3CL1, ENG, SLIT2	664	95	16792	2.66202	1	0.267025	20.6515
GOTERM_BP_DN	GO:0006366~transcription from RNA polymerase II promoter	32	4.31267	0.0128263	HLF, NDN, SPI1, NFIX, MEIS1, TCF21, FOS, GATA2, FLI1, HOXA5, GATA6, FOXF1, JUND, FOXF2, TEF, NFIL3, EGR1, MAFF, EGR2, EPAS1, CEBPD, KLF13, KLF15, FOSB, JUNB, ATF3, MEOX1, ARRB1, CSRNP1, HEYL, HIF3A, KLF4	664	513	16792	1.57749	1	0.267723	20.8492
GOTERM_BP_DN	GO:0030177~positive regulation of Wnt signaling pathway	6	0.808625	0.012932	FGFR2, BMP2, RSPO1, MACF1, RSPO2, FZD4	664	36	16792	4.21486	1	0.267873	21.0026
GOTERM_BP_DN	GO:0048469~cell maturation	6	0.808625	0.012932	GATA2, ID2, EPAS1, CCL21, PTH1R, SOX18	664	36	16792	4.21486	1	0.267873	21.0026
GOTERM_BP_DN	GO:0051492~regulation of stress fiber assembly	4	0.539084	0.0130297	PTGER4, PIK3R1, MYOC, SYNPO	664	13	16792	7.78128	1	0.267879	21.144
GOTERM_BP_DN	GO:0051145~smooth muscle cell differentiation	4	0.539084	0.0130297	TMEM204, GATA6, FOXF1, FGF10	664	13	16792	7.78128	1	0.267879	21.144
GOTERM_BP_DN	GO:0003016~respiratory system process	4	0.539084	0.0130297	NDN, HOXA5, FLT4, CCBE1	664	13	16792	7.78128	1	0.267879	21.144
GOTERM_BP_DN	GO:0007512~adult heart development	4	0.539084	0.0130297	SCUBE1, ADRA1A, GJA1, MYH10	664	13	16792	7.78128	1	0.267879	21.144
GOTERM_BP_DN	GO:0007189~adenylate cyclase-activating G-protein coupled receptor signaling pathway	7	0.943396	0.0134482	ADCY4, ADRB2, PTGER4, S1PR4, PTH1R, CALCRL, NPR3	664	50	16792	3.54048	1	0.273481	21.7475
GOTERM_BP_DN	GO:0001558~regulation of cell growth	9	1.21294	0.013503	AGTR1, WISP2, FAM107A, SOCS2, CTGF, FBLN5, LTBP4, WFDC1, CYR61	664	80	16792	2.84503	1	0.272707	21.8262
GOTERM_BP_DN	GO:0007422~peripheral nervous system development	5	0.673854	0.0136373	EDNRB, EGR3, EGR2, NFASC, PMP22	664	24	16792	5.26857	1	0.273306	22.0187
GOTERM_BP_DN	GO:0070836~caveola assembly	3	0.404313	0.0143766	CAV2, CAV1, EMP2	664	5	16792	15.1735	1	0.284108	23.0706
GOTERM_BP_DN	GO:0090027~negative regulation of monocyte chemotaxis	3	0.404313	0.0143766	NBL1, MINOS1-NBL1, SLIT2	664	5	16792	15.1735	1	0.284108	23.0706
GOTERM_BP_DN	GO:0042130~negative regulation of T cell proliferation	6	0.808625	0.0144797	PDE5A, SFTPD, VSIG4, SCGB1A1, IL10, SPN	664	37	16792	4.10094	1	0.284089	23.2162
GOTERM_BP_DN	GO:0042542~response to hydrogen peroxide	7	0.943396	0.0147476	DUSP1, CRYAB, HBA2, CAT, NR4A3, HBA1, HBB	664	51	16792	3.47106	1	0.286791	23.5934
GOTERM_BP_DN	GO:0050731~positive regulation of peptidyl-tyrosine phosphorylation	9	1.21294	0.0155116	CSF3, IL6, CD36, PDGFB, ENPP2, FGF10, ANGPT1, PLPP3, GHR	664	82	16792	2.77564	1	0.297484	24.6594
GOTERM_BP_DN	GO:0002227~innate immune response in mucosa	5	0.673854	0.0157393	DEFA1B, CAMP, PLA2G1B, DEFA3, DEFA1	664	25	16792	5.05783	1	0.299366	24.9744
GOTERM_BP_DN	GO:0001568~blood vessel development	6	0.808625	0.0161468	TBX3, EGFL7, FOXF1, TGFBR2, GJA4, PLPP3	664	38	16792	3.99302	1	0.304056	25.535
GOTERM_BP_DN	GO:0006952~defense response	8	1.07817	0.0162247	CLEC1A, CD83, ACKR1, COLEC12, CX3CL1, NLRP3, TPSAB1, CXCL12	664	67	16792	3.0196	1	0.303509	25.6417
GOTERM_BP_DN	GO:0016055~Wnt signaling pathway	15	2.02156	0.0165231	NKD2, WNT3A, APCDD1, FZD4, HIC1, DKK2, DKK3, RSPO1, MACF1, RSPO2, WIF1, NDRG2, GRK5, WNT7A, TMEM88	664	187	16792	2.02854	1	0.306393	26.0491
GOTERM_BP_DN	GO:0040008~regulation of growth	7	0.943396	0.017603	DAB2IP, NDN, SOCS3, TGFBR2, NEDD9, DLL1, GAS6	664	53	16792	3.34008	1	0.321103	27.5062
GOTERM_BP_DN	GO:0072661~protein targeting to plasma membrane	5	0.673854	0.018034	NKD2, NFASC, PRKG2, MYADM, GAS6	664	26	16792	4.8633	1	0.325739	28.0801
GOTERM_BP_DN	GO:0043154~negative regulation of cysteine-type endopeptidase activity involved in apoptotic process	8	1.07817	0.018826	IL6, LAMP3, ARRB1, CRYAB, NR4A1, AQP1, KLF4, GAS6	664	69	16792	2.93208	1	0.335561	29.1235
GOTERM_BP_DN	GO:0043277~apoptotic cell clearance	4	0.539084	0.0195502	MARCO, ALOX15, CD36, GAS6	664	15	16792	6.74378	1	0.344151	30.065
GOTERM_BP_DN	GO:0050930~induction of positive chemotaxis	4	0.539084	0.0195502	VEGFD, FGF10, CXCL12, AGER	664	15	16792	6.74378	1	0.344151	30.065
GOTERM_BP_DN	GO:0015671~oxygen transport	4	0.539084	0.0195502	CYGB, HBA2, HBA1, HBB	664	15	16792	6.74378	1	0.344151	30.065
GOTERM_BP_DN	GO:0060441~epithelial tube branching involved in lung morphogenesis	4	0.539084	0.0195502	HOXA5, FOXF1, RSPO2, HHIP	664	15	16792	6.74378	1	0.344151	30.065
GOTERM_BP_DN	GO:0098869~cellular oxidant detoxification	8	1.07817	0.0202305	GPX3, DUOX1, CYGB, HBA2, CAT, LTC4S, HBA1, HBB	664	70	16792	2.89019	1	0.351909	30.9387
GOTERM_BP_DN	GO:0031032~actomyosin structure organization	5	0.673854	0.0205261	FRMD3, EPB41L2, LIMCH1, CNN1, MYH10	664	27	16792	4.68318	1	0.354153	31.3152
GOTERM_BP_DN	GO:0055007~cardiac muscle cell differentiation	5	0.673854	0.0205261	BMP2, GATA6, TBX5, SIK1, KDM6B	664	27	16792	4.68318	1	0.354153	31.3152
GOTERM_BP_DN	GO:0003158~endothelium development	3	0.404313	0.0210047	CD34, GJA1, GJA4	664	6	16792	12.6446	1	0.358875	31.9204
GOTERM_BP_DN	GO:0061299~retina vasculature morphogenesis in camera-type eye	3	0.404313	0.0210047	RHOJ, ARHGEF15, FZD4	664	6	16792	12.6446	1	0.358875	31.9204
GOTERM_BP_DN	GO:0019800~peptide cross-linking via chondroitin 4-sulfate glycosaminoglycan	3	0.404313	0.0210047	SPOCK2, DCN, NDNF	664	6	16792	12.6446	1	0.358875	31.9204
GOTERM_BP_DN	GO:0032754~positive regulation of interleukin-5 production	3	0.404313	0.0210047	IL1RL1, IL33, NLRP3	664	6	16792	12.6446	1	0.358875	31.9204
GOTERM_BP_DN	GO:0043615~astrocyte cell migration	3	0.404313	0.0210047	CCL3, CCL2, APCDD1	664	6	16792	12.6446	1	0.358875	31.9204
GOTERM_BP_DN	GO:0002740~negative regulation of cytokine secretion involved in immune response	3	0.404313	0.0210047	TNF, ANGPT1, IL10	664	6	16792	12.6446	1	0.358875	31.9204
GOTERM_BP_DN	GO:0071376~cellular response to corticotropin-releasing hormone stimulus	3	0.404313	0.0210047	NR4A2, NR4A1, NR4A3	664	6	16792	12.6446	1	0.358875	31.9204
GOTERM_BP_DN	GO:0048845~venous blood vessel morphogenesis	3	0.404313	0.0210047	CCBE1, HEG1, ENG	664	6	16792	12.6446	1	0.358875	31.9204
GOTERM_BP_DN	GO:0001649~osteoblast differentiation	10	1.34771	0.0217901	BMP2, CCL3, WNT3A, RSPO2, GJA1, GDF10, CAT, JUNB, MYOC, CYR61	664	104	16792	2.43165	1	0.367644	32.903
GOTERM_BP_DN	GO:0048839~inner ear development	6	0.808625	0.0218988	C1QB, BMP2, BMPER, CEBPD, CYTL1, DLL1	664	41	16792	3.70085	1	0.367202	33.0378
GOTERM_BP_DN	GO:0016049~cell growth	7	0.943396	0.0225627	IL6, EDN1, ADRA1A, TGFBR3, IL7R, EMP1, NDNF	664	56	16792	3.16114	1	0.374106	33.8563
GOTERM_BP_DN	GO:0032689~negative regulation of interferon-gamma production	5	0.673854	0.0232195	IL1RL1, IL33, SCGB1A1, IL10, GAS6	664	28	16792	4.51592	1	0.380761	34.6567
GOTERM_BP_DN	GO:0001569~patterning of blood vessels	5	0.673854	0.0232195	EDNRA, NOTCH4, EDN1, TGFBR2, ENG	664	28	16792	4.51592	1	0.380761	34.6567
GOTERM_BP_DN	GO:0007015~actin filament organization	8	1.07817	0.0232553	SORBS3, ARHGAP6, RND1, PALM2-AKAP2, PLA2G1B, LMOD1, EMP2, AKAP2	664	72	16792	2.80991	1	0.379317	34.7001
GOTERM_BP_DN	GO:0045599~negative regulation of fat cell differentiation	6	0.808625	0.0240765	GATA2, IL6, JDP2, TNF, WNT3A, ID4	664	42	16792	3.61274	1	0.387885	35.6873
GOTERM_BP_DN	GO:0007275~multicellular organism development	31	4.1779	0.0253135	CSF3, HLF, LMO2, CREM, LEPR, LTBP4, HIC1, IGSF10, OLFML3, HOXA3, LBH, HOXA4, HOXA5, HLX, MTURN, TEF, ERG, TBX4, DLL1, DACH1, FZD4, DKK2, DKK3, ADAMTS9, ID2, MEOX1, NOTCH4, WIF1, GADD45B, EMP1, TMEM88	664	521	16792	1.50473	1	0.40137	37.1479
GOTERM_BP_DN	GO:0050766~positive regulation of phagocytosis	5	0.673854	0.0261175	SLC11A1, GATA2, TNF, SFTPD, GAS6	664	29	16792	4.3602	1	0.409212	38.0804
GOTERM_BP_DN	GO:0051259~protein oligomerization	7	0.943396	0.0263452	CAV2, SLC6A4, TEK, GJA1, NLRP3, TNFAIP3, AHNAK	664	58	16792	3.05214	1	0.409998	38.342
GOTERM_BP_DN	GO:0014823~response to activity	6	0.808625	0.0263888	CCL2, SLC25A25, EDN1, CAT, IL10, KDM6B	664	43	16792	3.52872	1	0.408581	38.392
GOTERM_BP_DN	GO:0007178~transmembrane receptor protein serine/threonine kinase signaling pathway	4	0.539084	0.0275635	ACVRL1, PALM2-AKAP2, LTBP4, AKAP2	664	17	16792	5.95039	1	0.420478	39.7245
GOTERM_BP_DN	GO:0051497~negative regulation of stress fiber assembly	4	0.539084	0.0275635	DLC1, ARHGAP6, S1PR1, MYOC	664	17	16792	5.95039	1	0.420478	39.7245
GOTERM_BP_DN	GO:0006171~cAMP biosynthetic process	4	0.539084	0.0275635	RAMP2, ADCY4, CALCRL, NPR3	664	17	16792	5.95039	1	0.420478	39.7245
GOTERM_BP_DN	GO:0042789~mRNA transcription from RNA polymerase II promoter	4	0.539084	0.0275635	C5AR1, LMO2, SOX18, SOX17	664	17	16792	5.95039	1	0.420478	39.7245
GOTERM_BP_DN	GO:0030213~hyaluronan biosynthetic process	3	0.404313	0.0286451	HYAL1, HAS1, HAS2	664	7	16792	10.8382	1	0.430954	40.9273
GOTERM_BP_DN	GO:0060463~lung lobe morphogenesis	3	0.404313	0.0286451	FGFR2, FOXF1, TGFBR2	664	7	16792	10.8382	1	0.430954	40.9273
GOTERM_BP_DN	GO:0032736~positive regulation of interleukin-13 production	3	0.404313	0.0286451	IL33, NLRP3, HLA-E	664	7	16792	10.8382	1	0.430954	40.9273
GOTERM_BP_DN	GO:0010886~positive regulation of cholesterol storage	3	0.404313	0.0286451	LPL, MSR1, CD36	664	7	16792	10.8382	1	0.430954	40.9273
GOTERM_BP_DN	GO:0003209~cardiac atrium morphogenesis	3	0.404313	0.0286451	CCM2L, HEG1, ENG	664	7	16792	10.8382	1	0.430954	40.9273
GOTERM_BP_DN	GO:0002043~blood vessel endothelial cell proliferation involved in sprouting angiogenesis	3	0.404313	0.0286451	SEMA5A, ACVRL1, BMPER	664	7	16792	10.8382	1	0.430954	40.9273
GOTERM_BP_DN	GO:0043654~recognition of apoptotic cell	3	0.404313	0.0286451	PEAR1, FCN3, FCN1	664	7	16792	10.8382	1	0.430954	40.9273
GOTERM_BP_DN	GO:0051549~positive regulation of keratinocyte migration	3	0.404313	0.0286451	HBEGF, FGF10, HAS2	664	7	16792	10.8382	1	0.430954	40.9273
GOTERM_BP_DN	GO:0001867~complement activation, lectin pathway	3	0.404313	0.0286451	MASP1, FCN3, FCN1	664	7	16792	10.8382	1	0.430954	40.9273
GOTERM_BP_DN	GO:0045162~clustering of voltage-gated sodium channels	3	0.404313	0.0286451	GLDN, NFASC, MYOC	664	7	16792	10.8382	1	0.430954	40.9273
GOTERM_BP_DN	GO:0015701~bicarbonate transport	6	0.808625	0.0288382	CA4, HBA2, CA3, HBA1, AQP1, HBB	664	44	16792	3.44852	1	0.431179	41.1397
GOTERM_BP_DN	GO:0043434~response to peptide hormone	6	0.808625	0.0288382	BTG2, CTGF, JUND, TEK, GJA1, CXCL12	664	44	16792	3.44852	1	0.431179	41.1397
GOTERM_BP_DN	GO:0044344~cellular response to fibroblast growth factor stimulus	5	0.673854	0.0292229	ZFP36, HYAL1, EGR3, CCL2, NR4A1	664	30	16792	4.21486	1	0.433548	41.5605
GOTERM_BP_DN	GO:0030449~regulation of complement activation	5	0.673854	0.0292229	CFP, C8B, C7, C5AR1, PROS1	664	30	16792	4.21486	1	0.433548	41.5605
GOTERM_BP_DN	GO:0071773~cellular response to BMP stimulus	5	0.673854	0.0292229	BMP2, ACVRL1, GATA6, HEYL, TMEM100	664	30	16792	4.21486	1	0.433548	41.5605
GOTERM_BP_DN	GO:0007596~blood coagulation	14	1.88679	0.0309205	MAFF, F10, SCUBE1, MMRN1, GATA2, VWF, THBD, CD36, ANXA8L1, GATA6, PROS1, PAPSS2, HBB, CPB2	664	184	16792	1.92417	1	0.450242	43.384
GOTERM_BP_DN	GO:0001755~neural crest cell migration	6	0.808625	0.0314267	SEMA5A, EDNRB, SEMA6A, SEMA6D, SEMA3G, SEMA3B	664	45	16792	3.37189	1	0.4537	43.9173
GOTERM_BP_DN	GO:0030514~negative regulation of BMP signaling pathway	6	0.808625	0.0314267	NBL1, CAV1, CHRDL1, BMPER, MINOS1-NBL1, SMAD6	664	45	16792	3.37189	1	0.4537	43.9173
GOTERM_BP_DN	GO:0008015~blood circulation	6	0.808625	0.0314267	ACVRL1, FLI1, OLR1, SERPING1, RCAN1, CXCL12	664	45	16792	3.37189	1	0.4537	43.9173
GOTERM_BP_DN	GO:0001574~ganglioside biosynthetic process	4	0.539084	0.0321292	ST6GALNAC5, ST6GALNAC6, ST8SIA6, ST6GALNAC2	664	18	16792	5.61981	1	0.459167	44.6495
GOTERM_BP_DN	GO:0010596~negative regulation of endothelial cell migration	4	0.539084	0.0321292	DAB2IP, ACVRL1, DCN, SLIT2	664	18	16792	5.61981	1	0.459167	44.6495
GOTERM_BP_DN	GO:0030500~regulation of bone mineralization	4	0.539084	0.0321292	OMD, S1PR1, MGP, GJA1	664	18	16792	5.61981	1	0.459167	44.6495
GOTERM_BP_DN	GO:0006939~smooth muscle contraction	4	0.539084	0.0321292	EDNRA, MYH11, ADRA1A, MYLK	664	18	16792	5.61981	1	0.459167	44.6495
GOTERM_BP_DN	GO:0036120~cellular response to platelet-derived growth factor stimulus	4	0.539084	0.0321292	HYAL1, CCL2, HAS1, HAS2	664	18	16792	5.61981	1	0.459167	44.6495
GOTERM_BP_DN	GO:0007597~blood coagulation, intrinsic pathway	4	0.539084	0.0321292	VWF, A2M, F10, SERPING1	664	18	16792	5.61981	1	0.459167	44.6495
GOTERM_BP_DN	GO:0007043~cell-cell junction assembly	4	0.539084	0.0321292	CLDN5, HEG1, GJA4, CDH5	664	18	16792	5.61981	1	0.459167	44.6495
GOTERM_BP_DN	GO:0030513~positive regulation of BMP signaling pathway	5	0.673854	0.0325376	ACVRL1, GPC3, GATA6, ENG, CYR61	664	31	16792	4.0789	1	0.461466	45.071
GOTERM_BP_DN	GO:0043200~response to amino acid	5	0.673854	0.0325376	IL6, CCL2, CTGF, EDN1, CDO1	664	31	16792	4.0789	1	0.461466	45.071
GOTERM_BP_DN	GO:0001933~negative regulation of protein phosphorylation	7	0.943396	0.0327705	PID1, DAB2IP, FBLN1, ANGPT1, MYADM, PLPP3, SLIT2	664	61	16792	2.90203	1	0.461917	45.31
GOTERM_BP_DN	GO:0019221~cytokine-mediated signaling pathway	11	1.48248	0.0347729	FLRT3, CSF3, IL6, CCL2, SOCS2, SOCS3, LIFR, DUOX1, DCN, CX3CL1, GHR	664	131	16792	2.12352	1	0.480267	47.3248
GOTERM_BP_DN	GO:0006968~cellular defense response	7	0.943396	0.0351191	PRF1, KLRG1, C5AR1, NCF1, CXCR2, CD300C, SPN	664	62	16792	2.85523	1	0.481714	47.6659
GOTERM_BP_DN	GO:0050873~brown fat cell differentiation	5	0.673854	0.0360632	ADRB2, RARRES2, ADRB1, RGS2, FABP4	664	32	16792	3.95143	1	0.488967	48.5856
GOTERM_BP_DN	GO:0031663~lipopolysaccharide-mediated signaling pathway	5	0.673854	0.0360632	CCL3, TNF, CCL2, NFKBIA, PRKCE	664	32	16792	3.95143	1	0.488967	48.5856
GOTERM_BP_DN	GO:0051781~positive regulation of cell division	6	0.808625	0.0370279	FGFR2, TAL1, VEGFD, PPBP, PDGFB, CAT	664	47	16792	3.2284	1	0.496242	49.5097
GOTERM_BP_DN	GO:0007263~nitric oxide mediated signal transduction	4	0.539084	0.0370635	AGTR2, CD36, FPR1, NDNF	664	19	16792	5.32403	1	0.494603	49.5435
GOTERM_BP_DN	GO:0060396~growth hormone receptor signaling pathway	3	0.404313	0.0372079	SOCS2, PIK3R1, GHR	664	8	16792	9.48343	1	0.494004	49.6803
GOTERM_BP_DN	GO:0010518~positive regulation of phospholipase activity	3	0.404313	0.0372079	FGFR2, ARHGAP6, CYR61	664	8	16792	9.48343	1	0.494004	49.6803
GOTERM_BP_DN	GO:0061384~heart trabecula morphogenesis	3	0.404313	0.0372079	S1PR1, TGFBR3, BMP5	664	8	16792	9.48343	1	0.494004	49.6803
GOTERM_BP_DN	GO:0010888~negative regulation of lipid storage	3	0.404313	0.0372079	IL6, TNF, NFKBIA	664	8	16792	9.48343	1	0.494004	49.6803
GOTERM_BP_DN	GO:0001945~lymph vessel development	3	0.404313	0.0372079	TMEM204, FLT4, HEG1	664	8	16792	9.48343	1	0.494004	49.6803
GOTERM_BP_DN	GO:0051247~positive regulation of protein metabolic process	3	0.404313	0.0372079	WFS1, KLF2, KLF4	664	8	16792	9.48343	1	0.494004	49.6803
GOTERM_BP_DN	GO:0060054~positive regulation of epithelial cell proliferation involved in wound healing	3	0.404313	0.0372079	FGF10, JAML, WNT7A	664	8	16792	9.48343	1	0.494004	49.6803
GOTERM_BP_DN	GO:0034115~negative regulation of heterotypic cell-cell adhesion	3	0.404313	0.0372079	MYADM, KLF4, IL10	664	8	16792	9.48343	1	0.494004	49.6803
GOTERM_BP_DN	GO:0035264~multicellular organism growth	8	1.07817	0.0384438	CDKN1C, FGFR2, TNS2, SLC25A25, HOXA5, HEG1, KLF2, ERCC1	664	80	16792	2.52892	1	0.503576	50.8375
GOTERM_BP_DN	GO:0001503~ossification	8	1.07817	0.0384438	IGSF10, ALOX15, CHRDL1, CLEC3B, CTGF, MGP, GPM6B, BMP5	664	80	16792	2.52892	1	0.503576	50.8375
GOTERM_BP_DN	GO:0043491~protein kinase B signaling	5	0.673854	0.0398005	CCL3, TNF, CCL2, TMEM100, GAS6	664	33	16792	3.83169	1	0.513964	52.0788
GOTERM_BP_DN	GO:0071526~semaphorin-plexin signaling pathway	5	0.673854	0.0398005	SEMA5A, SEMA6A, SEMA6D, SEMA3G, SEMA3B	664	33	16792	3.83169	1	0.513964	52.0788
GOTERM_BP_DN	GO:0009408~response to heat	6	0.808625	0.0400435	IL6, CCL2, TRPV2, DNAJB4, CPB2, CXCL12	664	48	16792	3.16114	1	0.514178	52.298
GOTERM_BP_DN	GO:0006469~negative regulation of protein kinase activity	9	1.21294	0.0419739	SH3BP5, FLRT3, IL6, SOCS2, SOCS3, FABP4, DCN, GADD45B, CAMK2N1	664	99	16792	2.29901	1	0.529172	54.0058
GOTERM_BP_DN	GO:0097503~sialylation	4	0.539084	0.0423614	ST6GALNAC5, ST6GALNAC6, ST8SIA6, ST6GALNAC2	664	20	16792	5.05783	1	0.530538	54.3416
GOTERM_BP_DN	GO:0014911~positive regulation of smooth muscle cell migration	4	0.539084	0.0423614	RETN, PDGFB, SEMA6D, HAS2	664	20	16792	5.05783	1	0.530538	54.3416
GOTERM_BP_DN	GO:0019229~regulation of vasoconstriction	4	0.539084	0.0423614	AGTR1, ACE, EDN1, ADRA1A	664	20	16792	5.05783	1	0.530538	54.3416
GOTERM_BP_DN	GO:0046330~positive regulation of JNK cascade	7	0.943396	0.0428035	DAB2IP, TNF, CTGF, CCL21, FLT4, GADD45B, WNT7A	664	65	16792	2.72345	1	0.532351	54.7219
GOTERM_BP_DN	GO:0035019~somatic stem cell population maintenance	7	0.943396	0.0428035	GATA2, EPAS1, SPI1, LDB2, FGF10, WNT7A, KLF4	664	65	16792	2.72345	1	0.532351	54.7219
GOTERM_BP_DN	GO:0043627~response to estrogen	7	0.943396	0.0428035	CAV1, GATA6, SMAD6, TGFBR2, TEK, RCAN1, WNT7A	664	65	16792	2.72345	1	0.532351	54.7219
GOTERM_BP_DN	GO:0001837~epithelial to mesenchymal transition	5	0.673854	0.0437499	FGFR2, S100A4, BMP2, FOXF2, TGFBR3	664	34	16792	3.71899	1	0.538363	55.5259
GOTERM_BP_DN	GO:0045787~positive regulation of cell cycle	5	0.673854	0.0437499	FGFR2, TBX3, SLC6A4, TGM1, NR4A3	664	34	16792	3.71899	1	0.538363	55.5259
GOTERM_BP_DN	GO:0060670~branching involved in labyrinthine layer morphogenesis	3	0.404313	0.0466085	FGFR2, SOCS3, IL10	664	9	16792	8.42972	1	0.559667	57.8733
GOTERM_BP_DN	GO:0002237~response to molecule of bacterial origin	3	0.404313	0.0466085	CXCL2, TNFAIP3, IL10	664	9	16792	8.42972	1	0.559667	57.8733
GOTERM_BP_DN	GO:0045647~negative regulation of erythrocyte differentiation	3	0.404313	0.0466085	ZFP36, HOXA5, KLF13	664	9	16792	8.42972	1	0.559667	57.8733
GOTERM_BP_DN	GO:0090197~positive regulation of chemokine secretion	3	0.404313	0.0466085	LPL, IL1RL1, IL33	664	9	16792	8.42972	1	0.559667	57.8733
GOTERM_BP_DN	GO:0060452~positive regulation of cardiac muscle contraction	3	0.404313	0.0466085	RGS2, CTGF, ADRA1A	664	9	16792	8.42972	1	0.559667	57.8733
GOTERM_BP_DN	GO:0002024~diet induced thermogenesis	3	0.404313	0.0466085	ADRB2, ADRB1, CLIC5	664	9	16792	8.42972	1	0.559667	57.8733
GOTERM_BP_DN	GO:0060039~pericardium development	3	0.404313	0.0466085	BMP2, TBX5, HEG1	664	9	16792	8.42972	1	0.559667	57.8733
GOTERM_BP_DN	GO:0010838~positive regulation of keratinocyte proliferation	3	0.404313	0.0466085	TGM1, FGF10, HAS2	664	9	16792	8.42972	1	0.559667	57.8733
GOTERM_BP_DN	GO:0003084~positive regulation of systemic arterial blood pressure	3	0.404313	0.0466085	ACE, ADRA1A, ENG	664	9	16792	8.42972	1	0.559667	57.8733
GOTERM_BP_DN	GO:0048565~digestive tract development	5	0.673854	0.0479111	FGFR2, GATA2, CLDN18, FOXF1, TGFBR2	664	35	16792	3.61274	1	0.567926	58.9037
GOTERM_BP_DN	GO:0030501~positive regulation of bone mineralization	5	0.673854	0.0479111	BMP2, ADRB2, OSR1, KL, GPM6B	664	35	16792	3.61274	1	0.567926	58.9037
GOTERM_BP_DN	GO:0019835~cytolysis	4	0.539084	0.0480162	PRF1, C8B, C7, GZMH	664	21	16792	4.81698	1	0.566786	58.9858
GOTERM_BP_DN	GO:0030879~mammary gland development	4	0.539084	0.0480162	CAV1, TBX3, WNT3A, NOTCH4	664	21	16792	4.81698	1	0.566786	58.9858
GOTERM_BP_DN	GO:0007156~homophilic cell adhesion via plasma membrane adhesion molecules	12	1.61725	0.0488231	PCDHGA12, PCDHGA10, PCDHGA11, CADM1, PCDHGB7, PCDHGB6, PCDHGC5, PCDH12, ESAM, PCDHGC3, CDH5, CDH23	664	158	16792	1.9207	1	0.571039	59.6109
GOTERM_BP_DN	GO:0071277~cellular response to calcium ion	6	0.808625	0.0499627	FOS, ALOX15, EDN1, JUND, FOSB, JUNB	664	51	16792	2.97519	1	0.577704	60.4784
GOTERM_BP_DN	GO:0009409~response to cold	5	0.673854	0.0522835	LPL, FOS, IL6, ADRB2, ADRB1	664	36	16792	3.51238	1	0.592782	62.191
GOTERM_BP_DN	GO:0051091~positive regulation of sequence-specific DNA binding transcription factor activity	9	1.21294	0.0559222	IL6, TNF, WNT3A, RGCC, EDN1, CYTL1, FZD4, IL10, PLPP3	664	105	16792	2.16764	1	0.616225	64.7356
GOTERM_BP_DN	GO:0045087~innate immune response	25	3.36927	0.0567458	DAB2IP, ADARB1, FGR, NCF1, CAMP, CD300E, SERPING1, COLEC12, HLA-E, NLRP3, AGER, CLEC10A, SIRPB1, MARCO, C1QA, C1QB, KLRG1, DEFA1B, CLEC4E, LILRA5, DEFA3, SFTPD, SLPI, DEFA1, TREM1	664	430	16792	1.4703	1	0.619828	65.2887
GOTERM_BP_DN	GO:0035265~organ growth	3	0.404313	0.0567677	FGFR2, ADRA1A, DLL1	664	10	16792	7.58675	1	0.618055	65.3033
GOTERM_BP_DN	GO:0003149~membranous septum morphogenesis	3	0.404313	0.0567677	FGFR2, ID2, TGFBR2	664	10	16792	7.58675	1	0.618055	65.3033
GOTERM_BP_DN	GO:0060044~negative regulation of cardiac muscle cell proliferation	3	0.404313	0.0567677	TBX5, TGFBR2, GJA1	664	10	16792	7.58675	1	0.618055	65.3033
GOTERM_BP_DN	GO:2001214~positive regulation of vasculogenesis	3	0.404313	0.0567677	RAMP2, CD34, TMEM100	664	10	16792	7.58675	1	0.618055	65.3033
GOTERM_BP_DN	GO:0016322~neuron remodeling	3	0.404313	0.0567677	RND1, NTN4, SCARF1	664	10	16792	7.58675	1	0.618055	65.3033
GOTERM_BP_DN	GO:0003197~endocardial cushion development	3	0.404313	0.0567677	ERG, FOXF1, TBX5	664	10	16792	7.58675	1	0.618055	65.3033
GOTERM_BP_DN	GO:0035136~forelimb morphogenesis	3	0.404313	0.0567677	TBX3, TBX5, ZBTB16	664	10	16792	7.58675	1	0.618055	65.3033
GOTERM_BP_DN	GO:0071300~cellular response to retinoic acid	7	0.943396	0.0577954	CCL2, OSR1, WNT3A, SLC6A4, AQP1, FZD4, KLF4	664	70	16792	2.52892	1	0.62294	65.9816
GOTERM_BP_DN	GO:0090398~cellular senescence	4	0.539084	0.060365	C2ORF40, TBX3, ID2, TBX2	664	23	16792	4.39811	1	0.637538	67.6234
GOTERM_BP_DN	GO:0032967~positive regulation of collagen biosynthetic process	4	0.539084	0.060365	CCL2, CTGF, RGCC, ENG	664	23	16792	4.39811	1	0.637538	67.6234
GOTERM_BP_DN	GO:0032088~negative regulation of NF-kappaB transcription factor activity	7	0.943396	0.0611266	DAB2IP, ARRB1, NFKBIA, CAT, NLRP3, TNFAIP3, KLF4	664	71	16792	2.4933	1	0.640406	68.0954
GOTERM_BP_DN	GO:0048146~positive regulation of fibroblast proliferation	6	0.808625	0.0611997	FBLN1, PDGFB, PLA2G1B, FGF10, AQP1, GAS6	664	54	16792	2.80991	1	0.638978	68.1403
GOTERM_BP_DN	GO:0006644~phospholipid metabolic process	6	0.808625	0.0611997	LPL, GATA6, PLA2G2A, PLA2G1B, PLA2G4F, PLPP3	664	54	16792	2.80991	1	0.638978	68.1403
GOTERM_BP_DN	GO:0045892~negative regulation of transcription, DNA-templated	28	3.77358	0.0614039	TNF, PDGFB, CREM, SPI1, SOX7, NOSTRIN, ZBTB16, GATA6, FOXF2, PER1, SOX18, ATOH8, RAMP3, BMP2, DAB2IP, TBX3, CEBPD, TBX2, ARID5A, DACH1, GAS6, CDKN1C, DKK3, ID2, HEYL, FABP4, ID4, KLF4	664	499	16792	1.41903	1	0.638371	68.2656
GOTERM_BP_DN	GO:0042127~regulation of cell proliferation	13	1.75202	0.0633034	TAL1, AGTR1, GKN2, TNF, PPBP, FGR, CXCL3, JUND, CXCL2, TGFBR2, NFKBIA, ENG, JUNB	664	185	16792	1.77708	1	0.64808	69.4089
GOTERM_BP_DN	GO:0006915~apoptotic process	31	4.1779	0.0635715	FGFR2, DLC1, PRF1, CADM1, ADAMTSL4, NFKBIA, GJA1, ZBTB16, TNFSF12, KANK2, MAP3K8, C5AR1, NCF1, TGFBR2, NR4A1, MAL, PRKCE, DAPK2, GZMH, NLRP3, GAS6, SEMA6A, ARRB1, CSRNP1, ECSCR, HIF3A, ADRA1A, GRK5, GADD45B, TNFAIP3, PPP1R15A	664	567	16792	1.38265	1	0.647834	69.5671
GOTERM_BP_DN	GO:0032570~response to progesterone	5	0.673854	0.0666528	RAMP2, FOS, CAV1, CCL2, FOSB	664	39	16792	3.2422	1	0.663966	71.3307
GOTERM_BP_DN	GO:0002062~chondrocyte differentiation	5	0.673854	0.0666528	BMP2, OSR1, PTH1R, CYTL1, WNT7A	664	39	16792	3.2422	1	0.663966	71.3307
GOTERM_BP_DN	GO:0008277~regulation of G-protein coupled receptor protein signaling pathway	5	0.673854	0.0666528	RAMP3, RAMP2, RGS2, GRK5, RGS16	664	39	16792	3.2422	1	0.663966	71.3307
GOTERM_BP_DN	GO:0030511~positive regulation of transforming growth factor beta receptor signaling pathway	4	0.539084	0.0670404	CDKN1C, ITGA8, NPNT, TGFBR3	664	24	16792	4.21486	1	0.664338	71.5456
GOTERM_BP_DN	GO:0030099~myeloid cell differentiation	4	0.539084	0.0670404	CDKN1C, SNRK, BCL6B, ZBTB16	664	24	16792	4.21486	1	0.664338	71.5456
GOTERM_BP_DN	GO:0050482~arachidonic acid secretion	4	0.539084	0.0670404	ACE, PLA2G2A, PLA2G1B, PLA2G4F	664	24	16792	4.21486	1	0.664338	71.5456
GOTERM_BP_DN	GO:0002092~positive regulation of receptor internalization	4	0.539084	0.0670404	ARRB1, WNT3A, ANGPT1, SELE	664	24	16792	4.21486	1	0.664338	71.5456
GOTERM_BP_DN	GO:0034116~positive regulation of heterotypic cell-cell adhesion	3	0.404313	0.0676111	ALOX15, TNF, IL10	664	11	16792	6.89704	1	0.665736	71.8592
GOTERM_BP_DN	GO:0048484~enteric nervous system development	3	0.404313	0.0676111	EDNRA, EDNRB, HLX	664	11	16792	6.89704	1	0.665736	71.8592
GOTERM_BP_DN	GO:0090051~negative regulation of cell migration involved in sprouting angiogenesis	3	0.404313	0.0676111	KLF4, MMRN2, STARD13	664	11	16792	6.89704	1	0.665736	71.8592
GOTERM_BP_DN	GO:1901653~cellular response to peptide	3	0.404313	0.0676111	KLF15, KLF2, KLF4	664	11	16792	6.89704	1	0.665736	71.8592
GOTERM_BP_DN	GO:0000185~activation of MAPKKK activity	3	0.404313	0.0676111	DAB2IP, TNF, GADD45B	664	11	16792	6.89704	1	0.665736	71.8592
GOTERM_BP_DN	GO:0001823~mesonephros development	3	0.404313	0.0676111	OSR1, FGF10, ZBTB16	664	11	16792	6.89704	1	0.665736	71.8592
GOTERM_BP_DN	GO:0048333~mesodermal cell differentiation	3	0.404313	0.0676111	FGFR2, ITGA8, KDM6B	664	11	16792	6.89704	1	0.665736	71.8592
GOTERM_BP_DN	GO:0010941~regulation of cell death	3	0.404313	0.0676111	CRYAB, JUND, JUNB	664	11	16792	6.89704	1	0.665736	71.8592
GOTERM_BP_DN	GO:0051024~positive regulation of immunoglobulin secretion	3	0.404313	0.0676111	IL6, IL33, HLA-E	664	11	16792	6.89704	1	0.665736	71.8592
GOTERM_BP_DN	GO:0045603~positive regulation of endothelial cell differentiation	3	0.404313	0.0676111	ACVRL1, ATOH8, TMEM100	664	11	16792	6.89704	1	0.665736	71.8592
GOTERM_BP_DN	GO:0002446~neutrophil mediated immunity	3	0.404313	0.0676111	ACE, IL6, PLA2G1B	664	11	16792	6.89704	1	0.665736	71.8592
GOTERM_BP_DN	GO:0010759~positive regulation of macrophage chemotaxis	3	0.404313	0.0676111	RARRES2, CCL2, C5AR1	664	11	16792	6.89704	1	0.665736	71.8592
GOTERM_BP_DN	GO:0042551~neuron maturation	3	0.404313	0.0676111	CDKN1C, NR4A2, LGI4	664	11	16792	6.89704	1	0.665736	71.8592
GOTERM_BP_DN	GO:0009791~post-embryonic development	7	0.943396	0.0681239	FGFR2, NDN, SCUBE1, CSRNP1, SELENOP, NR4A2, HEG1	664	73	16792	2.42499	1	0.666795	72.1382
GOTERM_BP_DN	GO:0042733~embryonic digit morphogenesis	6	0.808625	0.0694219	TBX3, OSR1, TBX2, GJA1, ZBTB16, WNT7A	664	56	16792	2.70955	1	0.672155	72.8328
GOTERM_BP_DN	GO:0050680~negative regulation of epithelial cell proliferation	6	0.808625	0.0694219	CDKN1C, FGFR2, DAB2IP, GPC3, TGFBR3, WFDC1	664	56	16792	2.70955	1	0.672155	72.8328
GOTERM_BP_DN	GO:0006979~response to oxidative stress	9	1.21294	0.0695626	DUSP1, GPX3, SELENOP, DUOX1, CYGB, PDLIM1, CA3, ERCC1, MSRB3	664	110	16792	2.06911	1	0.671135	72.9071
GOTERM_BP_DN	GO:0046426~negative regulation of JAK-STAT cascade	5	0.673854	0.0718527	FLRT3, CAV1, SOCS2, SOCS3, DCN	664	40	16792	3.16114	1	0.681628	74.0898
GOTERM_BP_DN	GO:0032091~negative regulation of protein binding	6	0.808625	0.0737504	ACE, NES, CAV1, PDGFB, CCM2L, SLPI	664	57	16792	2.66202	1	0.689717	75.0327
GOTERM_BP_DN	GO:0070301~cellular response to hydrogen peroxide	6	0.808625	0.0737504	IL6, KLF2, TNFAIP3, AQP1, KLF4, KDM6B	664	57	16792	2.66202	1	0.689717	75.0327
GOTERM_BP_DN	GO:0071158~positive regulation of cell cycle arrest	4	0.539084	0.074036	DAB2IP, ID2, GATA6, RGCC	664	25	16792	4.04627	1	0.689425	75.1718
GOTERM_BP_DN	GO:0009311~oligosaccharide metabolic process	4	0.539084	0.074036	ST6GALNAC5, ST6GALNAC6, ST8SIA6, ST6GALNAC2	664	25	16792	4.04627	1	0.689425	75.1718
GOTERM_BP_DN	GO:0007623~circadian rhythm	7	0.943396	0.0755666	EGR3, KLF9, SLC6A4, JUND, PER1, ID4, NFIL3	664	75	16792	2.36032	1	0.695403	75.9047
GOTERM_BP_DN	GO:0060595~fibroblast growth factor receptor signaling pathway involved in mammary gland specification	2	0.269542	0.0774095	FGFR2, FGF10	664	2	16792	25.2892	1	0.702741	76.76
GOTERM_BP_DN	GO:1904684~negative regulation of metalloendopeptidase activity	2	0.269542	0.0774095	RECK, TIMP3	664	2	16792	25.2892	1	0.702741	76.76
GOTERM_BP_DN	GO:0055017~cardiac muscle tissue growth	2	0.269542	0.0774095	CCM2L, HEG1	664	2	16792	25.2892	1	0.702741	76.76
GOTERM_BP_DN	GO:0048866~stem cell fate specification	2	0.269542	0.0774095	SOX18, SOX17	664	2	16792	25.2892	1	0.702741	76.76
GOTERM_BP_DN	GO:0072180~mesonephric duct morphogenesis	2	0.269542	0.0774095	GPC3, OSR1	664	2	16792	25.2892	1	0.702741	76.76
GOTERM_BP_DN	GO:0060615~mammary gland bud formation	2	0.269542	0.0774095	FGFR2, FGF10	664	2	16792	25.2892	1	0.702741	76.76
GOTERM_BP_DN	GO:0060915~mesenchymal cell differentiation involved in lung development	2	0.269542	0.0774095	FGFR2, FGF10	664	2	16792	25.2892	1	0.702741	76.76
GOTERM_BP_DN	GO:0001996~positive regulation of heart rate by epinephrine-norepinephrine	2	0.269542	0.0774095	ADRB1, ADRA1A	664	2	16792	25.2892	1	0.702741	76.76
GOTERM_BP_DN	GO:0035759~mesangial cell-matrix adhesion	2	0.269542	0.0774095	CD34, CCL21	664	2	16792	25.2892	1	0.702741	76.76
GOTERM_BP_DN	GO:0001997~positive regulation of the force of heart contraction by epinephrine-norepinephrine	2	0.269542	0.0774095	ADRB1, ADRA1A	664	2	16792	25.2892	1	0.702741	76.76
GOTERM_BP_DN	GO:0086100~endothelin receptor signaling pathway	2	0.269542	0.0774095	EDNRA, EDNRB	664	2	16792	25.2892	1	0.702741	76.76
GOTERM_BP_DN	GO:0007493~endodermal cell fate determination	2	0.269542	0.0774095	GATA6, SOX17	664	2	16792	25.2892	1	0.702741	76.76
GOTERM_BP_DN	GO:0060667~branch elongation involved in salivary gland morphogenesis	2	0.269542	0.0774095	FGFR2, FGF10	664	2	16792	25.2892	1	0.702741	76.76
GOTERM_BP_DN	GO:0003308~negative regulation of Wnt signaling pathway involved in heart development	2	0.269542	0.0774095	BMP2, SOX17	664	2	16792	25.2892	1	0.702741	76.76
GOTERM_BP_DN	GO:0001869~negative regulation of complement activation, lectin pathway	2	0.269542	0.0774095	A2M, SERPING1	664	2	16792	25.2892	1	0.702741	76.76
GOTERM_BP_DN	GO:0071506~cellular response to mycophenolic acid	2	0.269542	0.0774095	EGR1, PDGFB	664	2	16792	25.2892	1	0.702741	76.76
GOTERM_BP_DN	GO:0060435~bronchiole development	2	0.269542	0.0774095	TCF21, HOXA5	664	2	16792	25.2892	1	0.702741	76.76
GOTERM_BP_DN	GO:0034381~plasma lipoprotein particle clearance	2	0.269542	0.0774095	MSR1, CD36	664	2	16792	25.2892	1	0.702741	76.76
GOTERM_BP_DN	GO:2000334~positive regulation of blood microparticle formation	2	0.269542	0.0774095	TNF, CD36	664	2	16792	25.2892	1	0.702741	76.76
GOTERM_BP_DN	GO:0038112~interleukin-8-mediated signaling pathway	2	0.269542	0.0774095	CXCR1, CXCR2	664	2	16792	25.2892	1	0.702741	76.76
GOTERM_BP_DN	GO:0071676~negative regulation of mononuclear cell migration	2	0.269542	0.0774095	SLIT2, BMP5	664	2	16792	25.2892	1	0.702741	76.76
GOTERM_BP_DN	GO:0035556~intracellular signal transduction	23	3.09973	0.0789796	ZFP36, ADCY4, SOCS2, EDN1, NPR1, PRKCE, DAPK2, LATS2, SH3BP5, AGTR2, TNS2, TNS1, GCOM1, DUSP1, STAC, SNRK, CTGF, MYZAP, PLA2G1B, ADRA1A, TGFBR3, TREM1, SIK1	664	403	16792	1.4433	1	0.708561	77.466
GOTERM_BP_DN	GO:0001944~vasculature development	3	0.404313	0.079069	TCF21, FLT4, SOX18	664	12	16792	6.32229	1	0.707286	77.5056
GOTERM_BP_DN	GO:0030595~leukocyte chemotaxis	3	0.404313	0.079069	S1PR1, CX3CL1, IL10	664	12	16792	6.32229	1	0.707286	77.5056
GOTERM_BP_DN	GO:0043032~positive regulation of macrophage activation	3	0.404313	0.079069	IL1RL1, IL33, IL10	664	12	16792	6.32229	1	0.707286	77.5056
GOTERM_BP_DN	GO:0009190~cyclic nucleotide biosynthetic process	3	0.404313	0.079069	ADCY4, NPR1, NPR3	664	12	16792	6.32229	1	0.707286	77.5056
GOTERM_BP_DN	GO:0048846~axon extension involved in axon guidance	3	0.404313	0.079069	OGN, SLIT2, SLIT3	664	12	16792	6.32229	1	0.707286	77.5056
GOTERM_BP_DN	GO:0006069~ethanol oxidation	3	0.404313	0.079069	ALDH2, ADH1B, ADH1A	664	12	16792	6.32229	1	0.707286	77.5056
GOTERM_BP_DN	GO:0042340~keratan sulfate catabolic process	3	0.404313	0.079069	OGN, OMD, PRELP	664	12	16792	6.32229	1	0.707286	77.5056
GOTERM_BP_DN	GO:0045779~negative regulation of bone resorption	3	0.404313	0.079069	IL6, CLDN18, TNFAIP3	664	12	16792	6.32229	1	0.707286	77.5056
GOTERM_BP_DN	GO:0050921~positive regulation of chemotaxis	3	0.404313	0.079069	RARRES2, PDGFB, CCL21	664	12	16792	6.32229	1	0.707286	77.5056
GOTERM_BP_DN	GO:0035385~Roundabout signaling pathway	3	0.404313	0.079069	OGN, SLIT2, SLIT3	664	12	16792	6.32229	1	0.707286	77.5056
GOTERM_BP_DN	GO:0009650~UV protection	3	0.404313	0.079069	CAT, MFAP4, ERCC1	664	12	16792	6.32229	1	0.707286	77.5056
GOTERM_BP_DN	GO:0019725~cellular homeostasis	3	0.404313	0.079069	TNS2, CCL2, AQP1	664	12	16792	6.32229	1	0.707286	77.5056
GOTERM_BP_DN	GO:0043116~negative regulation of vascular permeability	3	0.404313	0.079069	RAMP2, ANGPT1, SLIT2	664	12	16792	6.32229	1	0.707286	77.5056
GOTERM_BP_DN	GO:0060218~hematopoietic stem cell differentiation	3	0.404313	0.079069	TAL1, ACE, MEOX1	664	12	16792	6.32229	1	0.707286	77.5056
GOTERM_BP_DN	GO:0006816~calcium ion transport	7	0.943396	0.0794543	RAMP3, RAMP2, CAV1, CCL3, CALCRL, GJA4, CDH23	664	76	16792	2.32926	1	0.707416	77.6755
GOTERM_BP_DN	GO:0051930~regulation of sensory perception of pain	4	0.539084	0.0813406	EDNRB, CCL3, EDN1, TMEM100	664	26	16792	3.89064	1	0.714516	78.4896
GOTERM_BP_DN	GO:0051928~positive regulation of calcium ion transport	4	0.539084	0.0813406	CCL3, WFS1, CCL4, MYLK	664	26	16792	3.89064	1	0.714516	78.4896
GOTERM_BP_DN	GO:0061098~positive regulation of protein tyrosine kinase activity	4	0.539084	0.0813406	ACE, PDGFB, WNT3A, GAS6	664	26	16792	3.89064	1	0.714516	78.4896
GOTERM_BP_DN	GO:0050999~regulation of nitric-oxide synthase activity	4	0.539084	0.0813406	CAV1, CYGB, NOSTRIN, PRKG2	664	26	16792	3.89064	1	0.714516	78.4896
GOTERM_BP_DN	GO:0018108~peptidyl-tyrosine phosphorylation	11	1.48248	0.0816367	FGFR2, FGFR4, PDGFB, FGR, FLT4, PEAK1, TEK, HBEGF, FGF10, TIE1, IL3RA	664	153	16792	1.81817	1	0.714205	78.6149
GOTERM_BP_DN	GO:0051496~positive regulation of stress fiber assembly	5	0.673854	0.0828507	SORBS3, CTGF, RGCC, ARHGEF15, MYOC	664	42	16792	3.01061	1	0.718055	79.1211
GOTERM_BP_DN	GO:0060348~bone development	5	0.673854	0.0828507	FGFR2, PTGER4, ENG, PAPSS2, MYOC	664	42	16792	3.01061	1	0.718055	79.1211
GOTERM_BP_DN	GO:0007566~embryo implantation	5	0.673854	0.0828507	RECK, FBLN1, TGFBR2, SCGB1A1, EMP2	664	42	16792	3.01061	1	0.718055	79.1211
GOTERM_BP_DN	GO:0007186~G-protein coupled receptor signaling pathway	45	6.06469	0.0834903	GPR146, CCL3, CCL2, FFAR4, ADGRD1, ENPP2, CXCL3, PTH1R, EDN1, CXCL2, FPR1, CXCR1, GNG11, FPR2, CX3CL1, VIPR1, CCL4, GPRC5A, CXCL12, GPR4, EDNRA, AGTR1, AGTR2, S1PR1, CCL23, CCL21, S1PR4, FCN1, RAPGEF4, RAMP2, ADGRE1, ADGRE5, ACKR1, NPR1, ACKR3, MRGPRF, ACKR4, RGS16, FZD4, CCL14, PPBP, P2RY14, ADRA1A, ADGRL2, ADGRL4	664	899	16792	1.26586	1	0.719274	79.3833
GOTERM_BP_DN	GO:0071456~cellular response to hypoxia	8	1.07817	0.0852504	EPAS1, GATA6, RGCC, EDN1, PRKCE, AQP1, NDNF, KCNK3	664	96	16792	2.10743	1	0.725397	80.0887
GOTERM_BP_DN	GO:0014066~regulation of phosphatidylinositol 3-kinase signaling	7	0.943396	0.0875597	FGFR2, FGFR4, PDGFB, KL, HBEGF, FGF10, PIK3R1	664	78	16792	2.26954	1	0.733671	80.9798
GOTERM_BP_DN	GO:0045732~positive regulation of protein catabolic process	6	0.808625	0.0875927	DAB2IP, GPC3, GJA1, SOX17, TNFSF12, TNFAIP3	664	60	16792	2.52892	1	0.732204	80.9922
GOTERM_BP_DN	GO:0030155~regulation of cell adhesion	5	0.673854	0.0886417	EMCN, S1PR1, LMO7, DLL1, ENG	664	43	16792	2.9406	1	0.735001	81.3842
GOTERM_BP_DN	GO:0050832~defense response to fungus	4	0.539084	0.0889424	DEFA1B, DEFA3, DEFA1, CTSG	664	27	16792	3.74654	1	0.734661	81.4951
GOTERM_BP_DN	GO:0060389~pathway-restricted SMAD protein phosphorylation	3	0.404313	0.0910761	BMP2, TGFBR2, TGFBR3	664	13	16792	5.83596	1	0.741806	82.2645
GOTERM_BP_DN	GO:0045019~negative regulation of nitric oxide biosynthetic process	3	0.404313	0.0910761	CAV1, CD34, IL10	664	13	16792	5.83596	1	0.741806	82.2645
GOTERM_BP_DN	GO:0060317~cardiac epithelial to mesenchymal transition	3	0.404313	0.0910761	BMP2, HEYL, TGFBR3	664	13	16792	5.83596	1	0.741806	82.2645
GOTERM_BP_DN	GO:0010952~positive regulation of peptidase activity	3	0.404313	0.0910761	CAV1, FBLN1, PCOLCE2	664	13	16792	5.83596	1	0.741806	82.2645
GOTERM_BP_DN	GO:0003198~epithelial to mesenchymal transition involved in endocardial cushion formation	3	0.404313	0.0910761	HEYL, TMEM100, ENG	664	13	16792	5.83596	1	0.741806	82.2645
GOTERM_BP_DN	GO:2000573~positive regulation of DNA biosynthetic process	3	0.404313	0.0910761	FGFR4, PDGFB, RGCC	664	13	16792	5.83596	1	0.741806	82.2645
GOTERM_BP_DN	GO:0050901~leukocyte tethering or rolling	3	0.404313	0.0910761	SELP, TNF, SELE	664	13	16792	5.83596	1	0.741806	82.2645
GOTERM_BP_DN	GO:0045730~respiratory burst	3	0.404313	0.0910761	SLC11A1, NCF1, CD52	664	13	16792	5.83596	1	0.741806	82.2645
GOTERM_BP_DN	GO:0019372~lipoxygenase pathway	3	0.404313	0.0910761	ALOX15, ALOX5, LTC4S	664	13	16792	5.83596	1	0.741806	82.2645
GOTERM_BP_DN	GO:0043066~negative regulation of apoptotic process	25	3.36927	0.0916237	LIMS2, FFAR4, NFKBIA, AQP1, IL10, EDNRB, OSR1, GATA6, TEK, ANGPT1, CAT, PIK3R1, CYR61, EGR3, IL6, TBX3, SOCS2, CRYAB, SOCS3, FLT4, SMAD6, GAS6, DUSP1, GRK5, WNT7A	664	455	16792	1.38951	1	0.742441	82.4571
GOTERM_BP_DN	GO:0007416~synapse assembly	6	0.808625	0.0924876	FLRT3, GPM6A, SPOCK2, WNT3A, WNT7A, SHANK3	664	61	16792	2.48746	1	0.744325	82.7568
GOTERM_BP_DN	GO:0032092~positive regulation of protein binding	6	0.808625	0.0924876	CSF3, ACE, CAV1, BMP2, ARRB1, WNT3A	664	61	16792	2.48746	1	0.744325	82.7568
GOTERM_BP_DN	GO:0008104~protein localization	6	0.808625	0.0924876	CAV1, PALM2-AKAP2, CLIC5, PLLP, AKAP2, GRASP	664	61	16792	2.48746	1	0.744325	82.7568
GOTERM_BP_DN	GO:0050776~regulation of immune response	12	1.61725	0.0950754	ICAM4, CD34, ICAM2, OSCAR, SFTPD, CD300LG, CD300E, CD300C, JAML, TREM1, KLRF1, HLA-E	664	178	16792	1.70489	1	0.752852	83.626
GOTERM_BP_DN	GO:0044267~cellular protein metabolic process	9	1.21294	0.0952759	GSN, GATA6, SFTPA2, SFTPD, LMCD1, SFTPC, SFTPA1, ABCA3, CTSG	664	118	16792	1.92883	1	0.752092	83.6916
GOTERM_BP_DN	GO:0000165~MAPK cascade	16	2.15633	0.0966139	ZFP36, FGFR2, FGFR4, DAB2IP, CAV1, CCL3, TNF, CCL2, PDGFB, KL, FGF10, SHANK3, TEK, HBEGF, ANGPT1, IL3RA	664	262	16792	1.54438	1	0.755638	84.1229
GOTERM_BP_DN	GO:0003281~ventricular septum development	4	0.539084	0.0968292	SMAD6, TBX5, HEG1, CYR61	664	28	16792	3.61274	1	0.754937	84.1913
GOTERM_BP_DN	GO:0051482~positive regulation of cytosolic calcium ion concentration involved in phospholipase C-activating G-protein coupled signaling pathway	4	0.539084	0.0968292	AGTR1, S1PR1, EDN1, GPR4	664	28	16792	3.61274	1	0.754937	84.1913
Category	Term	Count	%	PValue	Genes	List Total	Pop Hits	Pop Total	Fold Enrichment	Bonferroni	Benjamini	FDR
GOTERM_CC_DN	GO:0005576~extracellular region	154	20.7547	1.79647e-26	RARRES2, A2M, PDGFB, MASP1, WNT3A, LTBP4, EDN1, FGF10, TNFSF12, MMRN1, CXCL12, DNASE1L3, IL10, CFP, OLFML1, OGN, AGTR2, CTGF, OSCAR, PLA2G1B, CPA3, LGI4, LGI3, CFD, TPSB2, MATN3, F10, APOLD1, SERPING1, DLL1, PRELP, PCOLCE2, C1QA, C1QB, VEGFD, PPBP, LAMC3, DEFA3, PLA2G2A, ANOS1, DEFA1, MFAP4, ADAMTS4, FGFR2, EMCN, FGFR4, CCL3, CCL2, HSD17B13, ITLN2, PAMR1, IL33, CX3CL1, TIMP3, CCL4, ACE, FOLR3, BC…	709	1610	18224	2.45863	6.50322e-24	6.50322e-24	2.4693e-23
GOTERM_CC_DN	GO:0005615~extracellular space	130	17.5202	1.77219e-22	S100A4, MASP1, PDGFB, GLDN, WNT3A, LTBP4, EDN1, FGF10, TNFSF12, CXCL12, IL10, MMRN2, CFP, OGN, CTGF, CCBE1, PLA2G1B, CPA3, LGI4, CFD, SPN, SOGA3, SPARCL1, SCUBE1, SERPING1, PKHD1L1, PRELP, RETN, ADAMTS9, VEGFD, THBD, CD36, PPBP, DEFA3, PLA2G2A, ANOS1, WFDC1, DEFA1, ADAMTS4, CCL3, CCL2, ENPP2, CYTL1, CX3CL1, IL33, NRN1, TIMP3, ABCA3, CCL4, ABI3BP, ACE, SFTPD, SFTPC, ANGPTL1, SRGN, LPL, BMP2, LMCD1…	709	1347	18224	2.48069	6.41533e-20	3.20766e-20	2.43593e-19
GOTERM_CC_DN	GO:0005578~proteinaceous extracellular matrix	48	6.469	2.08143e-18	GLDN, MAMDC2, SPOCK2, ADAMTSL3, WNT3A, LTBP4, NPNT, SFTPA1, MMP28, TIMP3, OGN, WISP2, GPC3, COL6A6, CRISPLD2, CCL21, CTGF, CCBE1, SFTPD, MYOC, DPT, CYR61, FLRT3, MATN2, MATN3, TNXB, IL1RL1, SPARCL1, MMP19, MGP, ECM2, SLIT2, NDNF, SLIT3, PRELP, VWF, ADAMTS9, OMD, FBLN1, ADAMTS8, LAMC3, FBLN5, SFTPA2, ANOS1, TGFBR3, ADAMTS1, WNT7A, ADAMTS4	709	268	18224	4.60367	7.53477e-16	2.51159e-16	2.86099e-15
GOTERM_CC_DN	GO:0005886~plasma membrane	244	32.8841	2.84951e-13	ADCY4, CADM1, GLDN, AQP4, AQP1, AGTR1, AGTR2, S1PR1, CLEC4E, CTGF, S1PR4, LILRA5, OSCAR, RAPGEF4, MVB12B, CDH23, RECK, DAB2IP, C5AR1, F10, DUOXA1, APOLD1, LIFR, COLEC12, RND1, CD36, SSTR1, HAS1, CD34, PLA2G2A, PMP22, GPR146, EMCN, ENPP2, PTH1R, MME, NFKBIA, JAML, AFAP1L1, NRN1, SEMA5A, SLC11A1, ACE, MACF1, KLRF1, STX11, KLF9, IL1RL1, TGFBR2, CD300E, PCDH12, UPK3B, CD300C, GAS1, AGER, KCNK3, RGS2,…	709	4121	18224	1.52189	1.03168e-10	2.5792e-11	3.91731e-10
GOTERM_CC_DN	GO:0031012~extracellular matrix	42	5.66038	1.4138e-12	FGFR2, RARRES2, PDGFB, ADAMTSL4, LTBP4, FGF10, DCN, MMRN1, TIMP3, ABI3BP, MMRN2, CFP, OGN, DEFA1B, CD93, MYOC, DPT, CYR61, MATN2, LPL, NES, TNXB, EGFL7, MMP19, LMCD1, MGP, NDNF, SOD3, PRELP, VWF, ADAMTS9, FBLN1, ADAMTS8, CLEC3B, FBLN5, SLPI, DEFA1, TPSAB1, MFAP4, CLEC14A, CTSG, ADAMTS4	709	296	18224	3.64716	5.1178e-10	1.02356e-10	1.94326e-09
GOTERM_CC_DN	GO:0005887~integral component of plasma membrane	109	14.69	6.13576e-12	CADM1, SLC6A4, TSPAN7, AQP4, CD52, TNFSF12, AQP1, VIPR1, MARCO, AGTR1, AGTR2, SLC2A3, S1PR4, MS4A2, SPN, C5AR1, LIFR, DLL1, MRGPRF, THBD, CD36, HAS1, CD34, SSTR1, HAS2, FGFR2, FXYD1, CAV2, CAV1, FGFR4, ENPP2, PTH1R, MME, SLCO2A1, SLC11A1, CD69, TEK, KLRF1, MRC1, TGFBR2, PCDH12, CD300C, AGER, KCNK3, SEMA6A, LYVE1, SEMA6D, NOTCH4, TGFBR3, ADRA1A, NKG7, GYPC, ACVRL1, MSR1, TRPV2, GJA1, CXCR2, MFSD2A…	709	1415	18224	1.98001	2.22114e-09	3.70191e-10	8.4338e-09
GOTERM_CC_DN	GO:0070062~extracellular exosome	160	21.5633	3.11094e-07	S100A4, RARRES2, A2M, CADM1, WNT3A, LTBP4, PDLIM2, AQP1, CXCL12, MMRN2, OGN, ASPA, SLC25A25, SLC2A3, LILRA5, OSCAR, ROBO4, CFD, PI16, NEGR1, SPN, MVB12B, DAB2IP, CRYAB, SPARCL1, FBP1, LIFR, MGP, SERPING1, MRGPRF, COLEC12, HLA-E, METTL7A, SCEL, NEBL, PRELP, PCOLCE2, C1QA, RETN, C1QB, ANXA8L1, DEFA3, PLA2G2A, CD300LG, DEFA1, MFAP4, TNFAIP3, VSIG4, TPPP3, FGR, ITLN1, PTH1R, MME, TIMP3, SEMA5A, ACE, …	709	2811	18224	1.46304	0.00011261	1.60879e-05	0.000427608
GOTERM_CC_DN	GO:0009897~external side of plasma membrane	26	3.50404	8.73412e-07	EMCN, TNF, AQP4, IL7R, CXCL12, CDH5, ACE, S1PR1, CD69, HEG1, MS4A2, GPIHBP1, SPN, SELP, ADGRE1, IL6, IL1RL1, SCUBE1, TGFBR2, CD83, CD36, CD34, PECAM1, TGFBR3, ENG, CLEC14A	709	213	18224	3.13755	0.000316125	3.95211e-05	0.00120053
GOTERM_CC_DN	GO:0009986~cell surface	46	6.19946	1.43914e-06	FGFR2, ACVRL1, TNF, PDGFB, WNT3A, TRPV2, FGF10, CXCR2, CX3CL1, CDH5, CD93, RSPO2, TEK, PLA2G1B, HHIP, SPN, GHR, MRC1, RAMP3, RAMP2, LPL, BMP2, C5AR1, CRYAB, SCUBE1, ACKR3, HLA-E, FZD4, SLIT2, ADAMTS9, TNS1, CD36, THBD, GRIA1, ITGA8, NOTCH4, CA4, TGFBR3, HBEGF, GPA33, EMP2, ENG, WNT7A, CTSG, AOC3, SLC46A2	709	542	18224	2.1815	0.000520835	5.78839e-05	0.00197813
GOTERM_CC_DN	GO:0005581~collagen trimer	16	2.15633	2.42694e-06	MSR1, GLDN, COL13A1, COLEC12, SFTPA1, C1QA, C1QTNF7, MARCO, C1QB, CD36, COL6A6, FCN3, SFTPA2, CCBE1, FCN1, SFTPD	709	92	18224	4.47023	0.000878169	8.78516e-05	0.00333586
GOTERM_CC_DN	GO:0045121~membrane raft	24	3.2345	5.56438e-06	CAV2, CAV1, TNF, OLR1, ITLN1, SLC6A4, TGFBR2, GJA1, MAL, DLL1, GPM6B, MYADM, STOM, EDNRB, S1PR1, CD36, PECAM1, TEK, ANGPT1, PLLP, EMP2, SELE, AHNAK, SGCA	709	206	18224	2.99462	0.00201228	0.000183102	0.00764815
GOTERM_CC_DN	GO:0016021~integral component of membrane	251	33.8275	2.26133e-05	ADCY4, PEAR1, CADM1, GLDN, SERTM1, AQP4, CD52, AQP1, AGTR1, S1PR1, CLEC4E, CH25H, LILRA5, OSCAR, PI16, CDH23, HIGD1B, DUOXA1, APOLD1, LIFR, PKHD1L1, COLEC12, MGAT3, CD36, CD34, HAS1, ADAMTS1, VSIG4, PMP22, ADAMTS4, GPR146, EMCN, ENPP2, PTH1R, MME, JAML, SEMA5A, SLC11A1, ACE, MACF1, CD69, KLRF1, FAM162B, STX11, SASH1, IL1RL1, SMAD6, TGFBR2, MAOB, CD300E, PCDH12, UPK3B, GAS1, AGER, KCNK3, CYP4B1, S…	709	5163	18224	1.24959	0.00815269	0.000681943	0.0310782
GOTERM_CC_DN	GO:0031093~platelet alpha granule lumen	11	1.48248	4.41177e-05	VWF, VEGFD, A2M, PPBP, PDGFB, SERPING1, CFD, MMRN1, PROS1, GAS6, SRGN	709	55	18224	5.14076	0.0158441	0.00122778	0.0606242
GOTERM_CC_DN	GO:0005796~Golgi lumen	14	1.88679	8.51211e-05	F10, WNT3A, DCN, GAS6, SOD3, PRELP, OGN, OMD, GPC3, DEFA1B, DEFA3, DEFA1, WNT7A, PROS1	709	96	18224	3.74847	0.0303452	0.00219866	0.116938
GOTERM_CC_DN	GO:0043235~receptor complex	16	2.15633	0.000123069	PTPRB, RAMP3, RAMP2, OLR1, ITLN1, FLT4, LEPR, TGFBR2, PTH1R, LIFR, NPR1, VIPR1, ADRB2, TGFBR3, ENG, GHR	709	127	18224	3.23828	0.0435757	0.00296584	0.169029
GOTERM_CC_DN	GO:0005925~focal adhesion	32	4.31267	0.000144378	DLC1, CAV2, CAV1, LIMS2, FHL1, PEAK1, MME, PDLIM2, GJA1, NEDD9, LMO7, PDLIM1, SORBS3, GSN, STARD8, TEK, CAT, CNN1, AHNAK, FLRT3, ADGRE5, NFASC, EPB41L2, ARHGAP31, TNS2, CASS4, PGM5, TNS1, ITGA8, C2CD4B, GRK5, ENG	709	391	18224	2.10364	0.0509261	0.00326146	0.19827
GOTERM_CC_DN	GO:0005667~transcription factor complex	20	2.69542	0.000194113	LMO2, EPAS1, TBX2, SMAD6, CREM, NR4A1, LDB2, PDLIM1, NR4A3, DACH1, MEIS1, JUNB, TAL1, GATA2, FOS, GATA6, FOXF1, JUND, FOXF2, SOX17	709	193	18224	2.66361	0.0678633	0.00412534	0.266485
GOTERM_CC_DN	GO:0030666~endocytic vesicle membrane	11	1.48248	0.000216711	MARCO, CAV1, MSR1, CD36, GRIA1, WNT3A, HBEGF, NOSTRIN, COLEC12, WNT7A, SCARF1	709	66	18224	4.28397	0.075459	0.00434929	0.297465
GOTERM_CC_DN	GO:0001725~stress fiber	9	1.21294	0.00106745	ABLIM1, PGM5, TEK, PDLIM2, MYLK, SYNPO, MYL9, NEBL, MYH10	709	54	18224	4.28397	0.320652	0.0201429	1.4573
GOTERM_CC_DN	GO:0005911~cell-cell junction	17	2.29111	0.00111597	PCDHGA12, FLRT3, FGFR4, CADM1, COL13A1, CLDN5, PCDH12, MYADM, FZD4, CDH5, TMEM47, TEK, GPA33, HEG1, PDZD2, SGCA, PIK3R1	709	172	18224	2.54049	0.332494	0.0200075	1.52307
GOTERM_CC_DN	GO:0030864~cortical actin cytoskeleton	8	1.07817	0.00123366	DLC1, GCOM1, GSN, PLEKHH2, CLDN5, MYZAP, PDLIM2, MYADM	709	43	18224	4.7821	0.360367	0.0210543	1.68244
GOTERM_CC_DN	GO:0042599~lamellar body	4	0.539084	0.0028242	SFTPA2, SFTPD, SFTPC, SFTPA1	709	8	18224	12.8519	0.640775	0.0454704	3.81285
GOTERM_CC_DN	GO:0031225~anchored component of membrane	12	1.61725	0.00450615	RECK, LPL, GPC3, CNTN6, ITLN1, CA4, CD52, NRN1, FCGR3B, NEGR1, NTM, DPEP2	709	113	18224	2.72961	0.805031	0.0686156	6.01909
GOTERM_CC_DN	GO:0035578~azurophil granule lumen	3	0.404313	0.00858317	DEFA1B, DEFA3, DEFA1	709	4	18224	19.2779	0.955866	0.121924	11.1737
GOTERM_CC_DN	GO:0071953~elastic fiber	3	0.404313	0.00858317	FBLN1, FBLN5, MFAP4	709	4	18224	19.2779	0.955866	0.121924	11.1737
GOTERM_CC_DN	GO:0031838~haptoglobin-hemoglobin complex	3	0.404313	0.00858317	HBA2, HBA1, HBB	709	4	18224	19.2779	0.955866	0.121924	11.1737
GOTERM_CC_DN	GO:0005604~basement membrane	9	1.21294	0.0115043	MATN2, FBLN1, LAMC3, NPNT, NTN4, ADAMTS1, TIMP3, SPN, MMRN2	709	79	18224	2.92828	0.984834	0.154264	14.7044
GOTERM_CC_DN	GO:0005912~adherens junction	7	0.943396	0.0125054	TMEM47, TMEM204, RND1, ESAM, DLL1, PLPP3, CDH5	709	50	18224	3.59853	0.989491	0.16072	15.8841
GOTERM_CC_DN	GO:0005923~bicellular tight junction	11	1.48248	0.0125839	CGNL1, CLDN18, CLDN5, CLDN22, ESAM, JAML, JAM2, PMP22, JAM3, CDH5, SYNPO	709	113	18224	2.50214	0.989789	0.156156	15.976
GOTERM_CC_DN	GO:0031089~platelet dense granule lumen	4	0.539084	0.0154255	RARRES2, CLEC3B, SELENOP, TIMP3	709	14	18224	7.34395	0.996403	0.182074	19.2393
GOTERM_CC_DN	GO:0045334~clathrin-coated endocytic vesicle	4	0.539084	0.0187347	SFTPA2, SFTPD, SFTPC, SFTPA1	709	15	18224	6.85435	0.998937	0.210282	22.8916
GOTERM_CC_DN	GO:0016323~basolateral plasma membrane	14	1.88679	0.0236601	CAV1, C5AR1, NKD2, PDGFB, CADM1, LEPR, PTH1R, AQP4, AQP1, ARRB1, TEK, CD300LG, CA4, GPIHBP1	709	180	18224	1.99919	0.999828	0.250935	28.0446
GOTERM_CC_DN	GO:0016324~apical plasma membrane	19	2.56065	0.0356921	CAV1, KL, PTH1R, DUOX1, GJA1, LMO7, MAL, DLL1, PRKG2, AQP1, ADRB2, CD36, CD34, TEK, CD300LG, CA4, GPIHBP1, SLC1A1, EMP2	709	291	18224	1.67826	0.999998	0.345846	39.3208
GOTERM_CC_DN	GO:0043197~dendritic spine	9	1.21294	0.0407978	GPM6A, ARHGAP44, GRIA1, ARRB1, CRYAB, PALMD, SHANK3, SYNPO, MYH10	709	100	18224	2.31334	1	0.375749	43.5908
GOTERM_CC_DN	GO:0005811~lipid particle	7	0.943396	0.0427214	CAV1, ALOX15, GIMAP7, HSD17B13, FABP4, METTL7A, STARD13	709	66	18224	2.72616	1	0.380564	45.1261
GOTERM_CC_DN	GO:0042383~sarcolemma	8	1.07817	0.0471836	FXYD1, DES, PGM5, SGCG, KCNJ8, AQP1, SGCA, AHNAK	709	85	18224	2.41918	1	0.402263	48.5393
GOTERM_CC_DN	GO:0031526~brush border membrane	6	0.808625	0.0472032	CD36, ITLN1, PTH1R, CYBRD1, CA4, AQP1	709	51	18224	3.02398	1	0.393539	48.5539
GOTERM_CC_DN	GO:0005791~rough endoplasmic reticulum	6	0.808625	0.0472032	CCL2, PTGDS, NCF1, CA4, SCGB1A1, MYOC	709	51	18224	3.02398	1	0.393539	48.5539
GOTERM_CC_DN	GO:0005764~lysosome	15	2.02156	0.0582467	RAMP3, HYAL1, RAMP2, GIMAP5, PEBP4, GJA1, SLC11A1, ACE, ADRB2, CD34, SFTPD, CAT, CALCRL, PCYOX1, TNFAIP3	709	226	18224	1.706	1	0.45308	56.1714
GOTERM_CC_DN	GO:0044798~nuclear transcription factor complex	3	0.404313	0.0657113	SOX18, SOX17, KLF4	709	11	18224	7.01013	1	0.485727	60.7126
GOTERM_CC_DN	GO:0072562~blood microparticle	11	1.48248	0.0726967	STOM, C1QB, A2M, BCHE, GSN, FCN3, SERPING1, HBA2, HBA1, PROS1, HBB	709	152	18224	1.86014	1	0.512758	64.5633
GOTERM_CC_DN	GO:0005602~complement component C1 complex	2	0.269542	0.0761925	C1QA, C1QB	709	2	18224	25.7038	1	0.52079	66.3561
GOTERM_CC_DN	GO:0097233~alveolar lamellar body membrane	2	0.269542	0.0761925	LAMP3, ABCA3	709	2	18224	25.7038	1	0.52079	66.3561
GOTERM_CC_DN	GO:0005833~hemoglobin complex	3	0.404313	0.076878	HBA2, HBA1, HBB	709	12	18224	6.42595	1	0.515164	66.6976
GOTERM_CC_DN	GO:0005856~cytoskeleton	21	2.83019	0.0870303	FGR, PDLIM1, PTPN21, NOSTRIN, DPYSL2, PRKCE, EPB41L2, STOM, FRMD3, SORBS3, CASS4, TNS1, RND1, MACF1, SGCG, PLEKHH2, TEK, CNN1, FGD5, CYS1, SGCA	709	371	18224	1.45493	1	0.552432	71.3938
GOTERM_CC_DN	GO:0031092~platelet alpha granule membrane	3	0.404313	0.0885877	SELP, CD36, PECAM1	709	13	18224	5.93165	1	0.550447	72.0573
GOTERM_CC_DN	GO:0005614~interstitial matrix	3	0.404313	0.0885877	ADAMTSL4, ECM2, ABI3BP	709	13	18224	5.93165	1	0.550447	72.0573
GOTERM_CC_DN	GO:0030018~Z disc	9	1.21294	0.0888764	DES, PGM5, GCOM1, CRYAB, MYZAP, ADRA1A, SYNPO, MYL9, NEBL	709	118	18224	1.96046	1	0.54323	72.1787
Category	Term	Count	%	PValue	Genes	List Total	Pop Hits	Pop Total	Fold Enrichment	Bonferroni	Benjamini	FDR
GOTERM_MF_DN	GO:0008201~heparin binding	33	4.44744	6.88785e-15	FGFR2, FGFR4, CCL2, FGF10, ABI3BP, OGN, WISP2, CCL23, RSPO1, CRISPLD2, CTGF, RSPO2, CYR61, LPL, SELP, TNXB, COL13A1, ECM2, COL5A3, AGER, SLIT2, NDNF, SOD3, SLIT3, PRELP, PCOLCE2, ADAMTS8, CLEC3B, HBEGF, TGFBR3, ANOS1, ADAMTS1, CTSG	639	160	16881	5.44868	5.24514e-12	5.24514e-12	1.05027e-11
GOTERM_MF_DN	GO:0005509~calcium ion binding	64	8.62534	3.56692e-10	S100A4, EFCC1, MASP1, TNNC1, NPNT, LTBP4, DUOX1, MMP28, MMRN1, DNASE1L3, SLC25A25, CD93, GSN, CCBE1, PLA2G1B, CDH23, MATN2, PCDHGA12, MATN3, PCDHGA10, ADGRE1, F10, PCDHGA11, EGFL7, SPARCL1, SCUBE1, ADGRE5, MMP19, PCDHGB7, MGP, PCDHGB6, DLL1, SLIT2, SLIT3, THBD, ANXA8L1, PLA2G2A, C2CD4B, PROS1, SGCA, AOC3, PRF1, NKD2, SPOCK2, ENPP2, PAMR1, PCDHGC5, PCDHGC3, CDH5, NECAB1, MYL9, MACF1, CD69, HEG1, S…	639	717	16881	2.35808	2.718e-07	1.359e-07	5.44023e-07
GOTERM_MF_DN	GO:0030246~carbohydrate binding	26	3.50404	1.03734e-07	EMCN, ITLN1, ITLN2, SFTPA1, CLEC10A, CD93, CLEC4E, CD69, FCN3, FCN1, SFTPD, GALNT15, KLRF1, SELP, SVEP1, OLR1, CLEC1A, KLRG1, CLEC12A, CLEC3B, CD34, SFTPA2, ADGRL2, LGALSL, CD302, CLEC14A	639	196	16881	3.50441	7.90421e-05	2.63481e-05	0.000158214
GOTERM_MF_DN	GO:0005178~integrin binding	18	2.42588	3.91019e-07	TNXB, ICAM4, NPNT, LTBP4, ICAM2, JAML, CX3CL1, ECM2, PLPP3, VWF, FBLN1, WISP2, ADAMTS8, CTGF, FBLN5, JAM3, EMP2, CYR61	639	105	16881	4.52877	0.000297912	7.44863e-05	0.000596375
GOTERM_MF_DN	GO:0001077~transcriptional activator activity, RNA polymerase II core promoter proximal region sequence-specific binding	25	3.36927	1.08094e-05	EGR1, HLF, EGR2, EPAS1, NDN, KLF13, CEBPD, SPI1, NR4A2, NR4A1, KLF15, FOSB, NR4A3, MEIS1, JUNB, GATA2, FOS, TCF21, FLI1, HOXA5, MEOX1, HEYL, TEF, SOX18, KLF4	639	236	16881	2.7985	0.008203	0.00164601	0.0164851
GOTERM_MF_DN	GO:0008009~chemokine activity	11	1.48248	1.19997e-05	CCL3, CCL23, CCL14, CCL2, PPBP, CCL21, CXCL3, CXCL2, CX3CL1, CXCL12, CCL4	639	49	16881	5.93054	0.00910218	0.00152282	0.0183003
GOTERM_MF_DN	GO:0005539~glycosaminoglycan binding	7	0.943396	3.5804e-05	SPOCK2, LTBP4, TGFBR2, TGFBR3, DCN, ENG, NDNF	639	18	16881	10.2736	0.0269143	0.00389001	0.0545939
GOTERM_MF_DN	GO:0019838~growth factor binding	8	1.07817	4.88686e-05	A2M, NKD2, DUSP1, FLT4, TEK, LIFR, FGFBP2, GHR	639	27	16881	7.82751	0.0365539	0.00464403	0.0745078
GOTERM_MF_DN	GO:0005024~transforming growth factor beta-activated receptor activity	5	0.673854	6.45826e-05	ACVRL1, LTBP4, TGFBR2, TGFBR3, ENG	639	7	16881	18.8699	0.0480221	0.00545324	0.0984552
GOTERM_MF_DN	GO:0050431~transforming growth factor beta binding	6	0.808625	0.000234319	ACVRL1, CD36, LTBP4, TGFBR2, TGFBR3, ENG	639	16	16881	9.90669	0.163536	0.0176987	0.356784
GOTERM_MF_DN	GO:0005044~scavenger receptor activity	9	1.21294	0.00039457	MARCO, MSR1, PRG4, ENPP2, SUSD2, COLEC12, ACKR3, ACKR4, SCARF1	639	48	16881	4.95335	0.259716	0.026968	0.600104
GOTERM_MF_DN	GO:0004601~peroxidase activity	6	0.808625	0.00117038	GPX3, DUOX1, CYGB, HBA2, HBA1, HBB	639	22	16881	7.20487	0.590308	0.0716649	1.77024
GOTERM_MF_DN	GO:0043565~sequence-specific DNA binding	35	4.71698	0.0013158	HLF, JDP2, CREM, SOX7, HIC1, FOS, HOXA3, FLI1, HOXA4, HOXA5, FOXF1, HLX, JUND, FOXF2, TEF, SOX17, NFIL3, EGR1, MAFF, ERG, TBX3, EPAS1, TBX2, TBX5, NR4A2, NR4A1, FOSB, NR4A3, NLRP3, ATF3, MEOX1, CSRNP1, ETS2, KLF2, KDM6B	639	518	16881	1.78499	0.633334	0.0742741	1.98814
GOTERM_MF_DN	GO:0005518~collagen binding	9	1.21294	0.00179902	VWF, PDGFB, SPARCL1, CCBE1, DCN, COL5A3, ABI3BP, SRGN, PCOLCE2	639	60	16881	3.96268	0.746422	0.0933565	2.70894
GOTERM_MF_DN	GO:0008134~transcription factor binding	22	2.96496	0.00270082	HYAL1, EPAS1, ENPP2, TBX5, NFKBIA, FOSB, NLRP3, JUNB, FOS, GATA2, AGTR2, SORBS3, GATA6, ARRB1, CD34, HEYL, GPX3, JUND, FOXF2, PER1, SOX17, PIK3R1	639	284	16881	2.04645	0.872649	0.128367	4.04091
GOTERM_MF_DN	GO:0045499~chemorepellent activity	6	0.808625	0.00306989	SEMA5A, FLRT3, SEMA6A, SEMA6D, SEMA3G, SEMA3B	639	27	16881	5.87063	0.903947	0.136212	4.5811
GOTERM_MF_DN	GO:0017046~peptide hormone binding	6	0.808625	0.00306989	EDNRB, AGTR2, PTH1R, NPR1, NPR3, GHR	639	27	16881	5.87063	0.903947	0.136212	4.5811
GOTERM_MF_DN	GO:0003705~transcription factor activity, RNA polymerase II distal enhancer sequence-specific binding	9	1.21294	0.00331474	GATA6, FOXF1, FOXF2, SPI1, NFIX, SOX7, VGLL3, SOX17, MEIS1	639	66	16881	3.60243	0.920343	0.13828	4.93792
GOTERM_MF_DN	GO:0045236~CXCR chemokine receptor binding	4	0.539084	0.003805	PPBP, CXCL3, CXCL2, CXCL12	639	9	16881	11.7413	0.945248	0.149036	5.6486
GOTERM_MF_DN	GO:0005102~receptor binding	25	3.36927	0.00414142	NXPH3, LPL, RARRES2, A2M, BMP2, CAV1, CCL2, CADM1, WNT3A, CYTL1, GJA1, CX3CL1, TNFSF12, HLA-E, CXCL12, CDH5, GAS6, RND1, RSPO1, RSPO2, PLA2G1B, ANGPTL1, CAT, WNT7A, APLN	639	353	16881	1.87095	0.957673	0.153325	6.13341
GOTERM_MF_DN	GO:0031720~haptoglobin binding	3	0.404313	0.00417121	HBA2, HBA1, HBB	639	3	16881	26.4178	0.958626	0.147221	6.17622
GOTERM_MF_DN	GO:0019959~interleukin-8 binding	3	0.404313	0.00417121	A2M, CXCR1, CXCR2	639	3	16881	26.4178	0.958626	0.147221	6.17622
GOTERM_MF_DN	GO:0030165~PDZ domain binding	10	1.34771	0.00512748	ADRB1, CADM1, GRIA1, TGFBR3, USHBP1, GJA1, FZD4, GRASP, TMEM88, DOCK4	639	86	16881	3.07184	0.980103	0.170169	7.541
GOTERM_MF_DN	GO:0000979~RNA polymerase II core promoter sequence-specific DNA binding	8	1.07817	0.00546656	TAL1, FOS, GATA2, GATA6, HEYL, SPI1, NR4A2, NFIL3	639	57	16881	3.70777	0.984655	0.172926	8.02047
GOTERM_MF_DN	GO:0004888~transmembrane signaling receptor activity	17	2.29111	0.00741506	MRC1, ADGRE5, LEPR, ACKR1, CD300C, AGER, SCARF1, CLEC1A, MARCO, SEMA6A, LYVE1, THBD, CD69, KLRF1, SELE, ENG, SPN	639	214	16881	2.09861	0.996557	0.218531	10.7309
GOTERM_MF_DN	GO:0050501~hyaluronan synthase activity	3	0.404313	0.00813352	HYAL1, HAS1, HAS2	639	4	16881	19.8134	0.998017	0.228405	11.7114
GOTERM_MF_DN	GO:0001085~RNA polymerase II transcription factor binding	7	0.943396	0.00818225	TAL1, GATA2, TBX3, GATA6, SPI1, ID4, KLF4	639	47	16881	3.93457	0.99809	0.221527	11.7775
GOTERM_MF_DN	GO:0004872~receptor activity	17	2.29111	0.00842586	RAMP3, MRC1, IL18R1, CADM1, ACKR1, PKHD1L1, AGER, LYVE1, THBD, KLRG1, CD93, CLEC4E, NOTCH4, TEK, ROBO4, GPA33, TREM1	639	217	16881	2.0696	0.998416	0.219631	12.1074
GOTERM_MF_DN	GO:0008083~growth factor activity	14	1.88679	0.00859409	CSF3, IL6, BMP2, PDGFB, FGF10, CXCL12, IL10, OGN, VEGFD, PPBP, CTGF, HBEGF, GDF10, BMP5	639	162	16881	2.28302	0.998608	0.216193	12.3346
GOTERM_MF_DN	GO:0000978~RNA polymerase II core promoter proximal region sequence-specific DNA binding	24	3.2345	0.00864777	JDP2, EGR2, NDN, TBX3, CEBPD, KLF13, TBX2, SMAD6, SPI1, FOSB, NR4A3, MEIS1, JUNB, ZNF331, FOS, FLI1, ATF3, MEOX1, HOXA5, ETS2, JUND, PER1, SOX18, RFX2	639	355	16881	1.78599	0.998664	0.210509	12.4069
GOTERM_MF_DN	GO:0001228~transcriptional activator activity, RNA polymerase II transcription regulatory region sequence-specific binding	10	1.34771	0.00973121	MAFF, GATA2, ATF3, LMO2, GATA6, FOXF1, CSRNP1, TBX5, FOXF2, SOX17	639	95	16881	2.78083	0.999419	0.226592	13.8557
GOTERM_MF_DN	GO:0005215~transporter activity	16	2.15633	0.00993866	ABCA8, RBP7, ABCA10, ABCA9, AQP4, SEC14L6, AQP1, ABCA3, ABCA6, SLCO2A1, SLC11A1, PTGDS, FABP4, SLC5A9, SLC51B, SLC46A2	639	202	16881	2.0925	0.999505	0.224079	14.1305
GOTERM_MF_DN	GO:0030215~semaphorin receptor binding	5	0.673854	0.0100955	SEMA5A, SEMA6A, SEMA6D, SEMA3G, SEMA3B	639	23	16881	5.74301	0.999561	0.220744	14.3378
GOTERM_MF_DN	GO:0008237~metallopeptidase activity	9	1.21294	0.0113641	ACE, ADAMTS9, ADAMTS8, ADAMTSL3, MME, ADAM33, ADAMTS1, DPEP2, ADAMTS4	639	81	16881	2.93532	0.999835	0.238265	15.9969
GOTERM_MF_DN	GO:0005088~Ras guanyl-nucleotide exchange factor activity	11	1.48248	0.0117999	FGFR2, FGFR4, ADRB1, PDGFB, KL, TEK, HBEGF, FGF10, ANGPT1, RAPGEF4, IL3RA	639	115	16881	2.52692	0.999882	0.239737	16.5599
GOTERM_MF_DN	GO:0008289~lipid binding	13	1.75202	0.0121652	DLC1, RBP7, APOLD1, MAL, LTC4S, STARD13, APOL3, CD36, S1PR4, STARD9, STARD8, GPIHBP1, MVB12B	639	151	16881	2.27438	0.999911	0.239907	17.029
GOTERM_MF_DN	GO:0042803~protein homodimerization activity	41	5.52561	0.0121797	FGFR2, CAV2, CADM1, PDGFB, MASP1, TNNC1, SLC6A4, JAML, PRKG2, ZBTB16, SLC11A1, GLIPR2, CAT, GHR, FLRT3, GPD1, DAB2IP, GIMAP7, CRYAB, CEBPD, MINOS1-NBL1, MAOB, NR4A2, NR4A3, NPR3, FZD4, KCNK3, SLIT2, STOM, VWF, NBL1, C1QB, VEGFD, ADRB2, ATF3, HSPB6, FBLN5, HEYL, JAM3, ENG, AOC3	639	730	16881	1.48374	0.999912	0.234172	17.0477
GOTERM_MF_DN	GO:0005344~oxygen transporter activity	4	0.539084	0.0143218	CYGB, HBA2, HBA1, HBB	639	14	16881	7.54795	0.999983	0.263125	19.7493
GOTERM_MF_DN	GO:0030169~low-density lipoprotein particle binding	4	0.539084	0.017408	MSR1, CD36, COLEC12, SCARF1	639	15	16881	7.04476	0.999998	0.303486	23.4972
GOTERM_MF_DN	GO:0042056~chemoattractant activity	5	0.673854	0.0177696	VEGFD, CCL3, PDGFB, FGF10, CXCL12	639	27	16881	4.89219	0.999999	0.301996	23.9254
GOTERM_MF_DN	GO:0046982~protein heterodimerization activity	28	3.77358	0.0183516	CAV2, JDP2, CAV1, PDGFB, MEIS1, TAL1, FOS, AGTR1, SOX18, SOX17, SLC51B, PIK3R1, BMP2, EPAS1, CEBPD, SCUBE1, NR4A2, NR4A1, FZD4, KCNK3, ADRB1, ATF3, HEYL, NOTCH4, ADRA1A, JAM2, JAM3, AOC3	639	465	16881	1.59075	0.999999	0.303643	24.6101
GOTERM_MF_DN	GO:0001665~alpha-N-acetylgalactosaminide alpha-2,6-sialyltransferase activity	3	0.404313	0.019333	ST6GALNAC5, ST6GALNAC6, ST6GALNAC2	639	6	16881	13.2089	1	0.310577	25.7515
GOTERM_MF_DN	GO:0070492~oligosaccharide binding	3	0.404313	0.019333	GYPC, SELP, SELE	639	6	16881	13.2089	1	0.310577	25.7515
GOTERM_MF_DN	GO:0001078~transcriptional repressor activity, RNA polymerase II core promoter proximal region sequence-specific binding	10	1.34771	0.0247532	TCF21, JDP2, ATF3, BTG2, TBX3, TBX2, ETS2, SPI1, DACH1, NFIL3	639	111	16881	2.37999	1	0.37239	31.7698
GOTERM_MF_DN	GO:0008329~signaling pattern recognition receptor activity	3	0.404313	0.026395	MARCO, FCN1, COLEC12	639	7	16881	11.3219	1	0.384496	33.5009
GOTERM_MF_DN	GO:0031726~CCR1 chemokine receptor binding	3	0.404313	0.026395	CCL3, CCL23, CCL4	639	7	16881	11.3219	1	0.384496	33.5009
GOTERM_MF_DN	GO:0004222~metalloendopeptidase activity	10	1.34771	0.0273966	KLK7, ADAMTS9, ADAMTS8, ADAMTSL4, MMP19, MME, ADAM33, ADAMTS1, MMP28, ADAMTS4	639	113	16881	2.33786	1	0.388762	34.5367
GOTERM_MF_DN	GO:0046934~phosphatidylinositol-4,5-bisphosphate 3-kinase activity	7	0.943396	0.0292361	FGFR2, FGFR4, PDGFB, KL, HBEGF, FGF10, PIK3R1	639	62	16881	2.98266	1	0.401821	36.3998
GOTERM_MF_DN	GO:0044212~transcription regulatory region DNA binding	15	2.02156	0.0319094	TNF, EGR2, SMAD6, ARID5A, SOX7, KLF15, TAL1, FOS, ATF3, ARRB1, GATA6, JUND, SOX18, SOX17, KLF4	639	213	16881	1.86041	1	0.422554	39.0193
GOTERM_MF_DN	GO:0008373~sialyltransferase activity	4	0.539084	0.0331649	ST6GALNAC5, ST6GALNAC6, ST8SIA6, ST6GALNAC2	639	19	16881	5.56165	1	0.428048	40.2144
GOTERM_MF_DN	GO:0033691~sialic acid binding	3	0.404313	0.0343235	SELP, FCN1, SELE	639	8	16881	9.90669	1	0.432352	41.2978
GOTERM_MF_DN	GO:0017124~SH3 domain binding	10	1.34771	0.036507	SH3BP5, ARHGAP31, DAB2IP, ARHGAP6, PLSCR4, NCF1, GJA1, QKI, SHANK3, DOCK4	639	119	16881	2.21999	1	0.44589	43.29
GOTERM_MF_DN	GO:0005319~lipid transporter activity	4	0.539084	0.0379515	APOL3, SFTPA1, ABCA3, SLCO2A1	639	20	16881	5.28357	1	0.452107	44.5729
GOTERM_MF_DN	GO:0070888~E-box binding	5	0.673854	0.0382163	TAL1, TCF21, LMO2, PER1, ATOH8	639	34	16881	3.88498	1	0.447796	44.8052
GOTERM_MF_DN	GO:0005201~extracellular matrix structural constituent	7	0.943396	0.0406198	MATN3, FBLN1, TNXB, MGP, ANOS1, COL5A3, PRELP	639	67	16881	2.76007	1	0.461829	46.8718
GOTERM_MF_DN	GO:0034713~type I transforming growth factor beta receptor binding	3	0.404313	0.0430431	SMAD6, TGFBR2, ENG	639	9	16881	8.80595	1	0.475192	48.8821
GOTERM_MF_DN	GO:0048495~Roundabout binding	3	0.404313	0.0430431	OGN, SLIT2, SLIT3	639	9	16881	8.80595	1	0.475192	48.8821
GOTERM_MF_DN	GO:0047498~calcium-dependent phospholipase A2 activity	3	0.404313	0.0430431	PLA2G2A, PLA2G1B, PLA2G4F	639	9	16881	8.80595	1	0.475192	48.8821
GOTERM_MF_DN	GO:0004896~cytokine receptor activity	5	0.673854	0.045786	IL1RL1, LIFR, IL7R, IL3RA, GHR	639	36	16881	3.66914	1	0.490247	51.0718
GOTERM_MF_DN	GO:0004860~protein kinase inhibitor activity	6	0.808625	0.0458998	SH3BP5, FLRT3, SOCS2, SOCS3, DCN, CAMK2N1	639	52	16881	3.04821	1	0.484714	51.1606
GOTERM_MF_DN	GO:0039706~co-receptor binding	3	0.404313	0.0524828	DKK2, BMP2, WNT3A	639	10	16881	7.92535	1	0.526167	56.055
GOTERM_MF_DN	GO:0016504~peptidase activator activity	3	0.404313	0.0524828	CAV1, FBLN1, PCOLCE2	639	10	16881	7.92535	1	0.526167	56.055
GOTERM_MF_DN	GO:0036122~BMP binding	3	0.404313	0.0524828	NBL1, MINOS1-NBL1, ENG	639	10	16881	7.92535	1	0.526167	56.055
GOTERM_MF_DN	GO:0000977~RNA polymerase II regulatory region sequence-specific DNA binding	14	1.88679	0.0526812	EGR1, HLF, LMO2, TBX5, PKNOX2, TAL1, GATA2, ATF3, GATA6, FOXF1, FOXF2, TEF, BCL6B, NFIL3	639	208	16881	1.77812	1	0.521172	56.1951
GOTERM_MF_DN	GO:0000982~transcription factor activity, RNA polymerase II core promoter proximal region sequence-specific binding	4	0.539084	0.0542762	FOS, JDP2, ATF3, FOSB	639	23	16881	4.59441	1	0.52575	57.3066
GOTERM_MF_DN	GO:0017134~fibroblast growth factor binding	4	0.539084	0.0542762	FGFR2, FGFR4, KL, TGFBR3	639	23	16881	4.59441	1	0.52575	57.3066
GOTERM_MF_DN	GO:0005515~protein binding	353	47.5741	0.0576529	S100A4, DLC1, ADCY4, A2M, RARRES2, CADM1, MASP1, LTBP4, EDN1, PDLIM2, PTPN21, AQP1, OGN, AGTR1, AGTR2, FLI1, STAC, CTGF, MAP3K8, CCBE1, RAPGEF4, TPSB2, MVB12B, CDH23, RECK, MATN2, MATN3, DAB2IP, F10, CRYAB, NCF1, LIFR, USHBP1, SERPING1, SCEL, C1QA, C1QB, VEGFD, CD36, RND1, RGCC, PMP22, ADAMTS4, RBP7, PTH1R, MME, NFKBIA, AFAP1L1, TAL1, MACF1, CD69, STX11, C9ORF24, KLF6, BMP2, IL1RL1, KLF13, SMAD6,…	639	8785	16881	1.06153	1	0.541663	59.5733
GOTERM_MF_DN	GO:0071889~14-3-3 protein binding	4	0.539084	0.06035	ZFP36, DAB2IP, PRKCE, SIK1	639	24	16881	4.40297	1	0.552441	61.3025
GOTERM_MF_DN	GO:0042562~hormone binding	3	0.404313	0.062576	RXFP1, NPR1, NPR3	639	11	16881	7.20487	1	0.559863	62.6774
GOTERM_MF_DN	GO:0035259~glucocorticoid receptor binding	3	0.404313	0.062576	ETS2, NR4A2, NR4A3	639	11	16881	7.20487	1	0.559863	62.6774
GOTERM_MF_DN	GO:0005506~iron ion binding	11	1.48248	0.0650868	ALOX15, CYP27A1, CYP21A2, CH25H, AOX1, CYGB, HBA2, ALOX5, HBA1, HBB, CYP4B1	639	153	16881	1.89932	1	0.5686	64.1733
GOTERM_MF_DN	GO:0048306~calcium-dependent protein binding	6	0.808625	0.0675495	S100A4, SELP, A2M, MASP1, TNNC1, WFS1	639	58	16881	2.73288	1	0.576658	65.5859
GOTERM_MF_DN	GO:0005125~cytokine activity	12	1.61725	0.0707209	CSF3, BMP2, IL6, TNF, EDN1, GDF10, IL33, TNFSF12, WNT7A, CCL4, IL10, BMP5	639	176	16881	1.80122	1	0.588168	67.3285
GOTERM_MF_DN	GO:0048185~activin binding	3	0.404313	0.07326	ACVRL1, TGFBR3, ENG	639	12	16881	6.60446	1	0.595803	68.6638
GOTERM_MF_DN	GO:0050840~extracellular matrix binding	4	0.539084	0.0733961	SPARCL1, SPOCK2, DCN, CYR61	639	26	16881	4.06428	1	0.590836	68.7339
GOTERM_MF_DN	GO:0031711~bradykinin receptor binding	2	0.269542	0.0741617	AGTR1, ACE	639	2	16881	26.4178	1	0.589198	69.1256
GOTERM_MF_DN	GO:0004962~endothelin receptor activity	2	0.269542	0.0741617	EDNRA, EDNRB	639	2	16881	26.4178	1	0.589198	69.1256
GOTERM_MF_DN	GO:0004918~interleukin-8 receptor activity	2	0.269542	0.0741617	CXCR1, CXCR2	639	2	16881	26.4178	1	0.589198	69.1256
GOTERM_MF_DN	GO:0005216~ion channel activity	5	0.673854	0.078302	FXYD1, TRPV2, FXYD6-FXYD2, FXYD6, KCNK3	639	43	16881	3.07184	1	0.604395	71.1657
GOTERM_MF_DN	GO:0016303~1-phosphatidylinositol-3-kinase activity	5	0.673854	0.078302	FGFR2, FGFR4, KL, FGF10, PIK3R1	639	43	16881	3.07184	1	0.604395	71.1657
GOTERM_MF_DN	GO:0042626~ATPase activity, coupled to transmembrane movement of substances	5	0.673854	0.0836867	ABCA8, ABCA10, ABCA9, ABCA3, ABCA6	639	44	16881	3.00203	1	0.624449	73.6306
GOTERM_MF_DN	GO:0044548~S100 protein binding	3	0.404313	0.0844758	AGER, AHNAK, KCNK3	639	13	16881	6.09642	1	0.622687	73.9749
GOTERM_MF_DN	GO:0002020~protease binding	8	1.07817	0.0879013	VWF, A2M, TNF, ADAMTSL4, CCBE1, TNFAIP3, TIMP3, ADAMTS4	639	101	16881	2.0925	1	0.632695	75.4211
GOTERM_MF_DN	GO:0030247~polysaccharide binding	3	0.404313	0.0961681	PRG4, ENPP2, SUSD2	639	14	16881	5.66097	1	0.662156	78.6078
Category	Term	Count	%	PValue	Genes	List Total	Pop Hits	Pop Total	Fold Enrichment	Bonferroni	Benjamini	FDR
KEGG_PATHWAY_DN	hsa05144:Malaria	14	1.88679	1.54804e-07	CSF3, GYPC, SELP, IL6, TNF, CCL2, ACKR1, HBA2, HBA1, IL10, CD36, PECAM1, SELE, HBB	312	49	6879	6.29945	3.73072e-05	3.73072e-05	0.000199945
KEGG_PATHWAY_DN	hsa04610:Complement and coagulation cascades	14	1.88679	1.00498e-05	C7, A2M, C5AR1, F10, MASP1, SERPING1, C1QA, C1QB, VWF, C8B, THBD, CFD, CPB2, PROS1	312	69	6879	4.47352	0.00241908	0.00121027	0.0129795
KEGG_PATHWAY_DN	hsa04060:Cytokine-cytokine receptor interaction	27	3.63881	3.37108e-05	CSF3, CCL3, TNF, CCL2, LEPR, CXCL3, CXCL2, CXCR1, CXCR2, CX3CL1, TNFSF12, IL7R, CXCL12, CCL4, IL10, CCL23, CCL21, GHR, IL18R1, BMP2, IL6, TGFBR2, LIFR, ACKR3, CCL14, PPBP, IL3RA	312	243	6879	2.44979	0.00809153	0.00270448	0.0435321
KEGG_PATHWAY_DN	hsa04668:TNF signaling pathway	16	2.15633	8.30019e-05	IL18R1, IL6, TNF, CCL2, SOCS3, CXCL3, CXCL2, EDN1, NFKBIA, CX3CL1, JUNB, FOS, MAP3K8, TNFAIP3, SELE, PIK3R1	312	107	6879	3.29691	0.0198055	0.00498859	0.107152
KEGG_PATHWAY_DN	hsa04514:Cell adhesion molecules (CAMs)	18	2.42588	0.000208817	SELP, CLDN18, CADM1, ICAM2, CLDN5, NFASC, CLDN22, HLA-E, CDH5, CD34, ITGA8, PECAM1, ESAM, JAM2, SELE, JAM3, NEGR1, SPN	312	142	6879	2.79483	0.0490845	0.0100155	0.269373
KEGG_PATHWAY_DN	hsa04062:Chemokine signaling pathway	21	2.83019	0.000258278	ADCY4, CCL3, CCL2, FGR, NCF1, CXCL3, CXCL2, CXCR1, NFKBIA, CXCR2, GNG11, CX3CL1, CXCL12, CCL4, CCL23, CCL14, PPBP, ARRB1, CCL21, GRK5, PIK3R1	312	186	6879	2.4893	0.0603549	0.0103219	0.333079
KEGG_PATHWAY_DN	hsa05150:Staphylococcus aureus infection	10	1.34771	0.000618437	C1QA, SELP, C1QB, C5AR1, MASP1, FPR1, FPR2, CFD, FCGR3B, IL10	312	54	6879	4.08298	0.138508	0.0210733	0.795837
KEGG_PATHWAY_DN	hsa04380:Osteoclast differentiation	15	2.02156	0.00227301	TNF, SOCS3, NCF1, TGFBR2, SPI1, NFKBIA, FOSB, SIRPB1, JUNB, FOS, LILRA5, OSCAR, JUND, FCGR3B, PIK3R1	312	131	6879	2.52459	0.422137	0.0662553	2.89638
KEGG_PATHWAY_DN	hsa04270:Vascular smooth muscle contraction	14	1.88679	0.00228423	RAMP3, RAMP2, ADCY4, NPR1, PRKCE, MYL9, EDNRA, AGTR1, PLA2G1B, PLA2G2A, ADRA1A, PLA2G4F, CALCRL, MYLK	312	117	6879	2.63823	0.423701	0.0593992	2.91049
KEGG_PATHWAY_DN	hsa04614:Renin-angiotensin system	6	0.808625	0.00313954	AGTR1, ACE, AGTR2, MME, CPA3, CTSG	312	23	6879	5.75167	0.531312	0.0729816	3.98004
KEGG_PATHWAY_DN	hsa05143:African trypanosomiasis	7	0.943396	0.00320241	IL6, TNF, HBA2, HBA1, HBB, SELE, IL10	312	33	6879	4.67686	0.538382	0.067862	4.05822
KEGG_PATHWAY_DN	hsa04670:Leukocyte transendothelial migration	13	1.75202	0.00556094	CLDN18, NCF1, PECAM1, CLDN5, CLDN22, ESAM, RAPGEF4, JAM2, CXCL12, JAM3, PIK3R1, CDH5, MYL9	312	115	6879	2.49239	0.739181	0.10595	6.94929
KEGG_PATHWAY_DN	hsa05133:Pertussis	10	1.34771	0.00636889	C1QA, FOS, C1QB, IL6, TNF, SFTPA2, SERPING1, SFTPA1, NLRP3, IL10	312	75	6879	2.93974	0.785578	0.111701	7.92104
KEGG_PATHWAY_DN	hsa04080:Neuroactive ligand-receptor interaction	23	3.09973	0.00691479	C5AR1, RXFP1, PTGER4, LEPR, PTH1R, FPR1, FPR2, VIPR1, EDNRA, AGTR1, EDNRB, ADRB2, AGTR2, S1PR1, ADRB1, GRIA1, SSTR1, S1PR4, P2RY14, ADRA1A, CALCRL, CTSG, GHR	312	277	6879	1.83071	0.812176	0.112589	8.57229
KEGG_PATHWAY_DN	hsa05142:Chagas disease (American trypanosomiasis)	12	1.61725	0.00705356	C1QA, FOS, C1QB, ACE, IL6, CCL3, TNF, CCL2, TGFBR2, NFKBIA, IL10, PIK3R1	312	104	6879	2.54401	0.818397	0.1075	8.73717
KEGG_PATHWAY_DN	hsa04924:Renin secretion	9	1.21294	0.00776378	EDNRA, AGTR1, ACE, ADRB2, ADRB1, PTGER4, NPR1, PRKG2, AQP1	312	64	6879	3.10051	0.847161	0.110769	9.57671
KEGG_PATHWAY_DN	hsa04022:cGMP-PKG signaling pathway	15	2.02156	0.0119274	ADCY4, NPR1, PRKG2, PRKCE, MYL9, EDNRA, EDNRB, AGTR1, ADRB2, ADRB1, RGS2, KCNJ8, PDE5A, ADRA1A, MYLK	312	158	6879	2.09317	0.944523	0.156424	14.3568
KEGG_PATHWAY_DN	hsa04350:TGF-beta signaling pathway	10	1.34771	0.0131166	NBL1, BMP2, TNF, ID2, MINOS1-NBL1, SMAD6, TGFBR2, ID4, DCN, BMP5	312	84	6879	2.62477	0.958498	0.162035	15.6786
KEGG_PATHWAY_DN	hsa05020:Prion diseases	6	0.808625	0.0173115	EGR1, C1QA, C8B, C7, C1QB, IL6	312	34	6879	3.89084	0.985133	0.198689	20.1926
KEGG_PATHWAY_DN	hsa00590:Arachidonic acid metabolism	8	1.07817	0.0193846	ALOX15, PTGDS, GPX3, PLA2G2A, PLA2G1B, PLA2G4F, ALOX5, LTC4S	312	61	6879	2.89155	0.991063	0.210123	22.34
KEGG_PATHWAY_DN	hsa05410:Hypertrophic cardiomyopathy (HCM)	9	1.21294	0.0239286	ACE, IL6, TNF, DES, SGCG, TNNC1, ITGA8, CACNA2D2, SGCA	312	78	6879	2.54401	0.997082	0.242664	26.8618
KEGG_PATHWAY_DN	hsa04550:Signaling pathways regulating pluripotency of stem cells	13	1.75202	0.0242095	FGFR2, FGFR4, BMP2, TBX3, WNT3A, LIFR, FZD4, MEIS1, ID2, ID4, WNT7A, PIK3R1, KLF4	312	140	6879	2.04732	0.997278	0.235449	27.1332
KEGG_PATHWAY_DN	hsa04360:Axon guidance	12	1.61725	0.0282476	SEMA5A, ABLIM1, SEMA6A, RND1, SEMA6D, SEMA3G, NTN4, SEMA3B, DPYSL2, CXCL12, SLIT2, SLIT3	312	127	6879	2.08328	0.998998	0.259364	30.9333
KEGG_PATHWAY_DN	hsa05414:Dilated cardiomyopathy	9	1.21294	0.0353342	ADCY4, TNF, DES, ADRB1, SGCG, TNNC1, ITGA8, CACNA2D2, SGCA	312	84	6879	2.36229	0.999828	0.303185	37.1636
KEGG_PATHWAY_DN	hsa05166:HTLV-I infection	19	2.56065	0.0384522	ZFP36, EGR1, ADCY4, IL6, TNF, EGR2, PDGFB, WNT3A, CREM, TGFBR2, SPI1, NFKBIA, HLA-E, FZD4, FOS, ATF3, ETS2, WNT7A, PIK3R1	312	254	6879	1.64927	0.999921	0.314765	39.7369
KEGG_PATHWAY_DN	hsa04923:Regulation of lipolysis in adipocytes	7	0.943396	0.0396018	ADCY4, ADRB2, ADRB1, NPR1, FABP4, PRKG2, PIK3R1	312	56	6879	2.75601	0.999941	0.312398	40.6609
KEGG_PATHWAY_DN	hsa04621:NOD-like receptor signaling pathway	7	0.943396	0.0396018	IL6, TNF, CCL2, CXCL2, NFKBIA, NLRP3, TNFAIP3	312	56	6879	2.75601	0.999941	0.312398	40.6609
KEGG_PATHWAY_DN	hsa04530:Tight junction	9	1.21294	0.0422239	CLDN18, CLDN5, MYH11, CLDN22, JAM2, PRKCE, JAM3, MYL9, MYH10	312	87	6879	2.28084	0.999969	0.319601	42.7196
KEGG_PATHWAY_DN	hsa04261:Adrenergic signaling in cardiomyocytes	12	1.61725	0.0473893	AGTR1, ADCY4, ADRB2, AGTR2, ADRB1, TNNC1, CREM, ADRA1A, SCN4B, RAPGEF4, SCN7A, CACNA2D2	312	138	6879	1.91722	0.999992	0.341551	46.5839
KEGG_PATHWAY_DN	hsa05200:Pathways in cancer	26	3.50404	0.0504602	FGFR2, ADCY4, IL6, BMP2, PTGER4, EPAS1, PDGFB, WNT3A, TGFBR2, SPI1, NFKBIA, FGF10, GNG11, ZBTB16, DAPK2, FZD4, CXCL12, EDNRA, AGTR1, FOS, EDNRB, VEGFD, LAMC3, HHIP, WNT7A, PIK3R1	312	393	6879	1.45865	0.999996	0.349681	48.7658
KEGG_PATHWAY_DN	hsa04930:Type II diabetes mellitus	6	0.808625	0.0641461	TNF, SOCS2, SOCS3, HK3, PRKCE, PIK3R1	312	48	6879	2.75601	1	0.41291	57.526
KEGG_PATHWAY_DN	hsa00350:Tyrosine metabolism	5	0.673854	0.0714121	AOX1, MAOB, ADH1B, ADH1A, AOC3	312	35	6879	3.14973	1	0.437853	61.5937
KEGG_PATHWAY_DN	hsa04925:Aldosterone synthesis and secretion	8	1.07817	0.0726613	AGTR1, ADCY4, CYP21A2, NR4A2, NPR1, NR4A1, PRKCE, KCNK3	312	81	6879	2.17759	1	0.433416	62.2557
KEGG_PATHWAY_DN	hsa04145:Phagosome	12	1.61725	0.0767018	MRC1, MARCO, MSR1, CD36, OLR1, NCF1, SFTPA2, SFTPD, COLEC12, SFTPA1, HLA-E, FCGR3B	312	150	6879	1.76385	1	0.441669	64.3256
KEGG_PATHWAY_DN	hsa04068:FoxO signaling pathway	11	1.48248	0.0811285	GABARAPL1, IL6, S1PR1, S1PR4, TGFBR2, CAT, GADD45B, KLF2, IL7R, IL10, PIK3R1	312	134	6879	1.80992	1	0.451039	66.4727
KEGG_PATHWAY_DN	hsa04640:Hematopoietic cell lineage	8	1.07817	0.097659	CSF3, IL6, TNF, CD36, CD34, MME, IL7R, IL3RA	312	87	6879	2.02741	1	0.507172	73.4803
KEGG_PATHWAY_DN	hsa04151:PI3K-Akt signaling pathway	22	2.96496	0.0996231	FGFR2, CSF3, IL6, FGFR4, TNXB, PDGFB, FLT4, FGF10, NR4A1, GNG11, COL5A3, IL7R, VWF, VEGFD, COL6A6, LAMC3, ITGA8, TEK, ANGPT1, PIK3R1, IL3RA, GHR	312	345	6879	1.40596	1	0.504668	74.2163
